# Supplementary material for: Computational Method for Classification of Avian Influenza A Virus Using DNA Sequence Information and Physicochemical Properties
Source: Front Genet. 2021 Jan 28;12:599321. doi: 10.3389/fgene.2021.599321 (PMC7877484; doi:10.3389/fgene.2021.599321)
Supplement: Supplementary file 1 [file Table_1.XLSX]

## Sheet: Sheet1
accession	length	host	segment	serotype	country	region	date	name	mutations	age	gender	lineage	vac_strain	fulllength_plus
LC316715	1739	Avian	4 (HA)	H5N6	Japan	N	2017-01-23	Influenza A Virus (A/mute swan/Hyogo/2801ITM015/2017(H5N6))						c
LC316683	1739	Avian	4 (HA)	H5N6	Japan	N	2016-11-27	Influenza A Virus (A/tundra swan/Niigata/1511C003/2016(H5N6))						c
LC316691	1744	Avian	4 (HA)	H5N6	Japan	N	2016-12-02	Influenza A Virus (A/tundra swan/Niigata/5112004/2016(H5N6))						c
LC316699	1757	Avian	4 (HA)	H5N6	Japan	N	2016-12-04	Influenza A Virus (A/tundra swan/Niigata/5112006/2016(H5N6))						c
LC316707	1756	Avian	4 (HA)	H5N6	Japan	N	2016-12-06	Influenza A Virus (A/tundra swan/Niigata/5112007/2016(H5N6))						c
MH453829	1683	Avian	4 (HA)	H9N3	Australia	S	2013	Influenza A virus						c
MT025068	1722	Avian	4 (HA)	H5N5	Antarctica		2015	Influenza A virus						c
MH453821	1706	Avian	4 (HA)	H10N8	Australia	S	2014	Influenza A virus						c
MH453831	1721	Avian	4 (HA)	H12N5	Australia	S	2013	Influenza A virus						c
MH453813	1728	Avian	4 (HA)	H6N8	Australia	S	2014	Influenza A virus						c
MH114050	1689	Avian	4 (HA)	H9N2	China	N	2017-06-15	Influenza A virus (A/Accipiter gentilis schvedowi/Tianjin/22/2017)						c
AB753217	1708	Avian	4 (HA)	H9N2	Viet Nam	T	2009/11	Influenza A virus (A/African Stonechat/Vietnam/8/2009(H9N2))						c
AF202232	1732	Avian	4 (HA)	H7N1	United Kingdom	N	1979	Influenza A virus (A/African starling/England-Q/983/1979(H7N1))						c
AF149295	1683	Avian	4 (HA)	H7N1	United Kingdom	N	1979	Influenza A virus (A/African starling/England-Q/983/1979(H7N1))						c
MK830100	1725	Avian	4 (HA)	H6N5	South Korea	N	2017-12-07	Influenza A virus (A/Aix galericulata/South Korea/K17-1638-5/2017)						c
KY643857	1719	Avian	4 (HA)	H7N3	Mexico	N	2015-04-28	Influenza A virus (A/Amazona albifrons/Chiapas/CPA-13813-15-CENASA-96131/2015(H7N3))						c
MN210123	1726	Avian	4 (HA)	H3N2	USA	N	2007-09-25	Influenza A virus (A/American Black Duck/Maine/A00090256/2007)						c
MN253621	1738	Avian	4 (HA)	H4N2	USA	N	2016	Influenza A virus (A/American Black Duck/Virginia/AH0041816S.4.A/2016)						c
MN431097	1686	Avian	4 (HA)	H10N3	USA	N	2018-12-18	Influenza A virus (A/American Green-winged Teal/Mississippi/18OS3627/2018)						c
MN431175	1698	Avian	4 (HA)	H11N9	USA	N	2018-12-18	Influenza A virus (A/American Green-winged Teal/Mississippi/18OS3629/2018)						c
MN431180	1698	Avian	4 (HA)	H11N9	USA	N	2018-12-18	Influenza A virus (A/American Green-winged Teal/Mississippi/18OS3667/2018)						c
MN431168	1701	Avian	4 (HA)	H1N3	USA	N	2018-12-18	Influenza A virus (A/American Green-winged Teal/Mississippi/18OS3718/2018)						c
MN253652	1742	Avian	4 (HA)	mixed,H9	USA	N	2017	Influenza A virus (A/American Green-winged Teal/North Carolina/AH0118843S.4.A/2017)						c
MN253641	1744	Avian	4 (HA)	H6N1	USA	N	2015	Influenza A virus (A/American Green-winged Teal/North Dakota/AH0003567S.4.A/2015)						c
MK236653	1740	Avian	4 (HA)	H3N8	USA	N	2017-09-02	Influenza A virus (A/American Green-winged Teal/Ohio/17OS2904/2017)						c
MN430989	1695	Avian	4 (HA)	H5N2	USA	N	2018-09-01	Influenza A virus (A/American Green-winged Teal/Ohio/18OS01681/2018)						c
MN431023	1695	Avian	4 (HA)	H4N6	USA	N	2018-09-08	Influenza A virus (A/American Green-winged Teal/Ohio/18OS01750/2018)						c
MN430905	1701	Avian	4 (HA)	H6N1	USA	N	2018-12-14	Influenza A virus (A/American Green-winged Teal/Ohio/18OS2656/2018)						c
MN253553	1758	Avian	4 (HA)	H1N1	USA	N	2016	Influenza A virus (A/American Green-winged Teal/Texas/AH0057321S.4.A/2016)						c
MN253628	1738	Avian	4 (HA)	mixed,H4	USA	N	2016	Influenza A virus (A/American Green-winged Teal/Texas/AH0071257S.4.A/2016)						c
MN253636	1744	Avian	4 (HA)	H6N6	USA	N	2015	Influenza A virus (A/American Green-winged Teal/Texas/AH0071375S.4.A/2015)						c
MN253639	1744	Avian	4 (HA)	H6N8	USA	N	2016	Influenza A virus (A/American Green-winged Teal/Virginia/AH0102541S.4.A/2016)						c
MK928132	1744	Avian	4 (HA)	H6N5	USA	N	2015-12-03	Influenza A virus (A/American Wigeon/California/D1516363/2015)						c
MK995694	1744	Avian	4 (HA)	H6N1	USA	N	2017-12-21	Influenza A virus (A/American Wigeon/California/D1717063/2017)						c
MN431206	1701	Avian	4 (HA)	H6N1	USA	N	2018-10-26	Influenza A virus (A/American Wigeon/Ohio/18OS1967/2018)						c
MN253645	1745	Avian	4 (HA)	mixed,H6	USA	N	2015	Influenza A virus (A/American Wigeon/Oregon/AH0038893S.4.A/2015)						c
MF613851	1686	Avian	4 (HA)	H10N7	Canada	N	2016-08-11	Influenza A virus (A/American black duck/Alberta/118/2016(H10N7))						c
MF046523	1701	Avian	4 (HA)	H1N1	Canada	N	2016-08-28	Influenza A virus (A/American black duck/Alberta/238/2016(H1N1))						c
MF046281	1695	Avian	4 (HA)	H4N8	Canada	N	2016-08-28	Influenza A virus (A/American black duck/Alberta/307/2016(H4N8))						c
MF613845	1701	Avian	4 (HA)	H3N6	Canada	N	2016-08-11	Influenza A virus (A/American black duck/Alberta/96/2016(H3N6))						c
KU289738	1706	Avian	4 (HA)	H7N3	USA	N	2010-02-18	Influenza A virus (A/American black duck/Delaware/A00870108/2010(H7N3))						c
CY079452	1742	Avian	4 (HA)	H5N2	USA	N	2008-10-26	Influenza A virus (A/American black duck/Illinois/08OS2688/2008(H5N2))						c
CY097050	1709	Avian	4 (HA)	H11N9	USA	N	2009-11-15	Influenza A virus (A/American black duck/Illinois/3854/2009(H11N9))						c
CY097534	1719	Avian	4 (HA)	H8N4	USA	N	2009-11-29	Influenza A virus (A/American black duck/Illinois/4119/2009(H8N4))						c
KP636478	1701	Avian	4 (HA)	H3N8	USA	N	2008	Influenza A virus (A/American black duck/Maine/44411/532/2008(H3N8))						c
MT421011	1701	Avian	4 (HA)	H3N8	USA	N	2017-08-29	Influenza A virus (A/American black duck/Maine/ME-Y17-170/2017)						c
MT421019	1695	Avian	4 (HA)	H4N6	USA	N	2017-09-21	Influenza A virus (A/American black duck/Maine/ME-Y17-227/2017)						c
MT421027	1683	Avian	4 (HA)	H9N2	USA	N	2017-09-11	Influenza A virus (A/American black duck/Maine/ME-Y17-326/2017)						c
MT421035	1683	Avian	4 (HA)	H9N2	USA	N	2017-09-11	Influenza A virus (A/American black duck/Maine/ME-Y17-331/2017)						c
MT421043	1695	Avian	4 (HA)	H4N6	USA	N	2017-09-13	Influenza A virus (A/American black duck/Maine/ME-Y17-335/2017)						c
MT421051	1701	Avian	4 (HA)	H3N2	USA	N	2015-08-26	Influenza A virus (A/American black duck/Maine/UGAI15-7694/2015)						c
MT421059	1701	Avian	4 (HA)	H3N2	USA	N	2015-09-28	Influenza A virus (A/American black duck/Maine/UGAI15-7795/2015)						c
MT421067	1701	Avian	4 (HA)	H3N8	USA	N	2016-08-19	Influenza A virus (A/American black duck/Maine/UGAI16-5397/2016)						c
MT421075	1695	Avian	4 (HA)	H4N6	USA	N	2016-09-13	Influenza A virus (A/American black duck/Maine/UGAI16-5431/2016)						c
MT421083	1701	Avian	4 (HA)	H3N8	USA	N	2016-09-13	Influenza A virus (A/American black duck/Maine/UGAI16-5433/2016)						c
MT421091	1695	Avian	4 (HA)	H4N6	USA	N	2016-09-13	Influenza A virus (A/American black duck/Maine/UGAI16-5451/2016)						c
MT421099	1695	Avian	4 (HA)	H4N6	USA	N	2016-09-13	Influenza A virus (A/American black duck/Maine/UGAI16-5454/2016)						c
MT421107	1683	Avian	4 (HA)	H9N9	USA	N	2016-09-19	Influenza A virus (A/American black duck/Maine/UGAI16-5466/2016)						c
MT421115	1695	Avian	4 (HA)	H4N6	USA	N	2016-09-26	Influenza A virus (A/American black duck/Maine/UGAI16-5479/2016)						c
MT421123	1683	Avian	4 (HA)	H9N9	USA	N	2016-09-19	Influenza A virus (A/American black duck/Maine/UGAI16-5487/2016)						c
MT421131	1695	Avian	4 (HA)	H4N6	USA	N	2016-09-27	Influenza A virus (A/American black duck/Maine/UGAI16-5507/2016)						c
MT421141	1695	Avian	4 (HA)	mixed,H4	USA	N	2016-09-27	Influenza A virus (A/American black duck/Maine/UGAI16-5509/2016)						c
MT421152	1695	Avian	4 (HA)	H4N6	USA	N	2016-09-27	Influenza A virus (A/American black duck/Maine/UGAI16-5510/2016)						c
MT421160	1695	Avian	4 (HA)	H4N6	USA	N	2016-09-28	Influenza A virus (A/American black duck/Maine/UGAI16-5511/2016)						c
MT421168	1695	Avian	4 (HA)	H4N6	USA	N	2016-09-28	Influenza A virus (A/American black duck/Maine/UGAI16-5512/2016)						c
CY190587	1719	Avian	4 (HA)	H6N8	USA	N	2007-12-29	Influenza A virus (A/American black duck/Maryland/07OS2482/2007(H6N8))						c
CY190683	1719	Avian	4 (HA)	H8N4	USA	N	2008-11-25	Influenza A virus (A/American black duck/Maryland/08OS1725/2008(H8N4))						c
CY191027	1747	Avian	4 (HA)	H2N1	USA	N	2012-01-17	Influenza A virus (A/American black duck/Maryland/11OS3898/2012(H2N1))						c
CY191035	1747	Avian	4 (HA)	H2N1	USA	N	2012-01-27	Influenza A virus (A/American black duck/Maryland/11OS3978/2012(H2N1))						c
CY191275	1735	Avian	4 (HA)	H11N9	USA	N	2013-11-23	Influenza A virus (A/American black duck/Maryland/13OS2956/2013(H11N9))						c
MK237762	1706	Avian	4 (HA)	H7N3	USA	N	2017-03-13	Influenza A virus (A/American black duck/Maryland/16OS2661/2017)						c
GU053263	1706	Avian	4 (HA)	H7N3	USA	N	2001	Influenza A virus (A/American black duck/Maryland/415/2001(H7N3))						c
GU053277	1706	Avian	4 (HA)	H7N3	USA	N	2001	Influenza A virus (A/American black duck/Maryland/424/2001(H7N3))						c
MT421176	1701	Avian	4 (HA)	H1N1	USA	N	2015-09-30	Influenza A virus (A/American black duck/Maryland/UGAI15-7883/2015)						c
MT421184	1695	Avian	4 (HA)	H4N9	USA	N	2015-10-28	Influenza A virus (A/American black duck/Maryland/UGAI15-7932/2015)						c
MT421192	1695	Avian	4 (HA)	H4N6	USA	N	2015-11-24	Influenza A virus (A/American black duck/Maryland/UGAI15-8195/2015)						c
MT421200	1701	Avian	4 (HA)	H1N1	USA	N	2016-12-20	Influenza A virus (A/American black duck/Maryland/UGAI16-5588/2016)						c
MT421208	1701	Avian	4 (HA)	H1N1	USA	N	2016-12-20	Influenza A virus (A/American black duck/Maryland/UGAI16-5589/2016)						c
EU500852	1730	Avian	4 (HA)	H7N3	Canada	N	2007	Influenza A virus (A/American black duck/NB/2538/2007(H7N3))						c
CY138640	1746	Avian	4 (HA)	H1N1	Canada	N	2010-08-08	Influenza A virus (A/American black duck/New Brunswick/00321/2010(H1N1))						c
CY138648	1740	Avian	4 (HA)	H3N8	Canada	N	2010-08-08	Influenza A virus (A/American black duck/New Brunswick/00322/2010(H3N8))						c
CY138664	1746	Avian	4 (HA)	H1N1	Canada	N	2010-08-08	Influenza A virus (A/American black duck/New Brunswick/00326/2010(H1N1))						c
CY138672	1746	Avian	4 (HA)	H1N1	Canada	N	2010-08-08	Influenza A virus (A/American black duck/New Brunswick/00328/2010(H1N1))						c
CY138769	1706	Avian	4 (HA)	H7N7	Canada	N	2010-08-08	Influenza A virus (A/American black duck/New Brunswick/00344/2010(H7N7))						c
CY138817	1746	Avian	4 (HA)	H1N1	Canada	N	2010-08-09	Influenza A virus (A/American black duck/New Brunswick/00385/2010(H1N1))						c
CY138842	1746	Avian	4 (HA)	H1N1	Canada	N	2010-08-10	Influenza A virus (A/American black duck/New Brunswick/00410/2010(H1N1))						c
CY138850	1740	Avian	4 (HA)	H3N8	Canada	N	2010-08-10	Influenza A virus (A/American black duck/New Brunswick/00424/2010(H3N8))						c
CY138858	1740	Avian	4 (HA)	H3N8	Canada	N	2010-08-10	Influenza A virus (A/American black duck/New Brunswick/00425/2010(H3N8))						c
CY138866	1740	Avian	4 (HA)	H3N8	Canada	N	2010-08-11	Influenza A virus (A/American black duck/New Brunswick/00454/2010(H3N8))						c
CY138045	1713	Avian	4 (HA)	H4N6	Canada	N	2010-08-12	Influenza A virus (A/American black duck/New Brunswick/00464/2010(H4N6))						c
CY138874	1740	Avian	4 (HA)	H3N8	Canada	N	2010-08-12	Influenza A virus (A/American black duck/New Brunswick/00467/2010(H3N8))						c
CY138882	1713	Avian	4 (HA)	H4N6	Canada	N	2010-08-12	Influenza A virus (A/American black duck/New Brunswick/00468/2010(H4N6))						c
CY138890	1713	Avian	4 (HA)	H4N6	Canada	N	2010-08-12	Influenza A virus (A/American black duck/New Brunswick/00469/2010(H4N6))						c
CY138898	1713	Avian	4 (HA)	H4N6	Canada	N	2010-08-12	Influenza A virus (A/American black duck/New Brunswick/00470/2010(H4N6))						c
CY138906	1703	Avian	4 (HA)	H10N6	Canada	N	2010-08-12	Influenza A virus (A/American black duck/New Brunswick/00471/2010(H10N6))						c
CY138914	1713	Avian	4 (HA)	H4N6	Canada	N	2010-08-12	Influenza A virus (A/American black duck/New Brunswick/00472/2010(H4N6))						c
CY138053	1713	Avian	4 (HA)	H4N6	Canada	N	2010-08-12	Influenza A virus (A/American black duck/New Brunswick/00473/2010(H4N6))						c
CY138922	1740	Avian	4 (HA)	mixed,H3	Canada	N	2010-08-12	Influenza A virus (A/American black duck/New Brunswick/00476/2010(mixed))						c
CY138923	1703	Avian	4 (HA)	mixed,H10	Canada	N	2010-08-12	Influenza A virus (A/American black duck/New Brunswick/00476/2010(mixed))						c
CY138933	1703	Avian	4 (HA)	H10N6	Canada	N	2010-08-12	Influenza A virus (A/American black duck/New Brunswick/00477/2010(H10N6))						c
CY138941	1713	Avian	4 (HA)	H4N6	Canada	N	2010-08-12	Influenza A virus (A/American black duck/New Brunswick/00478/2010(H4N6))						c
CY138949	1713	Avian	4 (HA)	H4N6	Canada	N	2010-08-12	Influenza A virus (A/American black duck/New Brunswick/00481/2010(H4N6))						c
CY138957	1740	Avian	4 (HA)	H3N8	Canada	N	2010-08-12	Influenza A virus (A/American black duck/New Brunswick/00484/2010(H3N8))						c
CY138965	1740	Avian	4 (HA)	H3N8	Canada	N	2010-08-12	Influenza A virus (A/American black duck/New Brunswick/00485/2010(H3N8))						c
CY138973	1740	Avian	4 (HA)	mixed,H3	Canada	N	2010-08-12	Influenza A virus (A/American black duck/New Brunswick/00486/2010(mixed))						c
CY138984	1713	Avian	4 (HA)	H4N8	Canada	N	2010-08-12	Influenza A virus (A/American black duck/New Brunswick/00487/2010(H4N8))						c
CY138992	1740	Avian	4 (HA)	mixed,H3	Canada	N	2010-08-12	Influenza A virus (A/American black duck/New Brunswick/00488/2010(mixed))						c
CY139032	1713	Avian	4 (HA)	H4N6	Canada	N	2010-08-12	Influenza A virus (A/American black duck/New Brunswick/00499/2010(H4N6))						c
CY139040	1740	Avian	4 (HA)	H3N8	Canada	N	2010-08-12	Influenza A virus (A/American black duck/New Brunswick/00500/2010(H3N8))						c
CY139048	1740	Avian	4 (HA)	mixed,H3	Canada	N	2010-08-12	Influenza A virus (A/American black duck/New Brunswick/00502/2010(mixed))						c
CY139059	1713	Avian	4 (HA)	H4N6	Canada	N	2010-08-12	Influenza A virus (A/American black duck/New Brunswick/00520/2010(H4N6))						c
CY139067	1740	Avian	4 (HA)	H3N8	Canada	N	2010-08-13	Influenza A virus (A/American black duck/New Brunswick/00522/2010(H3N8))						c
CY139075	1713	Avian	4 (HA)	H4N6	Canada	N	2010-08-13	Influenza A virus (A/American black duck/New Brunswick/00523/2010(H4N6))						c
CY138065	1740	Avian	4 (HA)	H3N8	Canada	N	2010-08-13	Influenza A virus (A/American black duck/New Brunswick/00525/2010(H3N8))						c
CY139083	1740	Avian	4 (HA)	H3N8	Canada	N	2010-08-14	Influenza A virus (A/American black duck/New Brunswick/00558/2010(H3N8))						c
CY139091	1713	Avian	4 (HA)	H4N6	Canada	N	2010-08-15	Influenza A virus (A/American black duck/New Brunswick/00587/2010(H4N6))						c
CY139107	1737	Avian	4 (HA)	H3N8	Canada	N	2010-08-16	Influenza A virus (A/American black duck/New Brunswick/00608/2010(H3N8))						c
CY139115	1713	Avian	4 (HA)	mixed,H4	Canada	N	2010-08-16	Influenza A virus (A/American black duck/New Brunswick/00610/2010(mixed))						c
CY139124	1703	Avian	4 (HA)	H10N7	Canada	N	2010-08-16	Influenza A virus (A/American black duck/New Brunswick/00612/2010(H10N7))						c
CY139132	1737	Avian	4 (HA)	H3N8	Canada	N	2010-08-16	Influenza A virus (A/American black duck/New Brunswick/00614/2010(H3N8))						c
CY139140	1713	Avian	4 (HA)	H4N8	Canada	N	2010-08-16	Influenza A virus (A/American black duck/New Brunswick/00615/2010(H4N8))						c
CY139148	1737	Avian	4 (HA)	H3N8	Canada	N	2010-08-16	Influenza A virus (A/American black duck/New Brunswick/00616/2010(H3N8))						c
CY139156	1737	Avian	4 (HA)	mixed,H3	Canada	N	2010-08-16	Influenza A virus (A/American black duck/New Brunswick/00617/2010(mixed))						c
CY139165	1737	Avian	4 (HA)	H3N6	Canada	N	2010-08-16	Influenza A virus (A/American black duck/New Brunswick/00618/2010(H3N6))						c
CY139173	1737	Avian	4 (HA)	H3N6	Canada	N	2010-08-16	Influenza A virus (A/American black duck/New Brunswick/00619/2010(H3N6))						c
CY139181	1737	Avian	4 (HA)	H3N6	Canada	N	2010-08-16	Influenza A virus (A/American black duck/New Brunswick/00620/2010(H3N6))						c
CY139189	1713	Avian	4 (HA)	mixed,H4	Canada	N	2010-08-16	Influenza A virus (A/American black duck/New Brunswick/00621/2010(mixed))						c
CY139190	1737	Avian	4 (HA)	mixed,H3	Canada	N	2010-08-16	Influenza A virus (A/American black duck/New Brunswick/00621/2010(mixed))						c
CY139199	1737	Avian	4 (HA)	H3N6	Canada	N	2010-08-16	Influenza A virus (A/American black duck/New Brunswick/00622/2010(H3N6))						c
CY139207	1713	Avian	4 (HA)	H4N8	Canada	N	2010-08-16	Influenza A virus (A/American black duck/New Brunswick/00623/2010(H4N8))						c
CY139215	1737	Avian	4 (HA)	H3N6	Canada	N	2010-08-16	Influenza A virus (A/American black duck/New Brunswick/00624/2010(H3N6))						c
CY139239	1737	Avian	4 (HA)	H3N8	Canada	N	2010-08-09	Influenza A virus (A/American black duck/New Brunswick/00687/2010(H3N8))						c
CY139327	1743	Avian	4 (HA)	H5N2	Canada	N	2010-09-13	Influenza A virus (A/American black duck/New Brunswick/00867/2010(H5N2))						c
CY139335	1713	Avian	4 (HA)	mixed,H4	Canada	N	2010-09-12	Influenza A virus (A/American black duck/New Brunswick/00876/2010(mixed))						c
CY139344	1705	Avian	4 (HA)	H4N9	Canada	N	2010-09-12	Influenza A virus (A/American black duck/New Brunswick/00878/2010(H4N9))						c
CY139360	1705	Avian	4 (HA)	mixed,H4	Canada	N	2010-09-12	Influenza A virus (A/American black duck/New Brunswick/00880/2010(mixed))						c
CY139361	1709	Avian	4 (HA)	mixed,H11	Canada	N	2010-09-12	Influenza A virus (A/American black duck/New Brunswick/00880/2010(mixed))						c
CY139369	1705	Avian	4 (HA)	H4N9	Canada	N	2010-09-13	Influenza A virus (A/American black duck/New Brunswick/00886/2010(H4N9))						c
CY139385	1703	Avian	4 (HA)	H10N7	Canada	N	2010-09-14	Influenza A virus (A/American black duck/New Brunswick/00906/2010(H10N7))						c
CY139393	1703	Avian	4 (HA)	H10N7	Canada	N	2010-09-14	Influenza A virus (A/American black duck/New Brunswick/00909/2010(H10N7))						c
CY139411	1705	Avian	4 (HA)	mixed,H4	Canada	N	2010-09-14	Influenza A virus (A/American black duck/New Brunswick/00914/2010(mixed))						c
CY139412	1703	Avian	4 (HA)	mixed,H10	Canada	N	2010-09-14	Influenza A virus (A/American black duck/New Brunswick/00914/2010(mixed))						c
CY139421	1703	Avian	4 (HA)	H10N7	Canada	N	2010-09-15	Influenza A virus (A/American black duck/New Brunswick/00924/2010(H10N7))						c
CY139429	1705	Avian	4 (HA)	mixed,H4	Canada	N	2010-09-15	Influenza A virus (A/American black duck/New Brunswick/00946/2010(mixed))						c
CY138073	1713	Avian	4 (HA)	H4N6	Canada	N	2010-09-15	Influenza A virus (A/American black duck/New Brunswick/00949/2010(H4N6))						c
CY139440	1705	Avian	4 (HA)	mixed,H4	Canada	N	2010-09-15	Influenza A virus (A/American black duck/New Brunswick/00951/2010(mixed))						c
CY139450	1705	Avian	4 (HA)	mixed,H4	Canada	N	2010-09-15	Influenza A virus (A/American black duck/New Brunswick/00952/2010(mixed))						c
CY139459	1737	Avian	4 (HA)	H3N8	Canada	N	2010-09-15	Influenza A virus (A/American black duck/New Brunswick/00953/2010(H3N8))						c
CY139467	1705	Avian	4 (HA)	mixed,H4	Canada	N	2010-09-15	Influenza A virus (A/American black duck/New Brunswick/00954/2010(mixed))						c
CY138081	1705	Avian	4 (HA)	H4N8	Canada	N	2010-09-15	Influenza A virus (A/American black duck/New Brunswick/00955/2010(H4N8))						c
CY139489	1703	Avian	4 (HA)	H10N6	Canada	N	2010-09-16	Influenza A virus (A/American black duck/New Brunswick/00971/2010(H10N6))						c
CY139505	1713	Avian	4 (HA)	H4N6	Canada	N	2010-09-16	Influenza A virus (A/American black duck/New Brunswick/00986/2010(H4N6))						c
CY139513	1713	Avian	4 (HA)	mixed,H4	Canada	N	2010-09-16	Influenza A virus (A/American black duck/New Brunswick/00987/2010(mixed))						c
CY139522	1713	Avian	4 (HA)	mixed,H4	Canada	N	2010-09-16	Influenza A virus (A/American black duck/New Brunswick/00988/2010(mixed))						c
CY139531	1713	Avian	4 (HA)	H4N6	Canada	N	2010-09-16	Influenza A virus (A/American black duck/New Brunswick/00991/2010(H4N6))						c
CY139550	1712	Avian	4 (HA)	H12N6	Canada	N	2010-09-17	Influenza A virus (A/American black duck/New Brunswick/00998/2010(H12N6))						c
CY129374	1745	Avian	4 (HA)	H1N1	Canada	N	2007-08-06	Influenza A virus (A/American black duck/New Brunswick/01989/2007(H1N1))						c
CY128758	1707	Avian	4 (HA)	H4N8	Canada	N	2007-08-05	Influenza A virus (A/American black duck/New Brunswick/02375/2007(H4N8))						c
CY128766	1707	Avian	4 (HA)	H4N6	Canada	N	2007-08-11	Influenza A virus (A/American black duck/New Brunswick/02396/2007(H4N6))						c
CY128620	1707	Avian	4 (HA)	mixed,H4	Canada	N	2007-08-11	Influenza A virus (A/American black duck/New Brunswick/02399/2007(mixed))						c
CY129195	1740	Avian	4 (HA)	mixed,H3	Canada	N	2007-09-17	Influenza A virus (A/American black duck/New Brunswick/02481/2007(mixed))						c
CY128584	1740	Avian	4 (HA)	mixed,H3	Canada	N	2007-09-17	Influenza A virus (A/American black duck/New Brunswick/02482/2007(mixed))						c
CY129261	1735	Avian	4 (HA)	H11N9	Canada	N	2007-09-17	Influenza A virus (A/American black duck/New Brunswick/02485/2007(H11N9))						c
CY129334	1706	Avian	4 (HA)	H7N3	Canada	N	2007-09-17	Influenza A virus (A/American black duck/New Brunswick/02490/2007(H7N3))						c
CY129150	1723	Avian	4 (HA)	H3N8	Canada	N	2007-09-17	Influenza A virus (A/American black duck/New Brunswick/02491/2007(H3N8))						c
CY128714	1706	Avian	4 (HA)	H7N3	Canada	N	2007-09-17	Influenza A virus (A/American black duck/New Brunswick/02493/2007(H7N3))						c
CY129310	1723	Avian	4 (HA)	H3N8	Canada	N	2007-09-18	Influenza A virus (A/American black duck/New Brunswick/02496/2007(H3N8))						c
CY129253	1723	Avian	4 (HA)	H3N8	Canada	N	2007-09-18	Influenza A virus (A/American black duck/New Brunswick/02497/2007(H3N8))						c
CY129294	1723	Avian	4 (HA)	H3N8	Canada	N	2007-09-18	Influenza A virus (A/American black duck/New Brunswick/02502/2007(H3N8))						c
CY129205	1723	Avian	4 (HA)	H3N8	Canada	N	2007-09-18	Influenza A virus (A/American black duck/New Brunswick/02507/2007(H3N8))						c
CY129269	1740	Avian	4 (HA)	mixed,H3	Canada	N	2007-09-19	Influenza A virus (A/American black duck/New Brunswick/02518/2007(mixed))						c
CY129070	1735	Avian	4 (HA)	H11N9	Canada	N	2007-09-19	Influenza A virus (A/American black duck/New Brunswick/02519/2007(H11N9))						c
CY129358	1740	Avian	4 (HA)	H3N8	Canada	N	2007-09-24	Influenza A virus (A/American black duck/New Brunswick/02525/2007(H3N8))						c
CY129318	1707	Avian	4 (HA)	H4N6	Canada	N	2007-09-24	Influenza A virus (A/American black duck/New Brunswick/02527/2007(H4N6))						c
CY129245	1707	Avian	4 (HA)	H4N6	Canada	N	2007-09-24	Influenza A virus (A/American black duck/New Brunswick/02528/2007(H4N6))						c
CY128750	1707	Avian	4 (HA)	H4N6	Canada	N	2007-09-25	Influenza A virus (A/American black duck/New Brunswick/02531/2007(H4N6))						c
CY128668	1723	Avian	4 (HA)	H3N8	Canada	N	2007-09-26	Influenza A virus (A/American black duck/New Brunswick/02549/2007(H3N8))						c
CY128596	1707	Avian	4 (HA)	mixed,H4	Canada	N	2007-09-20	Influenza A virus (A/American black duck/New Brunswick/02566/2007(mixed))						c
CY128597	1723	Avian	4 (HA)	mixed,H3	Canada	N	2007-09-20	Influenza A virus (A/American black duck/New Brunswick/02566/2007(mixed))						c
CY128598	1706	Avian	4 (HA)	mixed,H7	Canada	N	2007-09-20	Influenza A virus (A/American black duck/New Brunswick/02566/2007(mixed))						c
CY129046	1740	Avian	4 (HA)	H3N8	Canada	N	2007-09-22	Influenza A virus (A/American black duck/New Brunswick/02629/2007(H3N8))						c
CY128629	1723	Avian	4 (HA)	mixed,H3	Canada	N	2007-09-23	Influenza A virus (A/American black duck/New Brunswick/02643/2007(mixed))						c
CY128774	1707	Avian	4 (HA)	H4N6	Canada	N	2007-09-23	Influenza A virus (A/American black duck/New Brunswick/02646/2007(H4N6))						c
CY129094	1723	Avian	4 (HA)	H3N6	Canada	N	2007-09-24	Influenza A virus (A/American black duck/New Brunswick/02649/2007(H3N6))						c
CY129062	1740	Avian	4 (HA)	H3N2	Canada	N	2007-09-24	Influenza A virus (A/American black duck/New Brunswick/02650/2007(H3N2))						c
CY129213	1740	Avian	4 (HA)	H3N2	Canada	N	2007-09-24	Influenza A virus (A/American black duck/New Brunswick/02651/2007(H3N2))						c
CY129221	1707	Avian	4 (HA)	H4N6	Canada	N	2007-09-24	Influenza A virus (A/American black duck/New Brunswick/02653/2007(H4N6))						c
CY128610	1707	Avian	4 (HA)	mixed,H4	Canada	N	2007-09-24	Influenza A virus (A/American black duck/New Brunswick/02654/2007(mixed))						c
CY129187	1740	Avian	4 (HA)	H3N8	Canada	N	2007-09-24	Influenza A virus (A/American black duck/New Brunswick/02656/2007(H3N8))						c
CY128639	1740	Avian	4 (HA)	mixed,H3	Canada	N	2007-09-24	Influenza A virus (A/American black duck/New Brunswick/02658/2007(mixed))						c
CY129078	1707	Avian	4 (HA)	H4N6	Canada	N	2007-09-24	Influenza A virus (A/American black duck/New Brunswick/02659/2007(H4N6))						c
CY129174	1746	Avian	4 (HA)	mixed,H1	Canada	N	2007-09-19	Influenza A virus (A/American black duck/New Brunswick/02715/2007(mixed))						c
CY129175	1705	Avian	4 (HA)	mixed,H4	Canada	N	2007-09-19	Influenza A virus (A/American black duck/New Brunswick/02715/2007(mixed))						c
CY128573	1707	Avian	4 (HA)	mixed,H4	Canada	N	2007-09-19	Influenza A virus (A/American black duck/New Brunswick/02718/2007(mixed))						c
CY128574	1749	Avian	4 (HA)	mixed,H1	Canada	N	2007-09-19	Influenza A virus (A/American black duck/New Brunswick/02718/2007(mixed))						c
CY129110	1707	Avian	4 (HA)	H4N6	Canada	N	2007-09-19	Influenza A virus (A/American black duck/New Brunswick/02719/2007(H4N6))						c
CY128676	1746	Avian	4 (HA)	mixed,H1	Canada	N	2007-09-19	Influenza A virus (A/American black duck/New Brunswick/02720/2007(mixed))						c
CY129102	1707	Avian	4 (HA)	H4N6	Canada	N	2007-09-19	Influenza A virus (A/American black duck/New Brunswick/02722/2007(H4N6))						c
CY128658	1707	Avian	4 (HA)	mixed,H4	Canada	N	2007-09-19	Influenza A virus (A/American black duck/New Brunswick/02723/2007(mixed))						c
CY129054	1740	Avian	4 (HA)	H3N8	Canada	N	2007-09-19	Influenza A virus (A/American black duck/New Brunswick/02725/2007(H3N8))						c
CY129126	1707	Avian	4 (HA)	H4N6	Canada	N	2007-09-19	Influenza A virus (A/American black duck/New Brunswick/02726/2007(H4N6))						c
CY129134	1707	Avian	4 (HA)	H4N6	Canada	N	2007-09-19	Influenza A virus (A/American black duck/New Brunswick/02727/2007(H4N6))						c
CY129086	1707	Avian	4 (HA)	H4N6	Canada	N	2007-09-19	Influenza A virus (A/American black duck/New Brunswick/02728/2007(H4N6))						c
CY129142	1707	Avian	4 (HA)	H4N6	Canada	N	2007-09-19	Influenza A virus (A/American black duck/New Brunswick/02729/2007(H4N6))						c
CY129158	1707	Avian	4 (HA)	H4N6	Canada	N	2007-09-19	Influenza A virus (A/American black duck/New Brunswick/02730/2007(H4N6))						c
CY128730	1728	Avian	4 (HA)	mixed,H3	Canada	N	2007-09-04	Influenza A virus (A/American black duck/New Brunswick/02742/2007(mixed))						c
CY129342	1728	Avian	4 (HA)	H3N8	Canada	N	2007-09-04	Influenza A virus (A/American black duck/New Brunswick/02749/2007(H3N8))						c
CY129014	1740	Avian	4 (HA)	H3N8	Canada	N	2009-08-09	Influenza A virus (A/American black duck/New Brunswick/03395/2009(H3N8))						c
CY128982	1740	Avian	4 (HA)	H3N8	Canada	N	2009-08-09	Influenza A virus (A/American black duck/New Brunswick/03398/2009(H3N8))						c
CY129006	1740	Avian	4 (HA)	H3N8	Canada	N	2009-08-10	Influenza A virus (A/American black duck/New Brunswick/03408/2009(H3N8))						c
CY128950	1740	Avian	4 (HA)	H3N9	Canada	N	2009-08-12	Influenza A virus (A/American black duck/New Brunswick/03451/2009(H3N9))						c
CY129030	1723	Avian	4 (HA)	H3N8	Canada	N	2009-09-09	Influenza A virus (A/American black duck/New Brunswick/03495/2009(H3N8))						c
CY129022	1740	Avian	4 (HA)	H3N8	Canada	N	2009-09-10	Influenza A virus (A/American black duck/New Brunswick/03509/2009(H3N8))						c
CY128974	1713	Avian	4 (HA)	H4N6	Canada	N	2009-09-10	Influenza A virus (A/American black duck/New Brunswick/03511/2009(H4N6))						c
CY128484	1713	Avian	4 (HA)	H4N6	Canada	N	2009-09-10	Influenza A virus (A/American black duck/New Brunswick/03530/2009(H4N6))						c
CY128516	1713	Avian	4 (HA)	H4N6	Canada	N	2009-09-10	Influenza A virus (A/American black duck/New Brunswick/03531/2009(H4N6))						c
CY128524	1713	Avian	4 (HA)	H4N6	Canada	N	2009-09-10	Influenza A virus (A/American black duck/New Brunswick/03532/2009(H4N6))						c
CY128508	1713	Avian	4 (HA)	H4N6	Canada	N	2009-09-10	Influenza A virus (A/American black duck/New Brunswick/03534/2009(H4N6))						c
CY128564	1713	Avian	4 (HA)	H4N6	Canada	N	2009-09-10	Influenza A virus (A/American black duck/New Brunswick/03535/2009(H4N6))						c
CY128492	1713	Avian	4 (HA)	H4N6	Canada	N	2009-09-11	Influenza A virus (A/American black duck/New Brunswick/03540/2009(H4N6))						c
CY128500	1713	Avian	4 (HA)	H4N6	Canada	N	2009-09-11	Influenza A virus (A/American black duck/New Brunswick/03551/2009(H4N6))						c
CY128990	1713	Avian	4 (HA)	H4N6	Canada	N	2009-09-11	Influenza A virus (A/American black duck/New Brunswick/03552/2009(H4N6))						c
CY128966	1713	Avian	4 (HA)	H4N6	Canada	N	2009-09-11	Influenza A virus (A/American black duck/New Brunswick/03553/2009(H4N6))						c
CY128548	1713	Avian	4 (HA)	H4N6	Canada	N	2009-09-11	Influenza A virus (A/American black duck/New Brunswick/03554/2009(H4N6))						c
CY128532	1713	Avian	4 (HA)	H4N6	Canada	N	2009-09-11	Influenza A virus (A/American black duck/New Brunswick/03556/2009(H4N6))						c
CY128540	1713	Avian	4 (HA)	H4N6	Canada	N	2009-09-11	Influenza A virus (A/American black duck/New Brunswick/03559/2009(H4N6))						c
CY129326	1706	Avian	4 (HA)	H7N3	Canada	N	2007-08-16	Influenza A virus (A/American black duck/New Brunswick/04388/2007(H7N3))						c
CY129237	1703	Avian	4 (HA)	H10N7	Canada	N	2007-09-04	Influenza A virus (A/American black duck/New Brunswick/04395/2007(H10N7))						c
CY128722	1703	Avian	4 (HA)	H10N7	Canada	N	2007-09-04	Influenza A virus (A/American black duck/New Brunswick/04399/2007(H10N7))						c
CY129278	1728	Avian	4 (HA)	H3N8	Canada	N	2007-09-04	Influenza A virus (A/American black duck/New Brunswick/04484/2007(H3N8))						c
CY045303	1696	Avian	4 (HA)	H4N6	Canada	N	2006-09-14	Influenza A virus (A/American black duck/New Brunswick/19347/2006(H4N6))		Hatch Year				c
CY095418	1719	Avian	4 (HA)	H3N8	Canada	N	2006-09-14	Influenza A virus (A/American black duck/New Brunswick/19350/2006(H3N8))						c
CY095426	1701	Avian	4 (HA)	H4N8	Canada	N	2006-09-17	Influenza A virus (A/American black duck/New Brunswick/19389/2006(H4N8))						c
CY095434	1701	Avian	4 (HA)	H4N8	Canada	N	2006-09-17	Influenza A virus (A/American black duck/New Brunswick/19392/2006(H4N8))						c
CY095442	1701	Avian	4 (HA)	H4N6	Canada	N	2006-09-18	Influenza A virus (A/American black duck/New Brunswick/19497/2006(H4N6))						c
CY045311	1700	Avian	4 (HA)	H4N6	Canada	N	2006-09-18	Influenza A virus (A/American black duck/New Brunswick/19502/2006(H4N6))		Hatch Year				c
CY047696	1726	Avian	4 (HA)	H3N6	Canada	N	2007-09-21	Influenza A virus (A/American black duck/New Brunswick/25182/2007(H3N6))		Hatch Year				c
KC492247	1733	Avian	4 (HA)	H3N8	Canada	N	2008-09-15	Influenza A virus (A/American black duck/Newfoundland/732/2008(H3N8))						c
CY144571	1740	Avian	4 (HA)	H3N2	USA	N	2004-12-22	Influenza A virus (A/American black duck/North Carolina/1321373/2004(H3N2))						c
GU051135	1740	Avian	4 (HA)	H3N2	USA	N	2004	Influenza A virus (A/American black duck/North Carolina/675-075/2004(H3N2))						c
CY138528	1746	Avian	4 (HA)	H1N1	Canada	N	2010-09-10	Influenza A virus (A/American black duck/Nova Scotia/00083/2010(H1N1))						c
CY138552	1746	Avian	4 (HA)	H1N1	Canada	N	2010-09-10	Influenza A virus (A/American black duck/Nova Scotia/00086/2010(H1N1))						c
CY138568	1746	Avian	4 (HA)	H1N1	Canada	N	2010-09-10	Influenza A virus (A/American black duck/Nova Scotia/00089/2010(H1N1))						c
CY138576	1746	Avian	4 (HA)	H1N1	Canada	N	2010-09-10	Influenza A virus (A/American black duck/Nova Scotia/00090/2010(H1N1))						c
CY138584	1746	Avian	4 (HA)	H1N1	Canada	N	2010-09-10	Influenza A virus (A/American black duck/Nova Scotia/00091/2010(H1N1))						c
CY138592	1746	Avian	4 (HA)	H1N1	Canada	N	2010-09-10	Influenza A virus (A/American black duck/Nova Scotia/00092/2010(H1N1))						c
CY138608	1746	Avian	4 (HA)	H1N1	Canada	N	2010-09-10	Influenza A virus (A/American black duck/Nova Scotia/00094/2010(H1N1))						c
CY138616	1746	Avian	4 (HA)	H1N1	Canada	N	2010-09-10	Influenza A virus (A/American black duck/Nova Scotia/00096/2010(H1N1))						c
CY138624	1746	Avian	4 (HA)	H1N1	Canada	N	2010-09-10	Influenza A virus (A/American black duck/Nova Scotia/00098/2010(H1N1))						c
CY138632	1746	Avian	4 (HA)	H1N1	Canada	N	2010-09-10	Influenza A virus (A/American black duck/Nova Scotia/00099/2010(H1N1))						c
CY128894	1719	Avian	4 (HA)	H8N4	Canada	N	2007-08-08	Influenza A virus (A/American black duck/Nova Scotia/02043/2007(H8N4))						c
CY128878	1723	Avian	4 (HA)	H3N8	Canada	N	2007	Influenza A virus (A/American black duck/Nova Scotia/02213/2007(H3N8))						c
CY125654	1707	Avian	4 (HA)	H4N6	Canada	N	2007-08-25	Influenza A virus (A/American black duck/Nova Scotia/02317/2007(H4N6))						c
CY128852	1707	Avian	4 (HA)	H4N6	Canada	N	2007-08-25	Influenza A virus (A/American black duck/Nova Scotia/02319/2007(H4N6))						c
CY128868	1707	Avian	4 (HA)	mixed,H4	Canada	N	2007-08-26	Influenza A virus (A/American black duck/Nova Scotia/02333/2007(mixed))						c
CY125622	1740	Avian	4 (HA)	H3N8	Canada	N	2009-08-06	Influenza A virus (A/American black duck/Nova Scotia/03273/2009(H3N8))						c
MK535125	1712	Avian	4 (HA)	H6N5	USA	N	2006-10-21	Influenza A virus (A/American black duck/Ohio/06OS2051/2006)						c
CY187021	1740	Avian	4 (HA)	H3N8	USA	N	2012-11-16	Influenza A virus (A/American black duck/Ohio/12OS5510/2012(H3N8))						c
CY204153	1713	Avian	4 (HA)	H4N8	USA	N	2014-08-22	Influenza A virus (A/American black duck/Ohio/14OS0557/2014(H4N8))						c
KY284396	1703	Avian	4 (HA)	H7N3	USA	N	2016-03-18	Influenza A virus (A/American black duck/Ohio/16OS0658/2016(H7N3))						c
CY139223	1737	Avian	4 (HA)	H3N8	Canada	N	2010-08-04	Influenza A virus (A/American black duck/Prince Edward Island/00672/2010(H3N8))						c
CY139231	1737	Avian	4 (HA)	H3N8	Canada	N	2010-08-04	Influenza A virus (A/American black duck/Prince Edward Island/00673/2010(H3N8))						c
CY139279	1737	Avian	4 (HA)	H3N8	Canada	N	2010-08-25	Influenza A virus (A/American black duck/Prince Edward Island/00788/2010(H3N8))						c
CY129166	1707	Avian	4 (HA)	H4N6	Canada	N	2007-08-16	Influenza A virus (A/American black duck/Prince Edward Island/02661/2007(H4N6))						c
CY125638	1707	Avian	4 (HA)	H4N6	Canada	N	2007-08-16	Influenza A virus (A/American black duck/Prince Edward Island/02662/2007(H4N6))						c
CY128902	1707	Avian	4 (HA)	H4N6	Canada	N	2007-08-20	Influenza A virus (A/American black duck/Prince Edward Island/02683/2007(H4N6))						c
CY128934	1707	Avian	4 (HA)	H4N6	Canada	N	2007-08-20	Influenza A virus (A/American black duck/Prince Edward Island/02684/2007(H4N6))						c
CY128828	1707	Avian	4 (HA)	H4N6	Canada	N	2007-08-20	Influenza A virus (A/American black duck/Prince Edward Island/02685/2007(H4N6))						c
CY128836	1707	Avian	4 (HA)	H4N6	Canada	N	2007-08-21	Influenza A virus (A/American black duck/Prince Edward Island/02697/2007(H4N6))						c
CY128844	1707	Avian	4 (HA)	H4N6	Canada	N	2007-08-22	Influenza A virus (A/American black duck/Prince Edward Island/02700/2007(H4N6))						c
CY125630	1707	Avian	4 (HA)	H4N6	Canada	N	2007-08-23	Influenza A virus (A/American black duck/Prince Edward Island/02708/2007(H4N6))						c
CY095450	1724	Avian	4 (HA)	H3N8	Canada	N	2006-08-15	Influenza A virus (A/American black duck/Prince Edward Island/14228/2006(H3N8))						c
CY095458	1727	Avian	4 (HA)	H3N8	Canada	N	2006-08-15	Influenza A virus (A/American black duck/Prince Edward Island/14230/2006(H3N8))						c
CY047648	1732	Avian	4 (HA)	H3N2	Canada	N	2006-08-24	Influenza A virus (A/American black duck/Quebec/11235/2006(H3N2))		Hatch Year				c
GU052299	1731	Avian	4 (HA)	H3N8	Australia	S	1978	Influenza A virus (A/American black duck/Western Australia/699/1978(H3N8))						c
CY133274	1706	Avian	4 (HA)	H7N8	USA	N	2010-11-18	Influenza A virus (A/American black duck/Wisconsin/10OS3949/2010(H7N8))						c
CY166565	1749	Avian	4 (HA)	H1N1	USA	N	2011-10-02	Influenza A virus (A/American black duck/Wisconsin/11OS3016/2011(H1N1))						c
CY166897	1719	Avian	4 (HA)	H6N1	USA	N	2011-09-24	Influenza A virus (A/American black duck/Wisconsin/11OS3191/2011(H6N1))						c
CY096978	1713	Avian	4 (HA)	H4N2	USA	N	2009-10-05	Influenza A virus (A/American black duck/Wisconsin/2542/2009(H4N2))						c
CY076093	1686	Avian	4 (HA)	H10N3	USA	N	2007-03-02	Influenza A virus (A/American coot/California/20181-006/2007(H10N3))						c
CY097159	1686	Avian	4 (HA)	H10N3	USA	N	2009-10-31	Influenza A virus (A/American coot/Illinois/3405/2009(H10N3))						c
CY079404	1686	Avian	4 (HA)	H10N3	USA	N	2009-01-24	Influenza A virus (A/American coot/Mississippi/09OS615/2009(H10N3))						c
KY561267	1686	Avian	4 (HA)	H10N2	USA	N	2015-10-31	Influenza A virus (A/American coot/Missouri/15OS6556/2015(H10N2))						c
CY076165	1738	Avian	4 (HA)	H3N8	USA	N	2007-12-17	Influenza A virus (A/American coot/Oregon/20589-007/2007(H3N8))						c
KU289746	1706	Avian	4 (HA)	H7N3	USA	N	2009-01-03	Influenza A virus (A/American green winged teal/Arizona/A00115994/2009(H7N3))						c
KU289754	1706	Avian	4 (HA)	H7N3	USA	N	2009-01-03	Influenza A virus (A/American green winged teal/Arizona/A00115995/2009(H7N3))						c
KU289762	1703	Avian	4 (HA)	H7N3	USA	N	2007-11-10	Influenza A virus (A/American green winged teal/Colorado/A00551331/2007(H7N3))						c
KU289770	1706	Avian	4 (HA)	H7N3	USA	N	2008-11-09	Influenza A virus (A/American green winged teal/Colorado/A00660616/2008(H7N3))						c
KU289778	1706	Avian	4 (HA)	H7N7	USA	N	2009-01-24	Influenza A virus (A/American green winged teal/Mississippi/A00468514/2009(H7N7))						c
KU289786	1706	Avian	4 (HA)	H7N6	USA	N	2009-01-24	Influenza A virus (A/American green winged teal/Mississippi/A00630203/2009(H7N6))						c
KU289794	1706	Avian	4 (HA)	H7N3	USA	N	2009-01-24	Influenza A virus (A/American green winged teal/Texas/A00586649/2009(H7N3))						c
KU289802	1706	Avian	4 (HA)	H7N3	USA	N	2009-02-03	Influenza A virus (A/American green winged teal/Texas/A00604024/2009(H7N3))						c
KU289810	1706	Avian	4 (HA)	H7N3	USA	N	2009-02-03	Influenza A virus (A/American green winged teal/Texas/A00604029/2009(H7N3))						c
KU289818	1706	Avian	4 (HA)	H7N3	USA	N	2009-02-03	Influenza A virus (A/American green winged teal/Texas/A00604032/2009(H7N3))						c
KU289826	1706	Avian	4 (HA)	H7N3	USA	N	2009-02-03	Influenza A virus (A/American green winged teal/Texas/A00604814/2009(H7N3))						c
KU289834	1706	Avian	4 (HA)	H7N1	USA	N	2009-01-15	Influenza A virus (A/American green winged teal/Utah/A00461135/2009(H7N1))						c
KU289842	1706	Avian	4 (HA)	H7N1	USA	N	2009-01-15	Influenza A virus (A/American green winged teal/Utah/A00461136/2009(H7N1))						c
KU289850	1706	Avian	4 (HA)	H7N7	USA	N	2009-01-16	Influenza A virus (A/American green winged teal/Utah/A00468772/2009(H7N7))						c
KU289858	1706	Avian	4 (HA)	H7N3	USA	N	2009-01-15	Influenza A virus (A/American green winged teal/Utah/A00614935/2009(H7N3))						c
KU289866	1706	Avian	4 (HA)	H7N3	USA	N	2009-01-09	Influenza A virus (A/American green winged teal/Utah/A00654391/2009(H7N3))						c
KU289871	1706	Avian	4 (HA)	H7N3	USA	N	2009-01-03	Influenza A virus (A/American green winged teal/Utah/A00831743/2009(H7N3))						c
KU289879	1706	Avian	4 (HA)	H7N3	USA	N	2009-01-02	Influenza A virus (A/American green winged teal/Utah/A00833077/2009(H7N3))						c
KU289887	1683	Avian	4 (HA)	H7N3	USA	N	2008-12-07	Influenza A virus (A/American green winged teal/Wyoming/A00230796/2008(H7N3))						c
KY551284	1683	Avian	4 (HA)	H7N3	USA	N	2015-01-02	Influenza A virus (A/American green-winged teal/AH0003731/2015(H7N3))						c
KX714370	1701	Avian	4 (HA)	H3N8	USA	N	2008-09-20	Influenza A virus (A/American green-winged teal/Alaska/103773/2008(H3N8))						c
KX714378	1713	Avian	4 (HA)	H4N6	USA	N	2008-09-20	Influenza A virus (A/American green-winged teal/Alaska/103777/2008(H4N6))						c
KX714386	1732	Avian	4 (HA)	H3N6	USA	N	2008-09-13	Influenza A virus (A/American green-winged teal/Alaska/103781/2008(H3N6))						c
KX714394	1732	Avian	4 (HA)	H3N6	USA	N	2008-09-13	Influenza A virus (A/American green-winged teal/Alaska/103885/2008(H3N6))						c
KX714314	1703	Avian	4 (HA)	H10N6	USA	N	2006-08-05	Influenza A virus (A/American green-winged teal/Alaska/11508/2006(H10N6))						c
KX714402	1701	Avian	4 (HA)	H3N8	USA	N	2009-08-13	Influenza A virus (A/American green-winged teal/Alaska/133672/2009(H3N8))						c
KX714410	1701	Avian	4 (HA)	H3N8	USA	N	2009-08-14	Influenza A virus (A/American green-winged teal/Alaska/133766/2009(H3N8))						c
KX714418	1703	Avian	4 (HA)	H10N7	USA	N	2009-08-07	Influenza A virus (A/American green-winged teal/Alaska/133988/2009(H10N7))						c
KX714426	1746	Avian	4 (HA)	H1N1	USA	N	2009-09-17	Influenza A virus (A/American green-winged teal/Alaska/137884/2009(H1N1))						c
KX714434	1732	Avian	4 (HA)	H3N8	USA	N	2009-09-27	Influenza A virus (A/American green-winged teal/Alaska/137886/2009(H3N8))						c
KX714442	1701	Avian	4 (HA)	H3N8	USA	N	2009-09-27	Influenza A virus (A/American green-winged teal/Alaska/137896/2009(H3N8))						c
KX714450	1701	Avian	4 (HA)	H3N8	USA	N	2009-09-18	Influenza A virus (A/American green-winged teal/Alaska/137916/2009(H3N8))						c
KX714458	1746	Avian	4 (HA)	H1N1	USA	N	2009-09-18	Influenza A virus (A/American green-winged teal/Alaska/137930/2009(H1N1))						c
KX714466	1746	Avian	4 (HA)	H1N1	USA	N	2009-09-18	Influenza A virus (A/American green-winged teal/Alaska/137946/2009(H1N1))						c
KX714474	1746	Avian	4 (HA)	H1N1	USA	N	2009-09-25	Influenza A virus (A/American green-winged teal/Alaska/137962/2009(H1N1))						c
KX714322	1732	Avian	4 (HA)	H3N6	USA	N	2006-08-16	Influenza A virus (A/American green-winged teal/Alaska/14164/2006(H3N6))						c
KX714330	1713	Avian	4 (HA)	H4N6	USA	N	2006-08-17	Influenza A virus (A/American green-winged teal/Alaska/14258/2006(H4N6))						c
KX714338	1713	Avian	4 (HA)	H4N6	USA	N	2006-08-18	Influenza A virus (A/American green-winged teal/Alaska/14366/2006(H4N6))						c
KT338334	1746	Avian	4 (HA)	mixed,H1	USA	N	2014-09-12	Influenza A virus (A/American green-winged teal/Alaska/156/2014(mixed))						c
KT338335	1701	Avian	4 (HA)	mixed,H3	USA	N	2014-09-12	Influenza A virus (A/American green-winged teal/Alaska/156/2014(mixed))						c
MH546155	1743	Avian	4 (HA)	H5N2	USA	N	2016-09-05	Influenza A virus (A/American green-winged teal/Alaska/16-039026-3/2016)						c
KT338349	1701	Avian	4 (HA)	H3N3	USA	N	2014-09-11	Influenza A virus (A/American green-winged teal/Alaska/306/2014(H3N3))						c
KT338357	1746	Avian	4 (HA)	H1N1	USA	N	2014-09-11	Influenza A virus (A/American green-winged teal/Alaska/386/2014(H1N1))						c
JX080722	1760	Avian	4 (HA)	H3N8	USA	N	2006-08-12	Influenza A virus (A/American green-winged teal/Alaska/44155-169/2006(H3N8))						c
JX080729	1703	Avian	4 (HA)	H3N6	USA	N	2008-08-10	Influenza A virus (A/American green-winged teal/Alaska/44419-233/2008(H3N6))						c
JX080733	1743	Avian	4 (HA)	H3N8	USA	N	2009-08-16	Influenza A virus (A/American green-winged teal/Alaska/44493-527/2009(H3N8))						c
JX080734	1737	Avian	4 (HA)	H3N8	USA	N	2009-08-10	Influenza A virus (A/American green-winged teal/Alaska/44493-579/2009(H3N8))						c
JX080735	1735	Avian	4 (HA)	H3N8	USA	N	2009-08-15	Influenza A virus (A/American green-winged teal/Alaska/44493-588/2009(H3N8))						c
KX714346	1732	Avian	4 (HA)	H3N8	USA	N	2007-08-06	Influenza A virus (A/American green-winged teal/Alaska/45497/2007(H3N8))						c
KT338420	1701	Avian	4 (HA)	H3N1	USA	N	2014-10-02	Influenza A virus (A/American green-winged teal/Alaska/478/2014(H3N1))						c
KT338452	1701	Avian	4 (HA)	H3N8	USA	N	2014-10-10	Influenza A virus (A/American green-winged teal/Alaska/524/2014(H3N8))						c
KT338537	1713	Avian	4 (HA)	H4N6	USA	N	2014-10-13	Influenza A virus (A/American green-winged teal/Alaska/816/2014(H4N6))						c
KT338569	1713	Avian	4 (HA)	H4N6	USA	N	2014-10-13	Influenza A virus (A/American green-winged teal/Alaska/866/2014(H4N6))						c
KX714354	1746	Avian	4 (HA)	H1N8	USA	N	2008-08-09	Influenza A virus (A/American green-winged teal/Alaska/88857/2008(H1N8))						c
KX714362	1701	Avian	4 (HA)	H3N8	USA	N	2008-09-13	Influenza A virus (A/American green-winged teal/Alaska/98313/2008(H3N8))						c
MH546171	1758	Avian	4 (HA)	H5N2	USA	N	2016-10-22	Influenza A virus (A/American green-winged teal/California/16-035443-2/2016)						c
CY076349	1709	Avian	4 (HA)	H11N9	USA	N	2007-01-24	Influenza A virus (A/American green-winged teal/California/27790/2007(H11N9))						c
CY076005	1706	Avian	4 (HA)	H7N6	USA	N	2007-01-27	Influenza A virus (A/American green-winged teal/California/28228/2007(H7N6))						c
CY047011	1704	Avian	4 (HA)	H7N3	USA	N	2007-02-03	Influenza A virus (A/American green-winged teal/California/28855/2007(H7N3))						c
CY076229	1692	Avian	4 (HA)	H7N3	USA	N	2007-01-03	Influenza A virus (A/American green-winged teal/California/44242-906/2007(H7N3))						c
CY076341	1709	Avian	4 (HA)	H11N9	USA	N	2007-01-24	Influenza A virus (A/American green-winged teal/California/44287-066/2007(H11N9))						c
CY076357	1705	Avian	4 (HA)	H7N3	USA	N	2007-01-24	Influenza A virus (A/American green-winged teal/California/44287-084/2007(H7N3))						c
CY076413	1706	Avian	4 (HA)	H7N6	USA	N	2007-01-27	Influenza A virus (A/American green-winged teal/California/44287-305/2007(H7N6))						c
CY076437	1708	Avian	4 (HA)	H8N4	USA	N	2007-01-27	Influenza A virus (A/American green-winged teal/California/44287-373/2007(H8N4))						c
CY045375	1706	Avian	4 (HA)	H7N3	USA	N	2007-02-03	Influenza A virus (A/American green-winged teal/California/44287-713/2007(H7N3))						c
CY076685	1709	Avian	4 (HA)	H11N9	USA	N	2007-11-03	Influenza A virus (A/American green-winged teal/California/44363-067/2007(H11N9))						c
KY550771	1683	Avian	4 (HA)	H7N3	USA	N	2015-02-01	Influenza A virus (A/American green-winged teal/California/AH0010595/2015(H7N3))						c
KY550755	1683	Avian	4 (HA)	H7N3	USA	N	2015-01-18	Influenza A virus (A/American green-winged teal/California/AH0011959/2015(H7N3))						c
KY550825	1703	Avian	4 (HA)	H7N3	USA	N	2016-01-30	Influenza A virus (A/American green-winged teal/California/AH0079678/2016(H7N3))						c
KY550849	1703	Avian	4 (HA)	H7N3	USA	N	2015-02-03	Influenza A virus (A/American green-winged teal/Colorado/AH0026688/2015(H7N3))						c
MH546179	1758	Avian	4 (HA)	H5N9	USA	N	2016-08-23	Influenza A virus (A/American green-winged teal/Idaho/16-028809-5/2016)						c
MH546187	1742	Avian	4 (HA)	H5N9	USA	N	2016-08-23	Influenza A virus (A/American green-winged teal/Idaho/16-028809-8/2016)						c
MH546195	1742	Avian	4 (HA)	H5N9	USA	N	2016-08-23	Influenza A virus (A/American green-winged teal/Idaho/16-028809-9/2016)						c
KY551300	1683	Avian	4 (HA)	H7N9	USA	N	2015-01-11	Influenza A virus (A/American green-winged teal/Idaho/AH0006121/2015(H7N9))						c
KY551331	1734	Avian	4 (HA)	H3N8	USA	N	2015-08-23	Influenza A virus (A/American green-winged teal/Idaho/AH0011443/2015(H3N8))						c
KU201728	1744	Avian	4 (HA)	H5N2	USA	N	2015-01-18	Influenza A virus (A/American green-winged teal/Idaho/AH0011899/2015(H5N2))						c
CY079574	1711	Avian	4 (HA)	mixed,H6	USA	N	2008-10-25	Influenza A virus (A/American green-winged teal/Illinois/08OS2311/2008(mixed))						c
CY079468	1703	Avian	4 (HA)	H10N7	USA	N	2008-10-26	Influenza A virus (A/American green-winged teal/Illinois/08OS2713/2008(H10N7))						c
CY132893	1705	Avian	4 (HA)	H4N6	USA	N	2010-09-04	Influenza A virus (A/American green-winged teal/Illinois/10OS1551/2010(H4N6))						c
CY132917	1710	Avian	4 (HA)	H4N8	USA	N	2010-09-05	Influenza A virus (A/American green-winged teal/Illinois/10OS1598/2010(H4N8))						c
CY132973	1706	Avian	4 (HA)	H7N7	USA	N	2010-10-30	Influenza A virus (A/American green-winged teal/Illinois/10OS3329/2010(H7N7))						c
CY132989	1747	Avian	4 (HA)	H2N3	USA	N	2010-10-30	Influenza A virus (A/American green-winged teal/Illinois/10OS3343/2010(H2N3))						c
CY132997	1706	Avian	4 (HA)	H7N7	USA	N	2010-10-30	Influenza A virus (A/American green-winged teal/Illinois/10OS3368/2010(H7N7))						c
CY133013	1713	Avian	4 (HA)	H6N2	USA	N	2010-10-30	Influenza A virus (A/American green-winged teal/Illinois/10OS3589/2010(H6N2))						c
CY133529	1709	Avian	4 (HA)	H11N2	USA	N	2010-10-31	Influenza A virus (A/American green-winged teal/Illinois/10OS3662/2010(H11N2))						c
CY133037	1706	Avian	4 (HA)	H7N3	USA	N	2010-11-27	Influenza A virus (A/American green-winged teal/Illinois/10OS4014/2010(H7N3))						c
CY166386	1734	Avian	4 (HA)	H3N8	USA	N	2011-10-22	Influenza A virus (A/American green-winged teal/Illinois/11OS4814/2011(H3N8))						c
CY186656	1713	Avian	4 (HA)	mixed,H4	USA	N	2012-10-20	Influenza A virus (A/American green-winged teal/Illinois/12OS4792/2012(mixed))						c
CY186675	1737	Avian	4 (HA)	H3N8	USA	N	2012-10-20	Influenza A virus (A/American green-winged teal/Illinois/12OS5103/2012(H3N8))						c
KY561170	1719	Avian	4 (HA)	H6N2	USA	N	2015-10-31	Influenza A virus (A/American green-winged teal/Illinois/15OS5977/2015(H6N2))						c
KY284361	1703	Avian	4 (HA)	H7N6	USA	N	2015-10-27	Influenza A virus (A/American green-winged teal/Illinois/15OS6133/2015(H7N6))						c
MK237830	1713	Avian	4 (HA)	H4N6	USA	N	2017-09-23	Influenza A virus (A/American green-winged teal/Illinois/17OS2545/2017)						c
CY097203	1747	Avian	4 (HA)	H2N3	USA	N	2009-10-17	Influenza A virus (A/American green-winged teal/Illinois/2479/2009(H2N3))						c
CY096923	1703	Avian	4 (HA)	mixed,H10	USA	N	2009-10-17	Influenza A virus (A/American green-winged teal/Illinois/2975/2009(mixed))						c
CY097184	1743	Avian	4 (HA)	mixed,H5	USA	N	2009-10-17	Influenza A virus (A/American green-winged teal/Illinois/3053/2009(mixed))						c
CY097185	1709	Avian	4 (HA)	mixed,H11	USA	N	2009-10-17	Influenza A virus (A/American green-winged teal/Illinois/3053/2009(mixed))						c
CY097195	1746	Avian	4 (HA)	H1N2	USA	N	2009-10-17	Influenza A virus (A/American green-winged teal/Illinois/3054/2009(H1N2))						c
CY096961	1743	Avian	4 (HA)	mixed,H5	USA	N	2009-10-31	Influenza A virus (A/American green-winged teal/Illinois/3443/2009(mixed))						c
KY550888	1703	Avian	4 (HA)	H7N3	USA	N	2015-10-31	Influenza A virus (A/American green-winged teal/Indiana/AH0029607/2015(H7N3))						c
CY130469	1740	Avian	4 (HA)	H3N6	USA	N	2010-07-13	Influenza A virus (A/American green-winged teal/Interior Alaska/10BM04207R0/2010(H3N6))						c
CY135671	1708	Avian	4 (HA)	H4N6	USA	N	2010-07-22	Influenza A virus (A/American green-winged teal/Interior Alaska/10BM05165R0/2010(H4N6))						c
CY135729	1740	Avian	4 (HA)	H3N8	USA	N	2010-07-25	Influenza A virus (A/American green-winged teal/Interior Alaska/10BM05376R0/2010(H3N8))						c
CY135197	1740	Avian	4 (HA)	mixed,H3	USA	N	2010-07-26	Influenza A virus (A/American green-winged teal/Interior Alaska/10BM05434R0/2010(mixed))						c
CY135753	1740	Avian	4 (HA)	mixed,H3	USA	N	2010-07-26	Influenza A virus (A/American green-winged teal/Interior Alaska/10BM05436R0/2010(mixed))						c
CY135207	1708	Avian	4 (HA)	mixed,H4	USA	N	2010-07-26	Influenza A virus (A/American green-winged teal/Interior Alaska/10BM05438R0/2010(mixed))						c
CY135216	1740	Avian	4 (HA)	mixed,H3	USA	N	2010-07-26	Influenza A virus (A/American green-winged teal/Interior Alaska/10BM05439R0/2010(mixed))						c
CY135217	1740	Avian	4 (HA)	mixed,H3	USA	N	2010-07-26	Influenza A virus (A/American green-winged teal/Interior Alaska/10BM05440R0/2010(mixed))						c
CY135226	1740	Avian	4 (HA)	mixed,H3	USA	N	2010-07-26	Influenza A virus (A/American green-winged teal/Interior Alaska/10BM05441R0/2010(mixed))						c
CY136043	1713	Avian	4 (HA)	H4N6	USA	N	2010-07-30	Influenza A virus (A/American green-winged teal/Interior Alaska/10BM06728R0/2010(H4N6))						c
CY136019	1708	Avian	4 (HA)	H4N6	USA	N	2010-07-31	Influenza A virus (A/American green-winged teal/Interior Alaska/10BM07000R0/2010(H4N6))						c
CY143484	1740	Avian	4 (HA)	H3N8	USA	N	2010-08-02	Influenza A virus (A/American green-winged teal/Interior Alaska/10BM07573R0/2010(H3N8))						c
CY143500	1740	Avian	4 (HA)	H3N8	USA	N	2010-08-02	Influenza A virus (A/American green-winged teal/Interior Alaska/10BM07649R0/2010(H3N8))						c
CY143516	1708	Avian	4 (HA)	H4N6	USA	N	2010-08-03	Influenza A virus (A/American green-winged teal/Interior Alaska/10BM07863R0/2010(H4N6))						c
CY143524	1740	Avian	4 (HA)	H3N8	USA	N	2010-08-03	Influenza A virus (A/American green-winged teal/Interior Alaska/10BM07917R0/2010(H3N8))						c
CY143548	1740	Avian	4 (HA)	H3N8	USA	N	2010-08-04	Influenza A virus (A/American green-winged teal/Interior Alaska/10BM08134R0/2010(H3N8))						c
CY143556	1701	Avian	4 (HA)	H3N8	USA	N	2010-08-04	Influenza A virus (A/American green-winged teal/Interior Alaska/10BM08222R0/2010(H3N8))						c
CY143564	1713	Avian	4 (HA)	H4N6	USA	N	2010-08-04	Influenza A virus (A/American green-winged teal/Interior Alaska/10BM08226R0/2010(H4N6))						c
CY143572	1740	Avian	4 (HA)	H3N8	USA	N	2010-08-04	Influenza A virus (A/American green-winged teal/Interior Alaska/10BM08228R0/2010(H3N8))						c
CY143580	1740	Avian	4 (HA)	H3N8	USA	N	2010-08-04	Influenza A virus (A/American green-winged teal/Interior Alaska/10BM08422R0/2010(H3N8))						c
CY125733	1683	Avian	4 (HA)	mixed,H9	USA	N	2010-09-06	Influenza A virus (A/American green-winged teal/Interior Alaska/10BM16586R0/2010(mixed))						c
CY196017	1686	Avian	4 (HA)	H10N5	USA	N	2011-07-07	Influenza A virus (A/American green-winged teal/Interior Alaska/11BM00293/2011(H10N5))						c
CY196025	1686	Avian	4 (HA)	H10N5	USA	N	2011-07-07	Influenza A virus (A/American green-winged teal/Interior Alaska/11BM00304/2011(H10N5))						c
CY196089	1713	Avian	4 (HA)	H4N6	USA	N	2011-08-08	Influenza A virus (A/American green-winged teal/Interior Alaska/11BM02195/2011(H4N6))						c
CY196145	1747	Avian	4 (HA)	H2N9	USA	N	2011-08-15	Influenza A virus (A/American green-winged teal/Interior Alaska/11BM03165/2011(H2N9))						c
CY196153	1747	Avian	4 (HA)	H2N9	USA	N	2011-08-15	Influenza A virus (A/American green-winged teal/Interior Alaska/11BM03166/2011(H2N9))						c
CY196169	1700	Avian	4 (HA)	mixed,H4	USA	N	2011-08-18	Influenza A virus (A/American green-winged teal/Interior Alaska/11BM03443/2011(mixed))						c
CY196178	1708	Avian	4 (HA)	H4N6	USA	N	2011-08-18	Influenza A virus (A/American green-winged teal/Interior Alaska/11BM03479/2011(H4N6))						c
CY196218	1734	Avian	4 (HA)	H3N8	USA	N	2011-09-01	Influenza A virus (A/American green-winged teal/Interior Alaska/11BM03657/2011(H3N8))						c
CY196226	1731	Avian	4 (HA)	H3N8	USA	N	2011-09-01	Influenza A virus (A/American green-winged teal/Interior Alaska/11BM03661/2011(H3N8))						c
CY196286	1734	Avian	4 (HA)	H3N8	USA	N	2011-09-04	Influenza A virus (A/American green-winged teal/Interior Alaska/11BM03897/2011(H3N8))						c
CY196294	1731	Avian	4 (HA)	H3N8	USA	N	2011-09-04	Influenza A virus (A/American green-winged teal/Interior Alaska/11BM03899/2011(H3N8))						c
CY196379	1731	Avian	4 (HA)	H3N8	USA	N	2011-09-10	Influenza A virus (A/American green-winged teal/Interior Alaska/11CH00044/2011(H3N8))						c
CY196643	1731	Avian	4 (HA)	H3N8	USA	N	2011-09-09	Influenza A virus (A/American green-winged teal/Interior Alaska/11ML00038/2011(H3N8))						c
CY077380	1731	Avian	4 (HA)	H3N8	USA	N	2007-09-10	Influenza A virus (A/American green-winged teal/Interior Alaska/7MP1049/2007(H3N8))						c
CY077238	1733	Avian	4 (HA)	H3N8	USA	N	2007-09-02	Influenza A virus (A/American green-winged teal/Interior Alaska/7MP1651/2007(H3N8))						c
CY047027	1717	Avian	4 (HA)	H3N8	USA	N	2007-09-16	Influenza A virus (A/American green-winged teal/Interior Alaska/7MP2225/2007(H3N8))		hatch year				c
CY143170	1740	Avian	4 (HA)	H3N8	USA	N	2009-09-02	Influenza A virus (A/American green-winged teal/Interior Alaska/9BM12318R0/2009(H3N8))						c
CY143194	1740	Avian	4 (HA)	H3N8	USA	N	2009-09-02	Influenza A virus (A/American green-winged teal/Interior Alaska/9BM12356R0/2009(H3N8))						c
CY143444	1740	Avian	4 (HA)	H3N8	USA	N	2009-09-06	Influenza A virus (A/American green-winged teal/Interior Alaska/9BM12714R1/2009(H3N8))						c
CY135455	1703	Avian	4 (HA)	H10N7	USA	N	2009-07-23	Influenza A virus (A/American green-winged teal/Interior Alaska/9BM3595R1/2009(H10N7))						c
CY135399	1703	Avian	4 (HA)	H10N7	USA	N	2009-07-27	Influenza A virus (A/American green-winged teal/Interior Alaska/9BM4407R0/2009(H10N7))						c
CY135527	1713	Avian	4 (HA)	H4N6	USA	N	2009-07-29	Influenza A virus (A/American green-winged teal/Interior Alaska/9BM5041R0/2009(H4N6))						c
CY135535	1719	Avian	4 (HA)	H8N4	USA	N	2009-07-29	Influenza A virus (A/American green-winged teal/Interior Alaska/9BM5045R0/2009(H8N4))						c
CY135551	1713	Avian	4 (HA)	H4N6	USA	N	2009-07-30	Influenza A virus (A/American green-winged teal/Interior Alaska/9BM5277R0/2009(H4N6))						c
CY142006	1703	Avian	4 (HA)	H10N7	USA	N	2009	Influenza A virus (A/American green-winged teal/Interior Alaska/9BM6222R0/2009(H10N7))						c
CY142426	1703	Avian	4 (HA)	H10N7	USA	N	2009	Influenza A virus (A/American green-winged teal/Interior Alaska/9BM6223R0/2009(H10N7))						c
CY142434	1703	Avian	4 (HA)	H10N7	USA	N	2009	Influenza A virus (A/American green-winged teal/Interior Alaska/9BM6225R0/2009(H10N7))						c
CY142610	1713	Avian	4 (HA)	H4N6	USA	N	2009-08-03	Influenza A virus (A/American green-winged teal/Interior Alaska/9BM6258R0/2009(H4N6))						c
CY142626	1723	Avian	4 (HA)	H3N8	USA	N	2009-08-03	Influenza A virus (A/American green-winged teal/Interior Alaska/9BM6410R0/2009(H3N8))						c
CY142025	1703	Avian	4 (HA)	H10N7	USA	N	2009	Influenza A virus (A/American green-winged teal/Interior Alaska/9BM6428R0/2009(H10N7))						c
CY142041	1703	Avian	4 (HA)	H10N7	USA	N	2009	Influenza A virus (A/American green-winged teal/Interior Alaska/9BM6702R0/2009(H10N7))						c
CY142065	1703	Avian	4 (HA)	H10N7	USA	N	2009	Influenza A virus (A/American green-winged teal/Interior Alaska/9BM7190R0/2009(H10N7))						c
CY142970	1713	Avian	4 (HA)	H4N6	USA	N	2009-08-09	Influenza A virus (A/American green-winged teal/Interior Alaska/9BM8129R0/2009(H4N6))						c
CY132790	1710	Avian	4 (HA)	mixed,H4	USA	N	2010-09-18	Influenza A virus (A/American green-winged teal/Iowa/10OS2467/2010(mixed))						c
KY551023	1703	Avian	4 (HA)	H7N3	USA	N	2015-12-01	Influenza A virus (A/American green-winged teal/Kansas/AH0068556/2015(H7N3))						c
KY551253	1703	Avian	4 (HA)	H7N3	USA	N	2016-01-16	Influenza A virus (A/American green-winged teal/Louisiana/AH0036368/2016(H7N3))						c
KY551260	1703	Avian	4 (HA)	H7N3	USA	N	2016-01-23	Influenza A virus (A/American green-winged teal/Louisiana/AH0077927/2016(H7N3))						c
CY047680	1701	Avian	4 (HA)	H4N6	Canada	N	2007-08-21	Influenza A virus (A/American green-winged teal/Manitoba/23884/2007(H4N6))		Hatch Year				c
CY190027	1719	Avian	4 (HA)	H6N8	USA	N	2006-10-21	Influenza A virus (A/American green-winged teal/Maryland/06MD700/2006(H6N8))						c
CY140852	1719	Avian	4 (HA)	H6N1	USA	N	2009-09-12	Influenza A virus (A/American green-winged teal/Minnesota/AI09-3589/2009(H6N1))						c
CY079308	1706	Avian	4 (HA)	H7N7	USA	N	2009-01-09	Influenza A virus (A/American green-winged teal/Mississippi/09OS046/2009(H7N7))						c
CY133657	1706	Avian	4 (HA)	mixed,H7	USA	N	2011-01-15	Influenza A virus (A/American green-winged teal/Mississippi/11OS247/2011(mixed))						c
CY133658	1740	Avian	4 (HA)	mixed,H3	USA	N	2011-01-15	Influenza A virus (A/American green-winged teal/Mississippi/11OS247/2011(mixed))						c
CY133669	1706	Avian	4 (HA)	H7N3	USA	N	2011-01-15	Influenza A virus (A/American green-winged teal/Mississippi/11OS250/2011(H7N3))						c
CY133677	1706	Avian	4 (HA)	H7N7	USA	N	2011-01-15	Influenza A virus (A/American green-winged teal/Mississippi/11OS255/2011(H7N7))						c
CY133685	1746	Avian	4 (HA)	H1N1	USA	N	2011-01-15	Influenza A virus (A/American green-winged teal/Mississippi/11OS256/2011(H1N1))						c
CY133693	1709	Avian	4 (HA)	H11N9	USA	N	2011-01-15	Influenza A virus (A/American green-winged teal/Mississippi/11OS257/2011(H11N9))						c
CY133701	1706	Avian	4 (HA)	mixed,H7	USA	N	2011-01-15	Influenza A virus (A/American green-winged teal/Mississippi/11OS259/2011(mixed))						c
CY133702	1709	Avian	4 (HA)	mixed,H11	USA	N	2011-01-15	Influenza A virus (A/American green-winged teal/Mississippi/11OS259/2011(mixed))						c
CY166768	1713	Avian	4 (HA)	H4N6	USA	N	2011-12-08	Influenza A virus (A/American green-winged teal/Mississippi/11OS5869/2011(H4N6))						c
CY166832	1710	Avian	4 (HA)	H4N6	USA	N	2011-12-09	Influenza A virus (A/American green-winged teal/Mississippi/11OS5903/2011(H4N6))						c
CY133641	1709	Avian	4 (HA)	H11N9	USA	N	2011-01-08	Influenza A virus (A/American green-winged teal/Mississippi/11OS90/2011(H11N9))						c
CY132821	1706	Avian	4 (HA)	mixed,H7	USA	N	2011-01-08	Influenza A virus (A/American green-winged teal/Mississippi/11OS98/2011(mixed))						c
CY132822	1742	Avian	4 (HA)	mixed,H5	USA	N	2011-01-08	Influenza A virus (A/American green-winged teal/Mississippi/11OS98/2011(mixed))						c
CY167175	1742	Avian	4 (HA)	H5N3	USA	N	2012-01-16	Influenza A virus (A/American green-winged teal/Mississippi/12OS191/2012(H5N3))						c
CY167192	1743	Avian	4 (HA)	H5N3	USA	N	2012-01-17	Influenza A virus (A/American green-winged teal/Mississippi/12OS311/2012(H5N3))						c
CY167232	1706	Avian	4 (HA)	H7N7	USA	N	2012-01-18	Influenza A virus (A/American green-winged teal/Mississippi/12OS397/2012(H7N7))						c
CY167240	1703	Avian	4 (HA)	H10N7	USA	N	2012-01-18	Influenza A virus (A/American green-winged teal/Mississippi/12OS405/2012(H10N7))						c
CY186788	1743	Avian	4 (HA)	H5N2	USA	N	2012-12-08	Influenza A virus (A/American green-winged teal/Mississippi/12OS5061/2012(H5N2))						c
KY486852	1683	Avian	4 (HA)	H7N3	USA	N	2015-02-12	Influenza A virus (A/American green-winged teal/Mississippi/14OS3758/2015(H7N3))						c
KY561282	1723	Avian	4 (HA)	H3N8	USA	N	2015-12-22	Influenza A virus (A/American green-winged teal/Mississippi/15OS7984/2015(H3N8))						c
KY561199	1739	Avian	4 (HA)	H11N3	USA	N	2015-12-22	Influenza A virus (A/American green-winged teal/Mississippi/15OS8008/2015(H11N3))						c
KY583912	1709	Avian	4 (HA)	mixed,H11	USA	N	2015-12-22	Influenza A virus (A/American green-winged teal/Mississippi/15OS8066/2015(mixed))						c
CY097678	1740	Avian	4 (HA)	H3N8	USA	N	2010-01-14	Influenza A virus (A/American green-winged teal/Mississippi/285/2010(H3N8))						c
CY097686	1709	Avian	4 (HA)	H11N9	USA	N	2010-01-16	Influenza A virus (A/American green-winged teal/Mississippi/300/2010(H11N9))						c
CY097151	1709	Avian	4 (HA)	H11N9	USA	N	2010-01-16	Influenza A virus (A/American green-winged teal/Mississippi/383/2010(H11N9))						c
CY097742	1703	Avian	4 (HA)	mixed,H10	USA	N	2010-01-16	Influenza A virus (A/American green-winged teal/Mississippi/404/2010(mixed))						c
KY550904	1706	Avian	4 (HA)	H7N3	USA	N	2016-01-23	Influenza A virus (A/American green-winged teal/Mississippi/AH0076465/2016(H7N3))						c
CY133357	1712	Avian	4 (HA)	H12N4	USA	N	2010-12-12	Influenza A virus (A/American green-winged teal/Missouri/10OS4622/2010(H12N4))						c
CY166144	1708	Avian	4 (HA)	mixed,H4	USA	N	2011-09-10	Influenza A virus (A/American green-winged teal/Missouri/11OS2630/2011(mixed))						c
KY583874	1701	Avian	4 (HA)	H3N8	USA	N	2015-09-12	Influenza A virus (A/American green-winged teal/Missouri/15OS4838/2015(H3N8))						c
KY284499	1724	Avian	4 (HA)	H12N5	USA	N	2015-09-21	Influenza A virus (A/American green-winged teal/Missouri/15OS4865/2015(H12N5))						c
KY561265	1701	Avian	4 (HA)	H6N1	USA	N	2015-10-31	Influenza A virus (A/American green-winged teal/Missouri/15OS6486/2015(H6N1))						c
KY561331	1760	Avian	4 (HA)	H11N9	USA	N	2015-10-31	Influenza A virus (A/American green-winged teal/Missouri/15OS6591/2015(H11N9))						c
MK236883	1735	Avian	4 (HA)	H6N1	USA	N	2017-09-09	Influenza A virus (A/American green-winged teal/Missouri/17OS3048/2017)						c
MK237403	1713	Avian	4 (HA)	H4N6	USA	N	2017-09-09	Influenza A virus (A/American green-winged teal/Missouri/17OS3168/2017)						c
MK237204	1756	Avian	4 (HA)	H3N8	USA	N	2017-09-09	Influenza A virus (A/American green-winged teal/Missouri/17OS3186/2017)						c
MK237441	1756	Avian	4 (HA)	H3N8	USA	N	2017-09-09	Influenza A virus (A/American green-winged teal/Missouri/17OS3188/2017)						c
MK236771	1756	Avian	4 (HA)	H3N8	USA	N	2017-09-09	Influenza A virus (A/American green-winged teal/Missouri/17OS3212/2017)						c
CY186847	1719	Avian	4 (HA)	H6N5	USA	N	2012-09-04	Influenza A virus (A/American green-winged teal/Ohio/12OS2128/2012(H6N5))						c
CY186855	1713	Avian	4 (HA)	H4N6	USA	N	2012-09-07	Influenza A virus (A/American green-winged teal/Ohio/12OS2137/2012(H4N6))						c
CY186919	1709	Avian	4 (HA)	H11N2	USA	N	2012-09-15	Influenza A virus (A/American green-winged teal/Ohio/12OS2161/2012(H11N2))						c
CY186804	1719	Avian	4 (HA)	mixed,H6	USA	N	2012-09-01	Influenza A virus (A/American green-winged teal/Ohio/12OS2334/2012(mixed))						c
CY187029	1706	Avian	4 (HA)	H7N3	USA	N	2012-11-17	Influenza A virus (A/American green-winged teal/Ohio/12OS5538/2012(H7N3))						c
KJ527638	1713	Avian	4 (HA)	H4N6	USA	N	2013-09-13	Influenza A virus (A/American green-winged teal/Ohio/13OS1429/2013(H4N6))						c
KJ527622	1706	Avian	4 (HA)	H7N2	USA	N	2013-09-13	Influenza A virus (A/American green-winged teal/Ohio/13OS1769/2013(H7N2))						c
KJ568193	1713	Avian	4 (HA)	H4N8	USA	N	2013-09-14	Influenza A virus (A/American green-winged teal/Ohio/13OS1775/2013(H4N8))						c
KJ568001	1706	Avian	4 (HA)	H7N3	USA	N	2013-09-14	Influenza A virus (A/American green-winged teal/Ohio/13OS1777/2013(H7N3))						c
KJ568257	1732	Avian	4 (HA)	H3N2	USA	N	2013-09-14	Influenza A virus (A/American green-winged teal/Ohio/13OS1778/2013(H3N2))						c
KJ568217	1711	Avian	4 (HA)	H6N8	USA	N	2013-09-14	Influenza A virus (A/American green-winged teal/Ohio/13OS1781/2013(H6N8))						c
KJ568057	1711	Avian	4 (HA)	H6N1	USA	N	2013-09-14	Influenza A virus (A/American green-winged teal/Ohio/13OS1793/2013(H6N1))						c
KJ568137	1711	Avian	4 (HA)	H6N1	USA	N	2013-09-14	Influenza A virus (A/American green-winged teal/Ohio/13OS1794/2013(H6N1))						c
KJ567913	1711	Avian	4 (HA)	H6N8	USA	N	2013-09-07	Influenza A virus (A/American green-winged teal/Ohio/13OS1840/2013(H6N8))						c
KJ568249	1732	Avian	4 (HA)	H3N8	USA	N	2013-09-07	Influenza A virus (A/American green-winged teal/Ohio/13OS1844/2013(H3N8))						c
KJ568161	1732	Avian	4 (HA)	H3N8	USA	N	2013-09-08	Influenza A virus (A/American green-winged teal/Ohio/13OS1861/2013(H3N8))						c
KJ567929	1713	Avian	4 (HA)	H4N8	USA	N	2013-09-08	Influenza A virus (A/American green-winged teal/Ohio/13OS1864/2013(H4N8))						c
KJ568281	1732	Avian	4 (HA)	H3N2	USA	N	2013-09-08	Influenza A virus (A/American green-winged teal/Ohio/13OS1867/2013(H3N2))						c
KJ568017	1728	Avian	4 (HA)	H10N8	USA	N	2013-09-08	Influenza A virus (A/American green-winged teal/Ohio/13OS1869/2013(H10N8))						c
KJ567985	1713	Avian	4 (HA)	H4N6	USA	N	2013-09-14	Influenza A virus (A/American green-winged teal/Ohio/13OS2021/2013(H4N6))						c
KJ567881	1713	Avian	4 (HA)	H4N6	USA	N	2013-09-21	Influenza A virus (A/American green-winged teal/Ohio/13OS2050/2013(H4N6))						c
KJ568065	1732	Avian	4 (HA)	H3N2	USA	N	2013-09-21	Influenza A virus (A/American green-winged teal/Ohio/13OS2056/2013(H3N2))						c
KJ568081	1711	Avian	4 (HA)	H6N8	USA	N	2013-09-21	Influenza A virus (A/American green-winged teal/Ohio/13OS2060/2013(H6N8))						c
KJ567993	1713	Avian	4 (HA)	H4N6	USA	N	2013-09-21	Influenza A virus (A/American green-winged teal/Ohio/13OS2063/2013(H4N6))						c
KJ568417	1713	Avian	4 (HA)	H4N6	USA	N	2013-09-21	Influenza A virus (A/American green-winged teal/Ohio/13OS2065/2013(H4N6))						c
KJ568377	1711	Avian	4 (HA)	H6N7	USA	N	2013-09-21	Influenza A virus (A/American green-winged teal/Ohio/13OS2070/2013(H6N7))						c
KJ567873	1711	Avian	4 (HA)	H6N2	USA	N	2013-09-21	Influenza A virus (A/American green-winged teal/Ohio/13OS2083/2013(H6N2))						c
KJ568113	1711	Avian	4 (HA)	H6N8	USA	N	2013-09-21	Influenza A virus (A/American green-winged teal/Ohio/13OS2084/2013(H6N8))						c
KJ568305	1711	Avian	4 (HA)	H6N8	USA	N	2013-09-21	Influenza A virus (A/American green-winged teal/Ohio/13OS2086/2013(H6N8))						c
KJ568145	1711	Avian	4 (HA)	H6N2	USA	N	2013-09-21	Influenza A virus (A/American green-winged teal/Ohio/13OS2090/2013(H6N2))						c
KJ568321	1711	Avian	4 (HA)	H6N8	USA	N	2013-09-22	Influenza A virus (A/American green-winged teal/Ohio/13OS2094/2013(H6N8))						c
KJ567857	1711	Avian	4 (HA)	H6N8	USA	N	2013-09-22	Influenza A virus (A/American green-winged teal/Ohio/13OS2097/2013(H6N8))						c
KJ568097	1732	Avian	4 (HA)	H3N8	USA	N	2013-09-22	Influenza A virus (A/American green-winged teal/Ohio/13OS2106/2013(H3N8))						c
KJ568361	1732	Avian	4 (HA)	H3N8	USA	N	2013-09-22	Influenza A virus (A/American green-winged teal/Ohio/13OS2108/2013(H3N8))						c
KY583920	1701	Avian	4 (HA)	H3N1	USA	N	2015-09-05	Influenza A virus (A/American green-winged teal/Ohio/15OS3625/2015(H3N1))						c
KY583859	1701	Avian	4 (HA)	H1N1	USA	N	2015-09-05	Influenza A virus (A/American green-winged teal/Ohio/15OS3630/2015(H1N1))						c
KY284471	1743	Avian	4 (HA)	H1N1	USA	N	2015-09-21	Influenza A virus (A/American green-winged teal/Ohio/15OS5188/2015(H1N1))						c
MK237255	1724	Avian	4 (HA)	H10N8	USA	N	2017-09-09	Influenza A virus (A/American green-winged teal/Ohio/17OS1833/2017)						c
MK237960	1723	Avian	4 (HA)	H10N8	USA	N	2017-09-14	Influenza A virus (A/American green-winged teal/Ohio/17OS1834/2017)						c
MK236842	1713	Avian	4 (HA)	H4N6	USA	N	2017-09-14	Influenza A virus (A/American green-winged teal/Ohio/17OS1847/2017)						c
MK237082	1713	Avian	4 (HA)	H4N6	USA	N	2017-09-14	Influenza A virus (A/American green-winged teal/Ohio/17OS1850/2017)						c
MK236982	1713	Avian	4 (HA)	H4N2	USA	N	2017-09-14	Influenza A virus (A/American green-winged teal/Ohio/17OS2016/2017)						c
MK237473	1713	Avian	4 (HA)	H4N2	USA	N	2017-09-12	Influenza A virus (A/American green-winged teal/Ohio/17OS2031/2017)						c
MK237128	1723	Avian	4 (HA)	H3N8	USA	N	2017-09-02	Influenza A virus (A/American green-winged teal/Ohio/17OS2919/2017)						c
MK237717	1746	Avian	4 (HA)	H1N1	USA	N	2017-09-03	Influenza A virus (A/American green-winged teal/Ohio/17OS2958/2017)						c
MK237818	1746	Avian	4 (HA)	H1N1	USA	N	2017-09-03	Influenza A virus (A/American green-winged teal/Ohio/17OS2959/2017)						c
MK237216	1713	Avian	4 (HA)	H4N6	USA	N	2017-09-03	Influenza A virus (A/American green-winged teal/Ohio/17OS2963/2017)						c
MK237405	1713	Avian	4 (HA)	H4N6	USA	N	2017-09-04	Influenza A virus (A/American green-winged teal/Ohio/17OS2966/2017)						c
MN794942	1701	Avian	4 (HA)	H6N6	USA	N	2018-09-13	Influenza A virus (A/American green-winged teal/Ohio/18OS1767/2018)						c
MH546211	1758	Avian	4 (HA)	H5N2	USA	N	2016-12-28	Influenza A virus (A/American green-winged teal/Oregon/17-000383-3/2016)						c
CY076037	1734	Avian	4 (HA)	H3N8	USA	N	2007-08-16	Influenza A virus (A/American green-winged teal/Oregon/44336-124/2007(H3N8))						c
CY076477	1731	Avian	4 (HA)	H3N8	USA	N	2007-09-10	Influenza A virus (A/American green-winged teal/Oregon/44336-183/2007(H3N8))						c
KU201736	1704	Avian	4 (HA)	H5N2	USA	N	2015-01-14	Influenza A virus (A/American green-winged teal/Oregon/AH0012403/2015(H5N2))						c
MK236649	1743	Avian	4 (HA)	H5N2	USA	N	2018-01-26	Influenza A virus (A/American green-winged teal/Tennessee/18OS0447/2018)						c
KY551095	1699	Avian	4 (HA)	H7N3	USA	N	2016-01-27	Influenza A virus (A/American green-winged teal/Texas/AH0040242/2016(H7N3))						c
KY551087	1699	Avian	4 (HA)	H7N3	USA	N	2016-01-27	Influenza A virus (A/American green-winged teal/Texas/AH0040565/2016(H7N3))						c
KY551071	1706	Avian	4 (HA)	H7N3	USA	N	2016-01-09	Influenza A virus (A/American green-winged teal/Texas/AH0041269/2016(H7N3))						c
KY551127	1699	Avian	4 (HA)	H7N3	USA	N	2016-01-30	Influenza A virus (A/American green-winged teal/Texas/AH0057336/2016(H7N3))						c
KY551119	1703	Avian	4 (HA)	H7N2	USA	N	2016-01-30	Influenza A virus (A/American green-winged teal/Texas/AH0057366/2016(H7N2))						c
KY551103	1703	Avian	4 (HA)	H7N3	USA	N	2016-01-27	Influenza A virus (A/American green-winged teal/Texas/AH0058646/2016(H7N3))						c
KY551111	1706	Avian	4 (HA)	H7N2	USA	N	2016-01-27	Influenza A virus (A/American green-winged teal/Texas/AH0058651/2016(H7N2))						c
CY140953	1740	Avian	4 (HA)	H3N9	USA	N	2009-09-19	Influenza A virus (A/American green-winged teal/Texas/AI09-4396/2009(H3N9))						c
CY141057	1734	Avian	4 (HA)	H3N8	USA	N	2009-12-13	Influenza A virus (A/American green-winged teal/Texas/AI09-6046/2009(H3N8))						c
KY551308	1683	Avian	4 (HA)	H7N3	USA	N	2015-02-22	Influenza A virus (A/American green-winged teal/Utah/AH0021680/2015(H7N3))						c
KY551459	1699	Avian	4 (HA)	H7N3	USA	N	2016-02-03	Influenza A virus (A/American green-winged teal/Utah/AH0075891/2016(H7N3))						c
KY551395	1703	Avian	4 (HA)	H7N3	USA	N	2016-02-03	Influenza A virus (A/American green-winged teal/Utah/AH0076018/2016(H7N3))						c
KY551411	1703	Avian	4 (HA)	H7N3	USA	N	2016-02-03	Influenza A virus (A/American green-winged teal/Utah/AH0076032/2016(H7N3))						c
KP739421	1744	Avian	4 (HA)	H5N1	USA	N	2014-12-29	Influenza A virus (A/American green-winged teal/Washington/195750/2014(H5N1))						c
CY079420	1732	Avian	4 (HA)	H3N8	USA	N	2008-10-19	Influenza A virus (A/American green-winged teal/Wisconsin/08OS2270/2008(H3N8))						c
CY079428	1732	Avian	4 (HA)	H3N2	USA	N	2008-10-20	Influenza A virus (A/American green-winged teal/Wisconsin/08OS2291/2008(H3N2))						c
CY079340	1740	Avian	4 (HA)	H3N2	USA	N	2008-10-20	Influenza A virus (A/American green-winged teal/Wisconsin/08OS2292/2008(H3N2))						c
CY079364	1747	Avian	4 (HA)	H2N9	USA	N	2008-11-16	Influenza A virus (A/American green-winged teal/Wisconsin/08OS3469/2008(H2N9))						c
CY132941	1719	Avian	4 (HA)	H6N8	USA	N	2010-09-26	Influenza A virus (A/American green-winged teal/Wisconsin/10OS2767/2010(H6N8))						c
CY133085	1746	Avian	4 (HA)	H1N1	USA	N	2010-10-02	Influenza A virus (A/American green-winged teal/Wisconsin/10OS2847/2010(H1N1))						c
CY133234	1743	Avian	4 (HA)	H5N2	USA	N	2010-10-03	Influenza A virus (A/American green-winged teal/Wisconsin/10OS2955/2010(H5N2))						c
CY132721	1732	Avian	4 (HA)	mixed,H3	USA	N	2010-10-03	Influenza A virus (A/American green-winged teal/Wisconsin/10OS3093/2010(mixed))						c
CY133153	1742	Avian	4 (HA)	H5N2	USA	N	2010-10-20	Influenza A virus (A/American green-winged teal/Wisconsin/10OS3127/2010(H5N2))						c
CY166322	1719	Avian	4 (HA)	H6N1	USA	N	2011-09-24	Influenza A virus (A/American green-winged teal/Wisconsin/11OS3053/2011(H6N1))						c
CY166115	1740	Avian	4 (HA)	mixed,H3	USA	N	2011-09-24	Influenza A virus (A/American green-winged teal/Wisconsin/11OS3069/2011(mixed))						c
CY166533	1749	Avian	4 (HA)	H1N1	USA	N	2011-10-15	Influenza A virus (A/American green-winged teal/Wisconsin/11OS3376/2011(H1N1))						c
CY166629	1712	Avian	4 (HA)	H12N5	USA	N	2011-10-16	Influenza A virus (A/American green-winged teal/Wisconsin/11OS3425/2011(H12N5))						c
CY166637	1743	Avian	4 (HA)	H5N2	USA	N	2011-10-16	Influenza A virus (A/American green-winged teal/Wisconsin/11OS3431/2011(H5N2))						c
CY166645	1743	Avian	4 (HA)	H5N2	USA	N	2011-10-16	Influenza A virus (A/American green-winged teal/Wisconsin/11OS3432/2011(H5N2))						c
CY166186	1703	Avian	4 (HA)	H10N7	USA	N	2011-10-29	Influenza A virus (A/American green-winged teal/Wisconsin/11OS3499/2011(H10N7))						c
CY166226	1712	Avian	4 (HA)	H12N2	USA	N	2011-10-30	Influenza A virus (A/American green-winged teal/Wisconsin/11OS3580/2011(H12N2))						c
CY166680	1713	Avian	4 (HA)	H4N6	USA	N	2011-11-04	Influenza A virus (A/American green-winged teal/Wisconsin/11OS3592/2011(H4N6))						c
CY187152	1746	Avian	4 (HA)	H1N1	USA	N	2012-09-27	Influenza A virus (A/American green-winged teal/Wisconsin/12OS2994/2012(H1N1))						c
CY187160	1713	Avian	4 (HA)	H4N6	USA	N	2012-09-27	Influenza A virus (A/American green-winged teal/Wisconsin/12OS2997/2012(H4N6))						c
CY187127	1709	Avian	4 (HA)	H11N9	USA	N	2012-09-29	Influenza A virus (A/American green-winged teal/Wisconsin/12OS3031/2012(H11N9))						c
CY187184	1713	Avian	4 (HA)	H4N2	USA	N	2012-10-13	Influenza A virus (A/American green-winged teal/Wisconsin/12OS4281/2012(H4N2))						c
CY187135	1709	Avian	4 (HA)	H11N9	USA	N	2012-09-30	Influenza A virus (A/American green-winged teal/Wisconsin/12OS4536/2012(H11N9))						c
CY187143	1709	Avian	4 (HA)	mixed,H11	USA	N	2012-09-30	Influenza A virus (A/American green-winged teal/Wisconsin/12OS4577/2012(mixed))						c
CY187144	1743	Avian	4 (HA)	mixed,H5	USA	N	2012-09-30	Influenza A virus (A/American green-winged teal/Wisconsin/12OS4577/2012(mixed))						c
KJ568033	1732	Avian	4 (HA)	H3N8	USA	N	2013-09-29	Influenza A virus (A/American green-winged teal/Wisconsin/13OS3462/2013(H3N8))						c
KJ568121	1711	Avian	4 (HA)	H6N8	USA	N	2013-09-29	Influenza A virus (A/American green-winged teal/Wisconsin/13OS3465/2013(H6N8))						c
KJ568393	1706	Avian	4 (HA)	H7N3	USA	N	2013-09-29	Influenza A virus (A/American green-winged teal/Wisconsin/13OS3468/2013(H7N3))						c
MK237373	1713	Avian	4 (HA)	H4N2	USA	N	2017-09-30	Influenza A virus (A/American green-winged teal/Wisconsin/17OS3907/2017)						c
MK237437	1701	Avian	4 (HA)	H1N1	USA	N	2017-10-01	Influenza A virus (A/American green-winged teal/Wisconsin/17OS3992/2017)						c
MK236848	1751	Avian	4 (HA)	H11N3	USA	N	2017-10-01	Influenza A virus (A/American green-winged teal/Wisconsin/17OS4004/2017)						c
MK237540	1751	Avian	4 (HA)	H11N2	USA	N	2017-10-14	Influenza A virus (A/American green-winged teal/Wisconsin/17OS4132/2017)						c
CY097454	1719	Avian	4 (HA)	H6N2	USA	N	2009-10-17	Influenza A virus (A/American green-winged teal/Wisconsin/2530/2009(H6N2))						c
CY097358	1740	Avian	4 (HA)	H3N8	USA	N	2009-10-20	Influenza A virus (A/American green-winged teal/Wisconsin/2690/2009(H3N8))						c
CY097502	1746	Avian	4 (HA)	H1N1	USA	N	2009-10-17	Influenza A virus (A/American green-winged teal/Wisconsin/2743/2009(H1N1))						c
KX185901	1683	Avian	4 (HA)	H9N2	Chile	S	2015-09-25	Influenza A virus (A/American oystercatcher/Chile/C1307/2015(H9N2))						c
MH499035	1701	Avian	4 (HA)	H3N8	Chile	S	2016-10-27	Influenza A virus (A/American oystercatcher/Chile/C17359/2016)						c
MH498968	1701	Avian	4 (HA)	H3N8	Chile	S	2016-10-27	Influenza A virus (A/American oystercatcher/Chile/C17400/2016)						c
MH499091	1698	Avian	4 (HA)	H13N9	Chile	S	2016-12-13	Influenza A virus (A/American oystercatcher/Chile/C20102/2016)						c
CY054302	1754	Avian	4 (HA)	H13N9	USA	N	2008-07-29	Influenza A virus (A/American white pelican/Minnesota/Sg-0611/2008(H13N9))						c
CY043976	1716	Avian	4 (HA)	H3N8	USA	N	2007-09-10	Influenza A virus (A/American widgeon/Alaska/7MP1061/2007(H3N8))		hatch year				c
CY077356	1740	Avian	4 (HA)	H3N8	USA	N	2007-09-03	Influenza A virus (A/American widgeon/Interior Alaska/7MP1707/2007(H3N8))						c
CY077206	1731	Avian	4 (HA)	H3N8	USA	N	2007-09-05	Influenza A virus (A/American widgeon/Interior Alaska/7MP1768/2007(H3N8))						c
CY166792	1719	Avian	4 (HA)	H6N2	USA	N	2011-12-10	Influenza A virus (A/American widgeon/Mississippi/11OS6073/2011(H6N2))						c
CY166824	1743	Avian	4 (HA)	H5N3	USA	N	2011-12-10	Influenza A virus (A/American widgeon/Mississippi/11OS6097/2011(H5N3))						c
GU050059	1742	Avian	4 (HA)	H5N2	USA	N	2006	Influenza A virus (A/American widgeon/Oregon/467919/2006(H5N2))						c
GU050045	1742	Avian	4 (HA)	H5N2	USA	N	2006	Influenza A virus (A/American widgeon/Washington/466769/2006(H5N2))						c
CY101798	1734	Avian	4 (HA)	H3N8	Canada	N	1992-08-24	Influenza A virus (A/American wigeon/Alberta/215/1992(H3N8))						c
KY550786	1683	Avian	4 (HA)	H7N3	USA	N	2015-12-12	Influenza A virus (A/American wigeon/Arizona/AH0073657/2015(H7N3))						c
MH546219	1742	Avian	4 (HA)	H5N2	USA	N	2015-12-02	Influenza A virus (A/American wigeon/California/15-039075-7/2015)						c
CY133877	1717	Avian	4 (HA)	H6N1	USA	N	2010-10-23	Influenza A virus (A/American wigeon/California/2423/2010(H6N1))						c
CY134311	1686	Avian	4 (HA)	H10N3	USA	N	2011-12-03	Influenza A virus (A/American wigeon/California/2930/2011(H10N3))						c
CY133885	1717	Avian	4 (HA)	H6N1	USA	N	2010-11-17	Influenza A virus (A/American wigeon/California/2997/2010(H6N1))						c
CY120619	1717	Avian	4 (HA)	mixed,H6	USA	N	2010-11-27	Influenza A virus (A/American wigeon/California/3179/2010(mixed))						c
CY120627	1742	Avian	4 (HA)	H5N2	USA	N	2010-11-27	Influenza A virus (A/American wigeon/California/3180/2010(H5N2))						c
CY177021	1719	Avian	4 (HA)	H6N1	USA	N	2012-10-21	Influenza A virus (A/American wigeon/California/3741/2012(H6N1))						c
CY093790	1717	Avian	4 (HA)	H6N1	USA	N	2008-11-08	Influenza A virus (A/American wigeon/California/6588/2008(H6N1))						c
CY093798	1712	Avian	4 (HA)	H12N5	USA	N	2008-11-08	Influenza A virus (A/American wigeon/California/6610/2008(H12N5))						c
CY094557	1710	Avian	4 (HA)	mixed,H6	USA	N	2009-10-25	Influenza A virus (A/American wigeon/California/6712/2009(mixed))						c
CY093806	1717	Avian	4 (HA)	H6N1	USA	N	2008-10-19	Influenza A virus (A/American wigeon/California/8121/2008(H6N1))						c
CY093814	1717	Avian	4 (HA)	H6N1	USA	N	2008-10-22	Influenza A virus (A/American wigeon/California/8141/2008(H6N1))						c
CY094381	1712	Avian	4 (HA)	H12N5	USA	N	2008-10-19	Influenza A virus (A/American wigeon/California/8352/2008(H12N5))						c
CY094389	1717	Avian	4 (HA)	H6N1	USA	N	2008-10-19	Influenza A virus (A/American wigeon/California/8363/2008(H6N1))						c
CY093822	1717	Avian	4 (HA)	H6N1	USA	N	2008-10-25	Influenza A virus (A/American wigeon/California/8529/2008(H6N1))						c
CY093830	1717	Avian	4 (HA)	H6N1	USA	N	2008-10-25	Influenza A virus (A/American wigeon/California/8547/2008(H6N1))						c
CY094397	1717	Avian	4 (HA)	H6N1	USA	N	2008-10-29	Influenza A virus (A/American wigeon/California/8658/2008(H6N1))						c
CY093838	1718	Avian	4 (HA)	H6N1	USA	N	2008-10-29	Influenza A virus (A/American wigeon/California/8670/2008(H6N1))						c
CY093846	1717	Avian	4 (HA)	H6N1	USA	N	2008-11-01	Influenza A virus (A/American wigeon/California/8763/2008(H6N1))						c
CY094405	1717	Avian	4 (HA)	H6N1	USA	N	2008-11-08	Influenza A virus (A/American wigeon/California/8910/2008(H6N1))						c
CY094413	1717	Avian	4 (HA)	H6N1	USA	N	2008-11-15	Influenza A virus (A/American wigeon/California/9044/2008(H6N1))						c
CY094421	1719	Avian	4 (HA)	H6N1	USA	N	2007-10-21	Influenza A virus (A/American wigeon/California/HKWF041C/2007(H6N1))						c
CY033356	1744	Avian	4 (HA)	H6N1	USA	N	2007-12-05	Influenza A virus (A/American wigeon/California/HKWF1174/2007(H6N1))		Hatch Year	M			c
CY032900	1744	Avian	4 (HA)	H6N5	USA	N	2007-10-31	Influenza A virus (A/American wigeon/California/HKWF295/2007(H6N5))		Hatch Year	M			c
CY033388	1744	Avian	4 (HA)	H6N1	USA	N	2007-10-31	Influenza A virus (A/American wigeon/California/HKWF296/2007(H6N1))		After Hatch Year	M			c
CY093854	1719	Avian	4 (HA)	H6N1	USA	N	2007-10-31	Influenza A virus (A/American wigeon/California/HKWF296C/2007(H6N1))						c
CY033396	1744	Avian	4 (HA)	H6N1	USA	N	2007-11-03	Influenza A virus (A/American wigeon/California/HKWF353/2007(H6N1))		Hatch Year	F			c
CY032704	1744	Avian	4 (HA)	H6N5	USA	N	2007-10-07	Influenza A virus (A/American wigeon/California/HKWF371/2007(H6N5))		Hatch Year	F			c
CY033412	1744	Avian	4 (HA)	H6N1	USA	N	2007-10-21	Influenza A virus (A/American wigeon/California/HKWF41/2007(H6N1))		Hatch Year	M			c
CY033420	1744	Avian	4 (HA)	H6N1	USA	N	2007-10-21	Influenza A virus (A/American wigeon/California/HKWF42/2007(H6N1))		Hatch Year	F			c
CY032908	1738	Avian	4 (HA)	H4N7	USA	N	2007-11-04	Influenza A virus (A/American wigeon/California/HKWF450/2007(H4N7))		After Hatch Year	F			c
CY033436	1744	Avian	4 (HA)	H6N5	USA	N	2007-11-07	Influenza A virus (A/American wigeon/California/HKWF541/2007(H6N5))		Hatch Year	F			c
CY094429	1719	Avian	4 (HA)	H6N5	USA	N	2007-11-04	Influenza A virus (A/American wigeon/California/HKWF541C/2007(H6N5))						c
KY983104	1744	Avian	4 (HA)	H6N2	USA	N	2015-10-24	Influenza A virus (A/American wigeon/California/HS001/2015(H6N2))						c
KY983193	1744	Avian	4 (HA)	H6N5	USA	N	2015-10-24	Influenza A virus (A/American wigeon/California/HS005B/2015(H6N5))						c
KY983173	1744	Avian	4 (HA)	H6N5	USA	N	2015-10-24	Influenza A virus (A/American wigeon/California/HS007A/2015(H6N5))						c
KY983201	1744	Avian	4 (HA)	H6N5	USA	N	2015-10-24	Influenza A virus (A/American wigeon/California/HS007B/2015(H6N5))						c
KY983122	1737	Avian	4 (HA)	H12N5	USA	N	2015-10-24	Influenza A virus (A/American wigeon/California/HS010/2015(H12N5))						c
KY983114	1744	Avian	4 (HA)	H6N2	USA	N	2015-10-24	Influenza A virus (A/American wigeon/California/HS025/2015(H6N2))						c
KY983205	1744	Avian	4 (HA)	H6N2	USA	N	2015-10-24	Influenza A virus (A/American wigeon/California/HS078/2015(H6N2))						c
KX351713	1738	Avian	4 (HA)	H4N8	USA	N	2014-11-22	Influenza A virus (A/American wigeon/California/LDC111/2014(H4N8))						c
MH251201	1744	Avian	4 (HA)	H6N1	USA	N	2016-10-22	Influenza A virus (A/American wigeon/California/LDC523/2016)						c
KY828643	1744	Avian	4 (HA)	H5N8	USA	N	2015-01-17	Influenza A virus (A/American wigeon/California/UCD58P/2015(H5N8))						c
MH546227	1739	Avian	4 (HA)	H5N2	USA	N	2015-11-21	Influenza A virus (A/American wigeon/Colorado/15-038180-1/2015)						c
KX960379	1738	Avian	4 (HA)	H4N2	Guatemala	T	2012-12-21	Influenza A virus (A/American wigeon/Guatemala/CIP049H112-03/2012(H4N2))						c
CY135703	1740	Avian	4 (HA)	mixed,H3	USA	N	2010-07-25	Influenza A virus (A/American wigeon/Interior Alaska/10BM05310R0/2010(mixed))						c
CY135235	1708	Avian	4 (HA)	mixed,H4	USA	N	2010-07-26	Influenza A virus (A/American wigeon/Interior Alaska/10BM05537R0/2010(mixed))						c
CY196343	1700	Avian	4 (HA)	H4N6	USA	N	2011-09-09	Influenza A virus (A/American wigeon/Interior Alaska/11CH00010/2011(H4N6))						c
CY196371	1700	Avian	4 (HA)	H4N6	USA	N	2011-09-10	Influenza A virus (A/American wigeon/Interior Alaska/11CH00036/2011(H4N6))						c
CY078915	1731	Avian	4 (HA)	H3N8	USA	N	2007-09-03	Influenza A virus (A/American wigeon/Interior Alaska/7MP1726/2007(H3N8))						c
CY130332	1740	Avian	4 (HA)	H3N8	USA	N	2009-07-11	Influenza A virus (A/American wigeon/Interior Alaska/9BM2501R1/2009(H3N8))						c
CY133456	1747	Avian	4 (HA)	H2N2	USA	N	2010-10-17	Influenza A virus (A/American wigeon/Iowa/10OS2748/2010(H2N2))						c
GQ923189	1742	Avian	4 (HA)	H5N2	USA	N	2006	Influenza A virus (A/American wigeon/Iowa/463993/2006(H5N2))						c
GQ923197	1742	Avian	4 (HA)	H5N2	USA	N	2006	Influenza A virus (A/American wigeon/Iowa/463998/2006(H5N2))						c
CY140535	1713	Avian	4 (HA)	H4N6	USA	N	2008-11-08	Influenza A virus (A/American wigeon/Louisiana/Sg-01031/2008(H4N6))						c
CY140543	1712	Avian	4 (HA)	H6N2	USA	N	2008-11-09	Influenza A virus (A/American wigeon/Louisiana/Sg-01032/2008(H6N2))						c
KF445401	1683	Avian	4 (HA)	H7	USA	N	2007-09-26	Influenza A virus (A/American wigeon/MN/AI07-5102/2007(H7))						c
MG280342	1719	Avian	4 (HA)	H6N8	USA	N	2016-11-12	Influenza A virus (A/American wigeon/Maryland/16OS5139/2016(H6N8))						c
KY575196	1742	Avian	4 (HA)	H9N2	Mexico	N	2008-12-14	Influenza A virus (A/American wigeon/Mexico-Sonora/769/2008(H9N2))						c
CY140623	1740	Avian	4 (HA)	H3N8	USA	N	2008-10-12	Influenza A virus (A/American wigeon/Minnesota/Sg-01067/2008(H3N8))						c
CY133859	1703	Avian	4 (HA)	mixed,H10	USA	N	2010-12-29	Influenza A virus (A/American wigeon/Missouri/10MO0530/2010(mixed))						c
CY133860	1706	Avian	4 (HA)	mixed,H7	USA	N	2010-12-29	Influenza A virus (A/American wigeon/Missouri/10MO0530/2010(mixed))						c
CY133424	1719	Avian	4 (HA)	H6N1	USA	N	2010-12-12	Influenza A virus (A/American wigeon/Missouri/10OS4752/2010(H6N1))						c
MK236677	1735	Avian	4 (HA)	H6N1	USA	N	2017-11-04	Influenza A virus (A/American wigeon/Missouri/17OS4599/2017)						c
MK237295	1717	Avian	4 (HA)	H6N1	USA	N	2017-11-06	Influenza A virus (A/American wigeon/Missouri/17OS4780/2017)						c
CY125445	1728	Avian	4 (HA)	H3N8	Canada	N	2007-09-04	Influenza A virus (A/American wigeon/New Brunswick/04487/2007(H3N8))						c
CY125533	1728	Avian	4 (HA)	H3N8	Canada	N	2007-09-04	Influenza A virus (A/American wigeon/New Brunswick/04488/2007(H3N8))						c
CY125509	1728	Avian	4 (HA)	H3N8	Canada	N	2007-09-04	Influenza A virus (A/American wigeon/New Brunswick/04489/2007(H3N8))						c
CY125461	1728	Avian	4 (HA)	H3N8	Canada	N	2007-09-04	Influenza A virus (A/American wigeon/New Brunswick/04490/2007(H3N8))						c
CY125541	1728	Avian	4 (HA)	H3N8	Canada	N	2007-09-04	Influenza A virus (A/American wigeon/New Brunswick/04491/2007(H3N8))						c
CY125549	1728	Avian	4 (HA)	H3N8	Canada	N	2007-09-04	Influenza A virus (A/American wigeon/New Brunswick/04492/2007(H3N8))						c
CY125453	1728	Avian	4 (HA)	H3N8	Canada	N	2007-09-04	Influenza A virus (A/American wigeon/New Brunswick/04493/2007(H3N8))						c
CY125293	1728	Avian	4 (HA)	H3N8	Canada	N	2007-09-04	Influenza A virus (A/American wigeon/New Brunswick/04494/2007(H3N8))						c
CY125525	1728	Avian	4 (HA)	H3N8	Canada	N	2007-09-04	Influenza A virus (A/American wigeon/New Brunswick/04497/2007(H3N8))						c
CY125469	1728	Avian	4 (HA)	H3N8	Canada	N	2007-09-04	Influenza A virus (A/American wigeon/New Brunswick/04500/2007(H3N8))						c
MG280221	1740	Avian	4 (HA)	H3N8	USA	N	2016-10-15	Influenza A virus (A/American wigeon/Ohio/16OS3665/2016(H3N8))						c
MG280368	1743	Avian	4 (HA)	H5N2	USA	N	2016-10-22	Influenza A virus (A/American wigeon/Ohio/16OS3736/2016(H5N2))						c
MH546235	1758	Avian	4 (HA)	H5N2	USA	N	2016-12-28	Influenza A virus (A/American wigeon/Oregon/17-000383-2/2016)						c
KU201752	1704	Avian	4 (HA)	H5N8	USA	N	2015-01-18	Influenza A virus (A/American wigeon/Oregon/AH0012525/2015(H5N8))						c
MH546243	1739	Avian	4 (HA)	H5N2	USA	N	2015-11-20	Influenza A virus (A/American wigeon/Utah/15-038912-1/2015)						c
KU201616	1744	Avian	4 (HA)	H5N8	USA	N	2015-01-02	Influenza A virus (A/American wigeon/Utah/AH0007824/2015(H5N8))						c
KY551355	1699	Avian	4 (HA)	H7N7	USA	N	2015-12-02	Influenza A virus (A/American wigeon/Utah/AH0067123/2015(H7N7))						c
KU201880	1744	Avian	4 (HA)	H5N8	USA	N	2014-12-16	Influenza A virus (A/American wigeon/Washington/195198/2014(H5N8))						c
KU201888	1744	Avian	4 (HA)	H5N8	USA	N	2014-12-16	Influenza A virus (A/American wigeon/Washington/195205/2014(H5N8))						c
KU201824	1744	Avian	4 (HA)	H5N8	USA	N	2014-12-30	Influenza A virus (A/American wigeon/Washington/195968/2014(H5N8))						c
KU201856	1744	Avian	4 (HA)	H5N1	USA	N	2015-01-02	Influenza A virus (A/American wigeon/Washington/196336/2015(H5N1))						c
KU201864	1744	Avian	4 (HA)	H5N1	USA	N	2015-01-02	Influenza A virus (A/American wigeon/Washington/196340/2015(H5N1))						c
JN798212	1760	Avian	4 (HA)	H11N9	USA	N	2009-01-24	Influenza A virus (A/Anas acuta/Arizona/A00480052/2009(H11N9))						c
KF542875	1760	Avian	4 (HA)	H11N9	USA	N	2008-10-15	Influenza A virus (A/Anas acuta/New Mexico/A00629381/2008(H11N9))						c
CY122055	1744	Avian	4 (HA)	H6N1	USA	N	2009-11-27	Influenza A virus (A/Anas americana/New Mexico/A00757078/2009(H6N1))						c
KF636136	1738	Avian	4 (HA)	H4N6	USA	N	2008-10-16	Influenza A virus (A/Anas carolinensis/New Mexico/A00704717/2008(H4N6))						c
MT406817	1744	Avian	4 (HA)	H6N2	Belgium	N	2016-10-10	Influenza A virus (A/Anas crecca/Belgium/9685/2016)						c
FN386464	1701	Avian	4 (HA)	H1N1	Spain	N	2007	Influenza A virus (A/Anas crecca/Spain/1384/2007(H1N1))						c
FN386465	1701	Avian	4 (HA)	H1N1	Spain	N	2007	Influenza A virus (A/Anas crecca/Spain/1404/2007(H1N1))						c
FN386467	1683	Avian	4 (HA)	H7N9	Spain	N	2008-01-26	Influenza A virus (A/Anas crecca/Spain/1460/2008(H7N9))						c
HQ244407	1698	Avian	4 (HA)	H7N9	Spain	N	2008-01-26	Influenza A virus (A/Anas crecca/Spain/1460/2008(H7N9))						c
KF557768	1738	Avian	4 (HA)	H4N6	USA	N	2008/03	Influenza A virus (A/Anas cyanoptera/New Mexico/A00440905/2008(H4N6))						c
KF511795	1738	Avian	4 (HA)	H4N6	USA	N	2007-09-16	Influenza A virus (A/Anas discors/New Mexico/A00327376/2007(H4N6))						c
KF569945	1738	Avian	4 (HA)	H4N6	USA	N	2007-09-17	Influenza A virus (A/Anas discors/New Mexico/A00327683/2007(H4N6))						c
KF534793	1738	Avian	4 (HA)	H4N6	USA	N	2007-09-17	Influenza A virus (A/Anas discors/New Mexico/A00327694/2007(H4N6))						c
KF534792	1737	Avian	4 (HA)	H4N6	USA	N	2007/09	Influenza A virus (A/Anas discors/New Mexico/A00327695/2007(H4N6))						c
KF537367	1738	Avian	4 (HA)	H4N6	USA	N	2007-09-15	Influenza A virus (A/Anas discors/New Mexico/A00369794/2007(H4N6))						c
KF636135	1744	Avian	4 (HA)	H6N1	USA	N	2008-10-15	Influenza A virus (A/Anas discors/New Mexico/A00629390/2008(H6N1))						c
KF569944	1744	Avian	4 (HA)	H6N1	USA	N	2008-10-14	Influenza A virus (A/Anas discors/New Mexico/A00706363/2008(H6N1))						c
MH547050	1754	Avian	4 (HA)	H11N8	China	N	2015-02-06	Influenza A virus (A/Anas falcata/China/D257/2015)						c
FN386461	1701	Avian	4 (HA)	H3N8	Spain	N	2006	Influenza A virus (A/Anas plathyrhynchos/Spain/0454/2006(H3N8))						c
FN386462	1698	Avian	4 (HA)	H11N3	Spain	N	2007	Influenza A virus (A/Anas plathyrhynchos/Spain/1197/2007(H11N3))						c
FN386463	1701	Avian	4 (HA)	H1N1	Spain	N	2007	Influenza A virus (A/Anas plathyrhynchos/Spain/1365/2007(H1N1))						c
MT406825	1738	Avian	4 (HA)	H4N6	Belgium	N	2018-09-29	Influenza A virus (A/Anas platyrhynchos/Belgium/10399/2018)						c
MT439897	1745	Avian	4 (HA)	H1N1	Belgium	N	2017-11-19	Influenza A virus (A/Anas platyrhynchos/Belgium/10402 H195386/2017)						c
MT406849	1760	Avian	4 (HA)	H11N1	Belgium	N	2017-09-22	Influenza A virus (A/Anas platyrhynchos/Belgium/11025 44/2017)						c
MT406857	1760	Avian	4 (HA)	H11N9	Belgium	N	2017-09-30	Influenza A virus (A/Anas platyrhynchos/Belgium/11026 11/2017)						c
MT406865	1753	Avian	4 (HA)	H3N8	Belgium	N	2017-10-04	Influenza A virus (A/Anas platyrhynchos/Belgium/11027 19/2017)						c
MT406873	1744	Avian	4 (HA)	H6N2	Belgium	N	2017-11-28	Influenza A virus (A/Anas platyrhynchos/Belgium/11075 20/2017)						c
MT406881	1744	Avian	4 (HA)	H6N2	Belgium	N	2017-11-28	Influenza A virus (A/Anas platyrhynchos/Belgium/11075 35/2017)						c
MT406889	1760	Avian	4 (HA)	H11N2	Belgium	N	2016-11-26	Influenza A virus (A/Anas platyrhynchos/Belgium/11089/2016)						c
MT406905	1744	Avian	4 (HA)	H6N8	Belgium	N	2016-09-08	Influenza A virus (A/Anas platyrhynchos/Belgium/11186-34/2016)						c
MT406913	1732	Avian	4 (HA)	H7N7	Belgium	N	2016-11-30	Influenza A virus (A/Anas platyrhynchos/Belgium/11242/2016)						c
MT406921	1719	Avian	4 (HA)	H5N3	Belgium	N	2016-11-04	Influenza A virus (A/Anas platyrhynchos/Belgium/11442 39/2016)						c
MT406929	1728	Avian	4 (HA)	H10N5	Belgium	N	2016-12-16	Influenza A virus (A/Anas platyrhynchos/Belgium/11798 H189445/2016)						c
MT406937	1701	Avian	4 (HA)	H1N1	Belgium	N	2018-11-26	Influenza A virus (A/Anas platyrhynchos/Belgium/11958/2018)						c
HM570058	1701	Avian	4 (HA)	H3N8	Belgium	N	2007-09-18	Influenza A virus (A/Anas platyrhynchos/Belgium/12827/2007(H3N8))						c
KU646952	1733	Avian	4 (HA)	H5N2	Belgium	N	2013-09-26	Influenza A virus (A/Anas platyrhynchos/Belgium/17330cls42/2013(H5N2))						c
MT406945	1686	Avian	4 (HA)	H10N1	Belgium	N	2018-02-19	Influenza A virus (A/Anas platyrhynchos/Belgium/1837 H101620/2018)						c
MH107207	1745	Avian	4 (HA)	H5N8	Belgium	N	2017-02-27	Influenza A virus (A/Anas platyrhynchos/Belgium/1899/2017(H5N8))						c
MT406953	1698	Avian	4 (HA)	H11N9	Belgium	N	2018-10-12	Influenza A virus (A/Anas platyrhynchos/Belgium/195 7/2018)						c
MT406961	1744	Avian	4 (HA)	H6N2	Belgium	N	2016-12-31	Influenza A virus (A/Anas platyrhynchos/Belgium/227 H192329 2017/2016)						c
MT406969	1760	Avian	4 (HA)	H11N7	Belgium	N	2015-09-29	Influenza A virus (A/Anas platyrhynchos/Belgium/2322/2015)						c
KU646968	1698	Avian	4 (HA)	H7N7	Belgium	N	2012-09-12	Influenza A virus (A/Anas platyrhynchos/Belgium/23852cls33/2012(H7N7))						c
KU646984	1683	Avian	4 (HA)	H9N2	Belgium	N	2012-09-09	Influenza A virus (A/Anas platyrhynchos/Belgium/24311pcs5/2012(H9N2))						c
KU646976	1691	Avian	4 (HA)	H7N7	Belgium	N	2012-11-06	Influenza A virus (A/Anas platyrhynchos/Belgium/25576cls41/2012(H7N7))						c
MT406977	1744	Avian	4 (HA)	H6N2	Belgium	N	2015-11-24	Influenza A virus (A/Anas platyrhynchos/Belgium/33 2016/2015)						c
MT407001	1728	Avian	4 (HA)	H10N5	Belgium	N	2017-01-10	Influenza A virus (A/Anas platyrhynchos/Belgium/398 H189467/2017)						c
MT407009	1744	Avian	4 (HA)	H6N2	Belgium	N	2015-09-23	Influenza A virus (A/Anas platyrhynchos/Belgium/4660/2015)						c
MT407017	1732	Avian	4 (HA)	H7N5	Belgium	N	2017-01-13	Influenza A virus (A/Anas platyrhynchos/Belgium/467 H191864/2017)						c
MT407025	1731	Avian	4 (HA)	H7N3	Belgium	N	2019-01-21	Influenza A virus (A/Anas platyrhynchos/Belgium/724/2019)						c
MT407041	1737	Avian	4 (HA)	H12N5	Belgium	N	2018-08-29	Influenza A virus (A/Anas platyrhynchos/Belgium/7828/2018)						c
MT407049	1738	Avian	4 (HA)	H4N6	Belgium	N	2016-08-18	Influenza A virus (A/Anas platyrhynchos/Belgium/7921-H188508/2016)						c
MT407057	1738	Avian	4 (HA)	H4N2	Belgium	N	2018-04-09	Influenza A virus (A/Anas platyrhynchos/Belgium/7976/2018)						c
MT407073	1695	Avian	4 (HA)	H4N6	Belgium	N	2016-09-10	Influenza A virus (A/Anas platyrhynchos/Belgium/8535/2016)						c
MT407081	1719	Avian	4 (HA)	H5N3	Belgium	N	2016-09-20	Influenza A virus (A/Anas platyrhynchos/Belgium/8862 H170636/2016)						c
MT407097	1719	Avian	4 (HA)	H5N3	Belgium	N	2016-09-25	Influenza A virus (A/Anas platyrhynchos/Belgium/9074 H191808/2016)						c
MT407089	1680	Avian	4 (HA)	H9N2	Belgium	N	2016-09-25	Influenza A virus (A/Anas platyrhynchos/Belgium/9074/2016)						c
MT407105	1680	Avian	4 (HA)	H9N2	Belgium	N	2016-10-01	Influenza A virus (A/Anas platyrhynchos/Belgium/9313/2016)						c
MT407121	1701	Avian	4 (HA)	H1N1	Belgium	N	2016-09-25	Influenza A virus (A/Anas platyrhynchos/Belgium/9594H191810/2016)						c
MT407129	1701	Avian	4 (HA)	H1N1	Belgium	N	2016-10-05	Influenza A virus (A/Anas platyrhynchos/Belgium/9594H191828/2016)						c
MG891804	1704	Avian	4 (HA)	H5N6	South Korea	N	2017-12-13	Influenza A virus (A/Anas platyrhynchos/Korea/W612/2017(H5N6))						c
MG891805	1704	Avian	4 (HA)	H5N6	South Korea	N	2017-12-13	Influenza A virus (A/Anas platyrhynchos/Korea/W613/2017(H5N6))						c
MG891806	1704	Avian	4 (HA)	H5N6	South Korea	N	2017-12-13	Influenza A virus (A/Anas platyrhynchos/Korea/W614/2017(H5N6))						c
MG891807	1704	Avian	4 (HA)	H5N6	South Korea	N	2017-12-13	Influenza A virus (A/Anas platyrhynchos/Korea/W615/2017(H5N6))						c
KF636137	1738	Avian	4 (HA)	H4N6	USA	N	2008-10-02	Influenza A virus (A/Anas platyrhynchos/New Mexico/A00287750/2008(H4N6))						c
CY122409	1738	Avian	4 (HA)	H4N6	USA	N	2008/10	Influenza A virus (A/Anas platyrhynchos/New Mexico/A00443608/2008(H4N6))						c
MN565986	1701	Avian	4 (HA)	H5N6	South Korea	N	2017-12-12	Influenza A virus (A/Anas platyrhynchos/South Korea/1702/2017)						c
MN566011	1701	Avian	4 (HA)	H5N6	South Korea	N	2017/12	Influenza A virus (A/Anas platyrhynchos/South Korea/1703/2017)						c
MN566028	1701	Avian	4 (HA)	H5N6	South Korea	N	2017/12	Influenza A virus (A/Anas platyrhynchos/South Korea/1709/2017)						c
KP636486	1683	Avian	4 (HA)	H7N2	Spain	N	2009	Influenza A virus (A/Anas platyrhynchos/Spain/1877/2009(H7N2))						c
KM251462	1704	Avian	4 (HA)	H5N6	China	N	2014-03-20	Influenza A virus (A/Anas_crecca/Hubei/Chenhu1623-5/2014(H5N6))						c
MK616077	1704	Avian	4 (HA)	H5N1	China	N	2015-01-07	Influenza A virus (A/Anser cygnoides/China/P126/2015)						c
MF040672	1704	Avian	4 (HA)	H5N8	China	N	2016-12-13	Influenza A virus (A/Anser cygnoides/Hubei/FW44/2016(H5N8))						c
KT699056	1683	Avian	4 (HA)	H9N2	China	N	2014-12-18	Influenza A virus (A/Anser fabalis/Anhui/L139/2014(H9N2))						c
MH547058	1754	Avian	4 (HA)	H11N8	China	N	2014-12-19	Influenza A virus (A/Anser fabalis/China/664/2014)						c
KT717282	1701	Avian	4 (HA)	H6N1	China	N	2014-12-22	Influenza A virus (A/Anser fabalis/China/Anhui/L144/2014(H6N1))						c
KT717290	1717	Avian	4 (HA)	H6N2	China	N	2014-12-22	Influenza A virus (A/Anser fabalis/China/Anhui/L180/2014(H6N2))						c
KT717298	1706	Avian	4 (HA)	H6N1	China	N	2014-12-22	Influenza A virus (A/Anser fabalis/China/Anhui/L221/2014(H6N1))						c
KT717306	1701	Avian	4 (HA)	H6N1	China	N	2014-12-22	Influenza A virus (A/Anser fabalis/China/Anhui/L256/2014(H6N1))						c
KT717266	1703	Avian	4 (HA)	H6N2	China	N	2014-12-22	Influenza A virus (A/Anser fabalis/China/Anhui/L63/2014(H6N2))						c
KT717258	1704	Avian	4 (HA)	H6N2	China	N	2014-12-22	Influenza A virus (A/Anser fabalis/China/Anhui/L9/2014(H6N2))						c
KT717274	1705	Avian	4 (HA)	H6N2	China	N	2014-12-22	Influenza A virus (A/Anser fabalis/China/Anhui/L93/2014(H6N2))						c
KT717242	1719	Avian	4 (HA)	H6N2	China	N	2014-12-22	Influenza A virus (A/Anser fabalis/China/Anhui/S104/2014(H6N2))						c
KT717250	1716	Avian	4 (HA)	H6N2	China	N	2014-12-22	Influenza A virus (A/Anser fabalis/China/Anhui/S148/2014(H6N2))						c
KT717210	1701	Avian	4 (HA)	H6N2	China	N	2014-12-22	Influenza A virus (A/Anser fabalis/China/Anhui/S20/2014(H6N2))						c
KT717218	1719	Avian	4 (HA)	H6N2	China	N	2014-12-22	Influenza A virus (A/Anser fabalis/China/Anhui/S39/2014(H6N2))						c
KT717226	1720	Avian	4 (HA)	H6N2	China	N	2014-12-22	Influenza A virus (A/Anser fabalis/China/Anhui/S45/2014(H6N2))						c
KT717234	1718	Avian	4 (HA)	H6N2	China	N	2014-12-22	Influenza A virus (A/Anser fabalis/China/Anhui/S65/2014(H6N2))						c
KM076704	1683	Avian	4 (HA)	H9N2	China	N	2014-01-16	Influenza A virus (A/Anser fabalis/China/HuBS428/2014(H9N2))						c
MK616069	1701	Avian	4 (HA)	H5N6	China	N	2015-01-07	Influenza A virus (A/Anser fabalis/China/P563/2015)						c
KU881712	1701	Avian	4 (HA)	H1N1	China	N	2014-12-25	Influenza A virus (A/Anseriformes/Anhui/L167/2014(H1N1))						c
KU881704	1701	Avian	4 (HA)	H1N1	China	N	2014-12-22	Influenza A virus (A/Anseriformes/Anhui/L25/2014(H1N1))						c
KU881720	1701	Avian	4 (HA)	H1N1	China	N	2014-12-22	Influenza A virus (A/Anseriformes/Anhui/L259/2014(H1N1))						c
KU881696	1701	Avian	4 (HA)	H1N2	China	N	2014-12-27	Influenza A virus (A/Anseriformes/Anhui/L6/2014(H1N2))						c
KU881688	1701	Avian	4 (HA)	H1N1	China	N	2014-12-22	Influenza A virus (A/Anseriformes/Anhui/S107/2014(H1N1))						c
KU881672	1701	Avian	4 (HA)	H1N1	China	N	2014-12-24	Influenza A virus (A/Anseriformes/Anhui/S3/2014(H1N1))						c
KU881679	1701	Avian	4 (HA)	H1N2	China	N	2014-12-22	Influenza A virus (A/Anseriformes/Anhui/S61/2014(H1N2))						c
KM245331	1683	Avian	4 (HA)	H9N2	China	N	2013-03-01	Influenza A virus (A/Anthropoides virgo/Baicheng/219/2013(H9N2))						c
MG871418	1708	Avian	4 (HA)	H9N2	China	N	2014-04-10	Influenza A virus (A/Anthropoides virgo/Baicheng/220/2014)						c
MK539837	1686	Avian	4 (HA)	H10N1	South Korea	N	2018-02-12	Influenza A virus (A/Aquatic bird/South Korea/SW1/2018)						c
MT407137	1707	Avian	4 (HA)	H6N8	Belgium	N	2016-12-02	Influenza A virus (A/Arenaria interpres/Belgium/11446/2016)						c
MH114058	1689	Avian	4 (HA)	H9N2	China	N	2017-06-15	Influenza A virus (A/Athene noctua/Tianjin/Y14/2017)						c
CY077616	1723	Avian	4 (HA)	H15N9	Australia	S	1979	Influenza A virus (A/Australian shelduck/Western Australia/1762/1979(H15N9))						c
MK348242	1688	Avian	4 (HA)	H9N2	Pakistan	N	2018-11-25	Influenza A virus (A/Aves/Pakistan/321/2018)						c
MK348243	1683	Avian	4 (HA)	H9N2	Pakistan	N	2018-12-05	Influenza A virus (A/Aves/Pakistan/332/2018)						c
MK348244	1687	Avian	4 (HA)	H9N2	Pakistan	N	2018-12-08	Influenza A virus (A/Aves/Pakistan/334/2018)						c
MN453439	1695	Avian	4 (HA)	H5N3	Iran	N	2019-03-30	Influenza A virus (A/Avian/Iran/38AMA/2019)						c
AY296070	1732	Avian	4 (HA)	H5N2	USA	N	2000	Influenza A virus (A/Avian/NY/31588-3/2000(H5N2))						c
EU182303	1712	Avian	4 (HA)	H5N2	USA	N	2000	Influenza A virus (A/Avian/NY/53726/2000(H5N2))						c
MK386814	1704	Avian	4 (HA)	H5N1	Viet Nam	T	2014/05	Influenza A virus (A/Avian/Viet Nam/Egg/2014)						c
MK389369	1704	Avian	4 (HA)	H5N1	Viet Nam	T	2014/06	Influenza A virus (A/Avian/Viet Nam/Egg/2014)						c
MK418739	1704	Avian	4 (HA)	H5N1	Viet Nam	T	2014/02	Influenza A virus (A/Avian/Viet Nam/Egg/2014)						c
MK418762	1704	Avian	4 (HA)	H5N1	Viet Nam	T	2014/06	Influenza A virus (A/Avian/Viet Nam/Egg/2014)						c
MK418787	1704	Avian	4 (HA)	H5N1	Viet Nam	T	2017/03	Influenza A virus (A/Avian/Viet Nam/Egg/2017)						c
MK447926	1704	Avian	4 (HA)	H5N1	Viet Nam	T	2017/03	Influenza A virus (A/Avian/Viet Nam/Egg/2017)						c
MK389385	1704	Avian	4 (HA)	H5N1	Viet Nam	T	2017/03	Influenza A virus (A/Avian/Viet Nam/Egg/2017)						c
MK386806	1704	Avian	4 (HA)	H5N1	Viet Nam	T	2017/04	Influenza A virus (A/Avian/Viet Nam/Egg/2017)						c
MK559352	1718	Avian	4 (HA)	H7N3	Mexico	N	2015-10-25	Influenza A virus (A/Backyard poultry/Jalisco/CPA_37905/2015)						c
JQ973643	1683	Avian	4 (HA)	H7N1	China	N	2010/01	Influenza A virus (A/Baer's pochard/HuNan/414/2010(H7N1))						c
GQ184329	1726	Avian	4 (HA)	H11N9	China	N	2005/02	Influenza A virus (A/Baikal teal/Hongze/14/2005(H11N9))						c
KJ508932	1742	Avian	4 (HA)	H5N8	South Korea	N	2014-01-19	Influenza A virus (A/Baikal teal/Korea/H41/2014(H5N8))						c
KJ508961	1742	Avian	4 (HA)	H5N8	South Korea	N	2014-01-20	Influenza A virus (A/Baikal teal/Korea/H52/2014(H5N8))						c
KJ508980	1742	Avian	4 (HA)	H5N8	South Korea	N	2014-01-21	Influenza A virus (A/Baikal teal/Korea/H62/2014(H5N8))						c
KJ508996	1742	Avian	4 (HA)	H5N8	South Korea	N	2014-01-21	Influenza A virus (A/Baikal teal/Korea/H66/2014(H5N8))						c
KJ509004	1742	Avian	4 (HA)	H5N8	South Korea	N	2014-01-22	Influenza A virus (A/Baikal teal/Korea/H68/2014(H5N8))						c
KJ509012	1742	Avian	4 (HA)	H5N8	South Korea	N	2014-01-22	Influenza A virus (A/Baikal teal/Korea/H80/2014(H5N8))						c
KJ509028	1742	Avian	4 (HA)	H5N8	South Korea	N	2014-01-22	Influenza A virus (A/Baikal teal/Korea/H84/2014(H5N8))						c
KJ509036	1742	Avian	4 (HA)	H5N8	South Korea	N	2014-01-23	Influenza A virus (A/Baikal teal/Korea/H96/2014(H5N8))						c
MT477793	1695	Avian	4 (HA)	H5N2	South Korea	N	2018-12-02	Influenza A virus (A/Bean Goose/South Korea/KNU18-86/2018)						c
MF575097	1738	Avian	4 (HA)	H4N6	Netherlands	N	2007-12-06	Influenza A virus (A/Bewick Swan/Netherlands/4/2007(H4N6))						c
MF146658	1737	Avian	4 (HA)	H12N1	Netherlands	N	2014-12-01	Influenza A virus (A/Bewick swan/Netherlands/1/2014(H12N1))						c
CY076976	1743	Avian	4 (HA)	H1N5	Netherlands	N	2007	Influenza A virus (A/Bewick's swan/Netherlands/1/2007(H1N5))						c
CY041274	1690	Avian	4 (HA)	H9N2	Netherlands	N	2007	Influenza A virus (A/Bewick's swan/Netherlands/5/2007(H9N2))						c
MN552486	1701	Avian	4 (HA)	H6N2	USA	N	2016-10-29	Influenza A virus (A/Black Duck/Deleware/16OS4547/2016)						c
CY017765	1726	Avian	4 (HA)	H11N1	USA	N	1986-11-06	Influenza A virus (A/Black Duck/Ohio/194/1986(H11N1))			F			c
CY021613	1726	Avian	4 (HA)	H11N9	USA	N	1986-11-07	Influenza A virus (A/Black Duck/Ohio/239/1986(H11N9))		Immature	F			c
KR135372	1704	Avian	4 (HA)	H5N6	Viet Nam	T	2014-04-21	Influenza A virus (A/Black-crowned night heron/Vietnam/WBT198/2014(H5N6))						c
MN253647	1744	Avian	4 (HA)	mixed,H6	USA	N	2016	Influenza A virus (A/Blue-winged Teal/Florida/AH0108339S.4.A/2016)						c
MN253637	1744	Avian	4 (HA)	mixed,H6	USA	N	2016	Influenza A virus (A/Blue-winged Teal/Florida/AH0108339S.4.B/2016)						c
MN253622	1738	Avian	4 (HA)	H4N8	USA	N	2015	Influenza A virus (A/Blue-winged Teal/Kansas/AH0044281S.4.A/2015)						c
MN253673	1760	Avian	4 (HA)	H11N2	USA	N	2016	Influenza A virus (A/Blue-winged Teal/Minnesota/AH0065479S.4.A/2016)						c
MN552526	1701	Avian	4 (HA)	H3N6	USA	N	2016-09-10	Influenza A virus (A/Blue-winged Teal/Missouri/16OS2187/2016)						c
MN253631	1738	Avian	4 (HA)	H4N6	USA	N	2017	Influenza A virus (A/Blue-winged Teal/North Carolina/AH0114567S.4.A/2017)						c
MN253674	1760	Avian	4 (HA)	H11N9	USA	N	2016	Influenza A virus (A/Blue-winged Teal/North Carolina/AH0114676S.4.A/2016)						c
MN552480	1689	Avian	4 (HA)	H2N1	USA	N	2016-09-04	Influenza A virus (A/Blue-winged Teal/Ohio/16OS1039/2016)						c
MN431050	1707	Avian	4 (HA)	H14N5	USA	N	2018-09-03	Influenza A virus (A/Blue-winged Teal/Ohio/18OS1695/2018)						c
MN430999	1701	Avian	4 (HA)	H3N8	USA	N	2018-09-05	Influenza A virus (A/Blue-winged Teal/Ohio/18OS1705/2018)						c
MN431132	1695	Avian	4 (HA)	H4N6	USA	N	2018-09-06	Influenza A virus (A/Blue-winged Teal/Ohio/18OS1709/2018)						c
MN431057	1695	Avian	4 (HA)	H4N6	USA	N	2018-09-06	Influenza A virus (A/Blue-winged Teal/Ohio/18OS1716/2018)						c
MN431017	1695	Avian	4 (HA)	H4N6	USA	N	2018-09-07	Influenza A virus (A/Blue-winged Teal/Ohio/18OS1738/2018)						c
MN253632	1738	Avian	4 (HA)	mixed,H4	USA	N	2017	Influenza A virus (A/Blue-winged Teal/South Carolina/AH0119182S.4.A/2017)						c
MN253663	1743	Avian	4 (HA)	H9N1	USA	N	2015	Influenza A virus (A/Blue-winged Teal/South Dakota/AH0037501S.4.A/2015)						c
MN253618	1738	Avian	4 (HA)	H4N6	USA	N	2015	Influenza A virus (A/Blue-winged Teal/Texas/AH0040397S.4.A/2015)						c
MN253619	1716	Avian	4 (HA)	H4N6	USA	N	2015	Influenza A virus (A/Blue-winged Teal/Texas/AH0040744S.4.A/2015)						c
MN253580	1750	Avian	4 (HA)	H3N8	USA	N	2015	Influenza A virus (A/Blue-winged Teal/Texas/AH0041113S.4.A/2015)						c
MN253620	1738	Avian	4 (HA)	H4N6	USA	N	2015	Influenza A virus (A/Blue-winged Teal/Texas/AH0041125S.4.A/2015)						c
MN253624	1738	Avian	4 (HA)	H4N6	USA	N	2015	Influenza A virus (A/Blue-winged Teal/Texas/AH0056841S.4.A/2015)						c
MN253588	1755	Avian	4 (HA)	H3N2	USA	N	2016	Influenza A virus (A/Blue-winged Teal/Wisconsin/AH0099825S.4.A/2016)						c
MT311133	1701	Avian	4 (HA)	H1N1	Mexico	N	2016-12-11	Influenza A virus (A/Blue-winged teal/Mexico/HA_UIFMVZ322/2016)						c
MT320091	1701	Avian	4 (HA)	H3N2	Mexico	N	2017-01-22	Influenza A virus (A/Blue-winged teal/Mexico/HA_UIFMVZ478/2017)						c
MT305336	1738	Avian	4 (HA)	H5N2	Mexico	N	2017-01-27	Influenza A virus (A/Blue-winged teal/Mexico/HA_UIFMVZ507/2017)						c
MF425636	1704	Avian	4 (HA)	H5N8	Belgium	N	2017-06-15	Influenza A virus (A/Brahma chicken/Belgium/6153/2017(H5N8))						c
MH107191	1744	Avian	4 (HA)	H5N8	Belgium	N	2017-06-15	Influenza A virus (A/Brahma chicken/Belgium/6153/2017(H5N8))						c
MT256068	1704	Avian	4 (HA)	H5N8	Egypt	N	2019-03-16	Influenza A virus (A/Broiler chicken/Giza/VRLCU/2019)						c
MK902667	1743	Avian	4 (HA)	H3N2	Russia	N	1988-04-08	Influenza A virus (A/Bucefala clangula/Buryatia/652/1988)						c
MN430968	1695	Avian	4 (HA)	H4N8	USA	N	2018-11-07	Influenza A virus (A/Bufflehead/Wisconsin/18OS2095/2018)						c
MN430790	1698	Avian	4 (HA)	H11N9	USA	N	2018-11-18	Influenza A virus (A/Bufflehead/Wisconsin/18OS3297/2018)						c
MH107223	1746	Avian	4 (HA)	H5N8	Belgium	N	2017-03-23	Influenza A virus (A/Buteo buteo/Belgium/3022/2017(H5N8))						c
LC467224	1732	Avian	4 (HA)	H4N7	Japan	N	2012-09-13	Influenza A virus (A/Calidris ruficollis/Hokkaido/12EY0172/2012)						c
LC467231	1727	Avian	4 (HA)	H4N7	Japan	N	2012-09-13	Influenza A virus (A/Calidris ruficollis/Hokkaido/12EY0180/2012)						c
CY177441	1730	Avian	4 (HA)	H16N3	USA	N	2013-07-09	Influenza A virus (A/California gull/California/1196P/2013(H16N3))						c
CY076117	1703	Avian	4 (HA)	H10N7	USA	N	2007-07-24	Influenza A virus (A/California gull/Washington/20371-003/2007(H10N7))						c
EU099317	1721	Avian	4 (HA)	H5N2	USA	N	2006	Influenza A virus (A/Canada goose/AK/44075-058/2006(H5N2))						c
CY179827	1720	Avian	4 (HA)	H6N1	USA	N	1975	Influenza A virus (A/Canada goose/Alabama/726/1975(H6N1))						c
EU500844	1731	Avian	4 (HA)	H7N3	Canada	N	2007	Influenza A virus (A/Canada goose/BC/3752/2007(H7N3))						c
GU046760	1707	Avian	4 (HA)	H5N1	Germany	N	2007/06	Influenza A virus (A/Canada goose/Bavaria/4/2007(H5N1))						c
GU050105	1742	Avian	4 (HA)	H5N2	USA	N	2006	Influenza A virus (A/Canada goose/Colorado/473047-2/2006(H5N2))						c
GU050120	1742	Avian	4 (HA)	H5N2	USA	N	2006	Influenza A virus (A/Canada goose/Colorado/474037-5/2006(H5N2))						c
CY127913	1709	Avian	4 (HA)	H6N1	USA	N	2010-05-19	Influenza A virus (A/Canada goose/Delaware Bay/34/2010(H6N1))						c
MF046544	1695	Avian	4 (HA)	H5N1	USA	N	2016-05-25	Influenza A virus (A/Canada goose/Delaware Bay/601/2016(H5N1))						c
AM403474	1707	Avian	4 (HA)	H5N1	Germany	N	2006	Influenza A virus (A/Canada goose/Germany/R1207/2006(H5N1))						c
AM403461	1707	Avian	4 (HA)	H5N1	Germany	N	2006	Influenza A virus (A/Canada goose/Germany/R71/2006(H5N1))						c
KU201943	1744	Avian	4 (HA)	H5N2	USA	N	2015-03-13	Influenza A virus (A/Canada goose/Kansas/197850/2015(H5N2))						c
MG964344	1744	Avian	4 (HA)	H5N2	USA	N	2015-06-04	Influenza A virus (A/Canada goose/Michigan/15-018340-2/2015(H5N2))						c
MG964352	1744	Avian	4 (HA)	H5N2	USA	N	2015-06-17	Influenza A virus (A/Canada goose/Michigan/15-019873-5/2015(H5N2))						c
GQ923357	1742	Avian	4 (HA)	H5N2	USA	N	2007	Influenza A virus (A/Canada goose/New York/475813-2/2007(H5N2))						c
CY021677	1712	Avian	4 (HA)	H6N8	USA	N	1989	Influenza A virus (A/Canada goose/Ohio/127/1989(H6N8))		Adult	F			c
KU201744	1704	Avian	4 (HA)	H5N8	USA	N	2015-01-18	Influenza A virus (A/Canada goose/Oregon/AH0012452/2015(H5N8))						c
GQ923349	1742	Avian	4 (HA)	H5N2	USA	N	2006	Influenza A virus (A/Canada goose/Texas/475000-3/2006(H5N2))						c
KU201920	1744	Avian	4 (HA)	H5N2	USA	N	2014-12-30	Influenza A virus (A/Canada goose/Washington/197619/2014(H5N2))						c
GU050128	1742	Avian	4 (HA)	H5N2	USA	N	2006	Influenza A virus (A/Canada goose/Wisconsin/474847-4/2006(H5N2))						c
MG964360	1744	Avian	4 (HA)	H5N2	USA	N	2015-03-16	Influenza A virus (A/Canada goose/Wyoming/15-009285-1/2015(H5N2))						c
GQ923317	1742	Avian	4 (HA)	H5N2	USA	N	2006	Influenza A virus (A/Canada goose/Wyoming/473197-10/2006(H5N2))						c
GQ923325	1742	Avian	4 (HA)	H5N2	USA	N	2006	Influenza A virus (A/Canada goose/Wyoming/473197-12/2006(H5N2))						c
MN826601	1718	Avian	4 (HA)	H9N2	Australia	S	2018-08-13	Influenza A virus (A/Chestnut teal/Australia/CT08.18-12952/2018)						c
AF461530	1683	Avian	4 (HA)	H9N2	China	N	1997	Influenza A virus (A/Chicken/Beijing/1/97(H9N2))						c
EU124091	1735	Avian	4 (HA)	H5N1	Indonesia	T	2005-09-23	Influenza A virus (A/Chicken/Deli Derdang/BBPVI/2005(H5N1))						c
LC534257	1683	Avian	4 (HA)	H9N2	Egypt	N	2013-04-10	Influenza A virus (A/Chicken/Egypt/CL79/2013)						c
LC534258	1683	Avian	4 (HA)	H9N2	Egypt	N	2013-04-10	Influenza A virus (A/Chicken/Egypt/CL80/2013)						c
LC534259	1683	Avian	4 (HA)	H9N2	Egypt	N	2013-04-10	Influenza A virus (A/Chicken/Egypt/CL83/2013)						c
AF461514	1683	Avian	4 (HA)	H9N2	China	N	2000	Influenza A virus (A/Chicken/Gangxi/2/00(H9N2))						c
AF461512	1683	Avian	4 (HA)	H9N2	China	N	1999	Influenza A virus (A/Chicken/Gansu/1/99(H9N2))						c
AF461516	1683	Avian	4 (HA)	H9N2	China	N	1999	Influenza A virus (A/Chicken/Henan/1/99(H9N2))						c
AF461517	1683	Avian	4 (HA)	H9N2	China	N	1998	Influenza A virus (A/Chicken/Henan/2/98(H9N2))						c
AF046080	1741	Avian	4 (HA)	H5N1	Hong Kong	N	1997	Influenza A virus (A/Chicken/Hong Kong/220/97 (H5N1))						c
AF057291	1718	Avian	4 (HA)	H5N1	Hong Kong	N	1997	Influenza A virus (A/Chicken/Hong Kong/258/97 (H5N1))						c
AY075027	1748	Avian	4 (HA)	H5N1	Hong Kong	N	2001	Influenza A virus (A/Chicken/Hong Kong/317.5/2001(H5N1))						c
AF046099	1741	Avian	4 (HA)	H5N1	Hong Kong	N	1997	Influenza A virus (A/Chicken/Hong Kong/728/97 (H5N1))						c
AF082034	1726	Avian	4 (HA)	H5N1	Hong Kong	N	1997	Influenza A virus (A/Chicken/Hong Kong/728/97 (H5N1))						c
AF082035	1726	Avian	4 (HA)	H5N1	Hong Kong	N	1997	Influenza A virus (A/Chicken/Hong Kong/786/97 (H5N1))						c
AF098541	1726	Avian	4 (HA)	H5N1	Hong Kong	N	1997	Influenza A virus (A/Chicken/Hong Kong/y385/97 (H5N1))						c
AF098542	1726	Avian	4 (HA)	H5N1	Hong Kong	N	1997	Influenza A virus (A/Chicken/Hong Kong/y388/97 (H5N1))						c
EU124197	1714	Avian	4 (HA)	H5N1	Indonesia	T	2006	Influenza A virus (A/Chicken/Indonesia/Siak1631-2/2006(H5N1))						c
EU124049	1714	Avian	4 (HA)	H5N1	Indonesia	T	2005	Influenza A virus (A/Chicken/Indonesia/Wates1/2005(H5N1))						c
EU124053	1717	Avian	4 (HA)	H5N1	Indonesia	T	2005	Influenza A virus (A/Chicken/Indonesia/Wates126/2005(H5N1))						c
EU124051	1714	Avian	4 (HA)	H5N1	Indonesia	T	2005	Influenza A virus (A/Chicken/Indonesia/Wates77/2005(H5N1))						c
EU124052	1711	Avian	4 (HA)	H5N1	Indonesia	T	2005	Influenza A virus (A/Chicken/Indonesia/Wates80/2005(H5N1))						c
EU124054	1714	Avian	4 (HA)	H5N1	Indonesia	T	2005	Influenza A virus (A/Chicken/Indonesia/Wates83/2005(H5N1))						c
AF461510	1683	Avian	4 (HA)	H9N2	China	N	1998	Influenza A virus (A/Chicken/Jiangsu/2/98(H9N2))						c
AF203008	1683	Avian	4 (HA)	H9N2	South Korea	N	1996	Influenza A virus (A/Chicken/Korea/MS96/96(H9N2))						c
EU124082	1737	Avian	4 (HA)	H5N1	Indonesia	T	2005-10-14	Influenza A virus (A/Chicken/Langkat/BBPV1-576/2005(H5N1))						c
EU124187	1713	Avian	4 (HA)	H5N1	Laos	T	2006	Influenza A virus (A/Chicken/Laos/Xaythiani 37/2006(H5N1))						c
AF461519	1683	Avian	4 (HA)	H9N2	China	N	2000	Influenza A virus (A/Chicken/Liaoning/2/00(H9N2))						c
EU124147	1730	Avian	4 (HA)	H5N1	Indonesia	T	2005	Influenza A virus (A/Chicken/Madiun/BBVW1420/2005(H5N1))						c
EU124094	1731	Avian	4 (HA)	H5N1	Indonesia	T	2005-09-15	Influenza A virus (A/Chicken/Medan/BPPV1-498/2005(H5N1))						c
EU124097	1711	Avian	4 (HA)	H5N1	Indonesia	T	2005	Influenza A virus (A/Chicken/Murao Jambi/BBPV-II/2005(H5N1))						c
KF188282	1708	Avian	4 (HA)	H9N2	China	N	2000	Influenza A virus (A/Chicken/Nanchang/1-0016/2000(H9N2))						c
EU124158	1735	Avian	4 (HA)	H5N1	Indonesia	T	2006-07-01	Influenza A virus (A/Chicken/Papua/TA5/2006(H5N1))						c
EU124157	1731	Avian	4 (HA)	H5N1	Indonesia	T	2006-07-01	Influenza A virus (A/Chicken/Papua/TB1/2006(H5N1))						c
EU124156	1721	Avian	4 (HA)	H5N1	Indonesia	T	2006-07-01	Influenza A virus (A/Chicken/Papua/TB15/2006(H5N1))						c
AF072395	1673	Avian	4 (HA)	H7N2	USA	N	1997	Influenza A virus (A/Chicken/Pennsylvania/11767-1/97(H7N2))						c
EU124093	1736	Avian	4 (HA)	H5N1	Indonesia	T	2005-09-16	Influenza A virus (A/Chicken/Pidie/BPPV1/2005(H5N1))						c
EU124096	1727	Avian	4 (HA)	H5N1	Indonesia	T	2005	Influenza A virus (A/Chicken/Salam/BBPV-II/2005(H5N1))						c
AF461521	1683	Avian	4 (HA)	H9N2	China	N	1999	Influenza A virus (A/Chicken/Shandong/2/99(H9N2))						c
AY083840	1683	Avian	4 (HA)	H9N2	China	N	2001	Influenza A virus (A/Chicken/Shanghai/3/01(H9N2))						c
AF461524	1683	Avian	4 (HA)	H9N2	China	N	2001	Influenza A virus (A/Chicken/Shanghai/4-1/01(H9N2))						c
AF461525	1683	Avian	4 (HA)	H9N2	China	N	2001	Influenza A virus (A/Chicken/Shanghai/4-2/01(H9N2))						c
AY083841	1683	Avian	4 (HA)	H9N2	China	N	2001	Influenza A virus (A/Chicken/Shanghai/4/01(H9N2))						c
AF461532	1683	Avian	4 (HA)	H9N2	China	N	1998	Influenza A virus (A/Chicken/Shanghai/F/98(H9N2))						c
AY743216	1742	Avian	4 (HA)	H9N2	China	N	1998	Influenza A virus (A/Chicken/Shanghai/F/98(H9N2))						c
EU124083	1740	Avian	4 (HA)	H5N1	Indonesia	T	2005-11-25	Influenza A virus (A/Chicken/Taput/BBPV1-576/2005(H5N1))						c
KP186010	1683	Avian	4 (HA)	H9N2	China	N	2009	Influenza A virus (A/Chicken/Tianjin/2009(H9N2))						c
AF461526	1683	Avian	4 (HA)	H9N2	China	N	1996	Influenza A virus (A/Chicken/Tianjing/1/96(H9N2))						c
AF461527	1683	Avian	4 (HA)	H9N2	China	N	1996	Influenza A virus (A/Chicken/Tianjing/2/96(H9N2))						c
EU124169	1729	Avian	4 (HA)	H5N1	Viet Nam	T	2005-08-10	Influenza A virus (A/Chicken/Vietnam/Binh Duong477/2005(H5N1))						c
EU124168	1736	Avian	4 (HA)	H5N1	Viet Nam	T	2005-11-21	Influenza A virus (A/Chicken/Vietnam/Long An 636/2005(H5N1))						c
FJ610134	1742	Avian	4 (HA)	H5N2	USA	N	1984	Influenza A virus (A/Chicken/Virginia/40018/84(H5N2))						c
EU124086	1725	Avian	4 (HA)	H5N1	Indonesia	T	2006	Influenza A virus (A/Chicken/Way Kanan/BBPVIII/2006(H5N1))						c
EU124153	1733	Avian	4 (HA)	H5N1	Indonesia	T	2006-08-01	Influenza A virus (A/Chicken/West Java/GARUT-MAY/2006(H5N1))						c
EU124163	1737	Avian	4 (HA)	H5N1	Indonesia	T	2006-05-01	Influenza A virus (A/Chicken/West Java/HAMD/2006(H5N1))						c
EU124148	1735	Avian	4 (HA)	H5N1	Indonesia	T	2006	Influenza A virus (A/Chicken/West Java/PWT-WIJ/2006(H5N1))						c
EU124162	1728	Avian	4 (HA)	H5N1	Indonesia	T	2006-05-01	Influenza A virus (A/Chicken/West Java/SMI-ENDRI1/2006(H5N1))						c
EU124161	1735	Avian	4 (HA)	H5N1	Indonesia	T	2006-05-01	Influenza A virus (A/Chicken/West Java/SMI-ENDRI2/2006(H5N1))						c
EU124155	1729	Avian	4 (HA)	H5N1	Indonesia	T	2006-07-01	Influenza A virus (A/Chicken/West Java/TASIK1/2006(H5N1))						c
EU124154	1728	Avian	4 (HA)	H5N1	Indonesia	T	2006-07-01	Influenza A virus (A/Chicken/West Java/TASIK2/2006(H5N1))						c
EU124151	1715	Avian	4 (HA)	H5N1	Indonesia	T	2006-08-01	Influenza A virus (A/Chicken/West Java/TASIKSOL/2006(H5N1))						c
AF461528	1683	Avian	4 (HA)	H9N2	China	N	1999	Influenza A virus (A/Chicken/Yunnan/1/99(H9N2))						c
AF461529	1683	Avian	4 (HA)	H9N2	China	N	2000	Influenza A virus (A/Chicken/Yunnan/2/00(H9N2))						c
KX185902	1707	Avian	4 (HA)	H4N2	Chile	S	2015-09-22	Influenza A virus (A/Chilean teal/Chile/C918/2015(H4N2))						c
AB753177	1683	Avian	4 (HA)	H9N2	Viet Nam	T	2006/12	Influenza A virus (A/Chinese Hwamei/Vietnam/38/2006(H9N2))						c
KF768203	1742	Avian	4 (HA)	H9N2	China	N	2010-05-10	Influenza A virus (A/Chinese francolin/Guangxi/B7/2010(H9N2))						c
KR135375	1704	Avian	4 (HA)	H5N6	Viet Nam	T	2014-04-25	Influenza A virus (A/Chinese pond heron/Vietnam/WBT231/2014(H5N6))						c
AY296064	1727	Avian	4 (HA)	H5N2	USA	N	1998	Influenza A virus (A/Chukkar/MN/14951-7/1998(H5N2))						c
MK995702	1744	Avian	4 (HA)	H6N2	USA	N	2017-11-07	Influenza A virus (A/Cinnamon Teal/California/D1714969/2017)						c
MK995710	1738	Avian	4 (HA)	mixed,H4	USA	N	2017-11-21	Influenza A virus (A/Cinnamon Teal/California/D1715700/2017)						c
MK995711	1744	Avian	4 (HA)	mixed,H6	USA	N	2017-11-21	Influenza A virus (A/Cinnamon Teal/California/D1715700/2017)						c
MK995712	1737	Avian	4 (HA)	mixed,H12	USA	N	2017-11-21	Influenza A virus (A/Cinnamon Teal/California/D1715700/2017)						c
MK995728	1731	Avian	4 (HA)	H7N3	USA	N	2018-01-10	Influenza A virus (A/Cinnamon Teal/California/D1800496/2018)						c
DQ076201	1730	Avian	4 (HA)	H5N1	Thailand	T	2004	Influenza A virus (A/Ck/Thailand/73/2004(H5N1))						c
MF399548	1704	Avian	4 (HA)	H5N6	China	N	2015-11-11	Influenza A virus (A/Commom Teal/Ningxia/474-9/2015(H5N6))						c
MF399580	1704	Avian	4 (HA)	H5N6	China	N	2015-11-11	Influenza A virus (A/Commom Teal/Ningxia/478-15/2015(H5N6))						c
MN210131	1703	Avian	4 (HA)	H10N2	USA	N	2006-12-04	Influenza A virus (A/Common Eider/Massachusetts/A00165665/2006)						c
MN552512	1701	Avian	4 (HA)	H6N1	USA	N	2016-12-02	Influenza A virus (A/Common Goldeneye/Wisconsin/16OS3988/2016)						c
MN430835	1686	Avian	4 (HA)	H10N7	USA	N	2018-11-28	Influenza A virus (A/Common Goldeneye/Wisconsin/18OS2943/2018)						c
MN430821	1695	Avian	4 (HA)	H4N8	USA	N	2018-11-28	Influenza A virus (A/Common Goldeneye/Wisconsin/18OS2946/2018)						c
MN430852	1698	Avian	4 (HA)	H11N9	USA	N	2018-11-28	Influenza A virus (A/Common Goldeneye/Wisconsin/18OS2949/2018)						c
MN430815	1695	Avian	4 (HA)	H4N8	USA	N	2018-11-28	Influenza A virus (A/Common Goldeneye/Wisconsin/18OS2961/2018)						c
MN430796	1686	Avian	4 (HA)	H10N3	USA	N	2018-11-28	Influenza A virus (A/Common Goldeneye/Wisconsin/18OS2962/2018)						c
MN430782	1686	Avian	4 (HA)	H10N7	USA	N	2018-11-23	Influenza A virus (A/Common Goldeneye/Wisconsin/18OS3210/2018)						c
MN430764	1698	Avian	4 (HA)	H11N9	USA	N	2018-11-14	Influenza A virus (A/Common Goldeneye/Wisconsin/18OS3315/2018)						c
MN430727	1689	Avian	4 (HA)	H2N3	USA	N	2018-11-14	Influenza A virus (A/Common Goldeneye/Wisconsin/18OS3317/2018)						c
MN430762	1683	Avian	4 (HA)	H7N3	USA	N	2018-11-30	Influenza A virus (A/Common Goldeneye/Wisconsin/18OS3389/2018)						c
KR135374	1704	Avian	4 (HA)	H5N6	Viet Nam	T	2014-04-25	Influenza A virus (A/Common moorhen/Vietnam/WBT226/2014(H5N6))						c
MK734296	1704	Avian	4 (HA)	H5N8	South Africa	S	2018-01-29	Influenza A virus (A/Common tern/South Africa/18010371/2018)						c
KU201928	1744	Avian	4 (HA)	H5N2	USA	N	2015-04-14	Influenza A virus (A/Cooper's hawk/Minnesota/198225/2015(H5N2))						c
KJ509020	1742	Avian	4 (HA)	H5N8	South Korea	N	2014-01-22	Influenza A virus (A/Coot/Korea/H81/2014(H5N8))						c
KT454939	1704	Avian	4 (HA)	H5N6	China	N	2014-08-02	Influenza A virus (A/Copsychus saularis/Guangdong/SW8/2014(H5N6))						c
MK168599	1704	Avian	4 (HA)	H5N8	Iran	N	2017-09-08	Influenza A virus (A/Crow/Aghakhan/2017)						c
MF040680	1704	Avian	4 (HA)	H5N8	China	N	2016-12-28	Influenza A virus (A/Cygnus atratus/Hubei/2Z2-O/2016(H5N8))						c
MF040688	1704	Avian	4 (HA)	H5N8	China	N	2016-12-20	Influenza A virus (A/Cygnus atratus/Hubei/HF-1/2016(H5N8))						c
CY016779	1739	Avian	4 (HA)	H5N1	Iran	N	2006	Influenza A virus (A/Cygnus cygnus/Iran/754/2006(H5N1))						c
EU257631	1754	Avian	4 (HA)	H5N1	Russia	N	2007-09-06	Influenza A virus (A/Cygnus cygnus/Krasnodar/329/07(H5N1))						c
DQ389158	1754	Avian	4 (HA)	H5N1	Russia	N	2005/11	Influenza A virus (A/Cygnus olor/Astrakhan/Ast05-2-1/2005(H5N1))						c
DQ434889	1754	Avian	4 (HA)	H5N1	Russia	N	2005-11-26	Influenza A virus (A/Cygnus olor/Astrakhan/Ast05-2-10/2005(H5N1))						c
DQ343502	1754	Avian	4 (HA)	H5N1	Russia	N	2005-11-26	Influenza A virus (A/Cygnus olor/Astrakhan/Ast05-2-2/2005(H5N1))						c
DQ358746	1754	Avian	4 (HA)	H5N1	Russia	N	2005-11-26	Influenza A virus (A/Cygnus olor/Astrakhan/Ast05-2-3/2005(H5N1))						c
DQ363918	1754	Avian	4 (HA)	H5N1	Russia	N	2005	Influenza A virus (A/Cygnus olor/Astrakhan/Ast05-2-4/2005(H5N1))						c
DQ365004	1754	Avian	4 (HA)	H5N1	Russia	N	2005-11-26	Influenza A virus (A/Cygnus olor/Astrakhan/Ast05-2-5/2005(H5N1))						c
DQ364996	1754	Avian	4 (HA)	H5N1	Russia	N	2005-11-26	Influenza A virus (A/Cygnus olor/Astrakhan/Ast05-2-6/2005(H5N1))						c
DQ363923	1754	Avian	4 (HA)	H5N1	Russia	N	2005	Influenza A virus (A/Cygnus olor/Astrakhan/Ast05-2-7/2005(H5N1))						c
DQ399540	1754	Avian	4 (HA)	H5N1	Russia	N	2005/11	Influenza A virus (A/Cygnus olor/Astrakhan/Ast05-2-8/2005(H5N1))						c
DQ399547	1754	Avian	4 (HA)	H5N1	Russia	N	2005/11	Influenza A virus (A/Cygnus olor/Astrakhan/Ast05-2-9/2005(H5N1))						c
FM209433	1736	Avian	4 (HA)	H5N1	Bosnia and Herzegovina	N	2006	Influenza A virus (A/Cygnus olor/BIH/1/2006(H5N1))						c
MF073917	1745	Avian	4 (HA)	H5N8	Belgium	N	2017-02-21	Influenza A virus (A/Cygnus olor/Belgium/1567/2017(H5N8))						c
MH107215	1744	Avian	4 (HA)	H5N8	Belgium	N	2017-03-21	Influenza A virus (A/Cygnus olor/Belgium/2967/2017(H5N8))						c
EU443541	1745	Avian	4 (HA)	H5N1	Czech Republic	N	2006-05-12	Influenza A virus (A/Cygnus olor/Czech Republic/10662/06(H5N1))						c
EU443555	1745	Avian	4 (HA)	H5N1	Czech Republic	N	2007-06-25	Influenza A virus (A/Cygnus olor/Czech Republic/10732/07(H5N1))						c
EU443542	1745	Avian	4 (HA)	H5N1	Czech Republic	N	2006-05-12	Influenza A virus (A/Cygnus olor/Czech Republic/10814/06(H5N1))						c
DQ515984	1745	Avian	4 (HA)	H5N1	Czech Republic	N	2006/03	Influenza A virus (A/Cygnus olor/Czech Republic/5170/2006(H5N1))						c
EU443543	1745	Avian	4 (HA)	H5N1	Czech Republic	N	2006-03-25	Influenza A virus (A/Cygnus olor/Czech Republic/5583/06(H5N1))						c
EU443547	1745	Avian	4 (HA)	H5N1	Czech Republic	N	2006-03-27	Influenza A virus (A/Cygnus olor/Czech Republic/5761/06(H5N1))						c
EU443545	1745	Avian	4 (HA)	H5N1	Czech Republic	N	2006-03-29	Influenza A virus (A/Cygnus olor/Czech Republic/5963/06(H5N1))						c
EU443549	1745	Avian	4 (HA)	H5N1	Czech Republic	N	2006-03-30	Influenza A virus (A/Cygnus olor/Czech Republic/6111/06(H5N1))						c
EU443544	1745	Avian	4 (HA)	H5N1	Czech Republic	N	2006-04-01	Influenza A virus (A/Cygnus olor/Czech Republic/6206/06(H5N1))						c
EU443551	1745	Avian	4 (HA)	H5N1	Czech Republic	N	2006-04-02	Influenza A virus (A/Cygnus olor/Czech Republic/6461/06(H5N1))						c
EU443546	1745	Avian	4 (HA)	H5N1	Czech Republic	N	2006-04-08	Influenza A virus (A/Cygnus olor/Czech Republic/7185/06(H5N1))						c
EU443548	1745	Avian	4 (HA)	H5N1	Czech Republic	N	2006-04-07	Influenza A virus (A/Cygnus olor/Czech Republic/7208/06(H5N1))						c
FM165522	1747	Avian	4 (HA)	H5N1	Germany	N	2007	Influenza A virus (A/Cygnus olor/Germany/R1372/2007(H5N1))						c
MN306575	1686	Avian	4 (HA)	H10N5	China	N	2014/03	Influenza A virus (A/DUCK/China/S1254/2014)						c
MT200003	1759	Avian	4 (HA)	H5N1	Viet Nam	T	2019-12-30	Influenza A virus (A/Domestic duck/Viet Nam/A_duck_Vietnam_HU12-1587_2019/2019)						c
MH165708	1704	Avian	4 (HA)	H5N8	South Africa	S	2017-09-04	Influenza A virus (A/Domestic goose/South Africa/17090065/2017)						c
MK600563	1683	Avian	4 (HA)	H9N2	China	N	2015-05-06	Influenza A virus (A/Duck/Anhui/AY86/2015)						c
MK600564	1683	Avian	4 (HA)	H9N2	China	N	2015-05-06	Influenza A virus (A/Duck/Anhui/AY9/2015)						c
AF468837	1748	Avian	4 (HA)	H5N1	China	N	2001	Influenza A virus (A/Duck/Anyang/AVL-1/2001(H5N1))						c
MG599737	1683	Avian	4 (HA)	mixed	Bangladesh	T	2016/02	Influenza A virus (A/Duck/Bangladesh/VP06/2016(mixed))						c
MH592254	1701	Avian	4 (HA)	H6N6	China	N	2014-10-23	Influenza A virus (A/Duck/China/FJ2253/2014)						c
MH592255	1701	Avian	4 (HA)	H6N6	China	N	2015-11-07	Influenza A virus (A/Duck/China/G2319/2015)						c
MH592256	1701	Avian	4 (HA)	H6N2	China	N	2015-05-16	Influenza A virus (A/Duck/China/G383/2015)						c
MH592260	1701	Avian	4 (HA)	H6N8	China	N	2011-10-12	Influenza A virus (A/Duck/China/G90/2011)						c
MH592259	1701	Avian	4 (HA)	H6N6	China	N	2014-04-21	Influenza A virus (A/Duck/China/GX1167/2014)						c
MH592261	1701	Avian	4 (HA)	H6N8	China	N	2014-11-01	Influenza A virus (A/Duck/China/GZ2162/2014)						c
MH592263	1701	Avian	4 (HA)	H6N2	China	N	2016-04-27	Influenza A virus (A/Duck/China/H1034/2016)						c
MH592264	1701	Avian	4 (HA)	H6N2	China	N	2014-08-11	Influenza A virus (A/Duck/China/J2417/2014)						c
MH592262	1701	Avian	4 (HA)	H6N2	China	N	2013-10-21	Influenza A virus (A/Duck/China/Q032/2013)						c
MH592266	1701	Avian	4 (HA)	H6N2	China	N	2012-10-23	Influenza A virus (A/Duck/China/SC157/2012)						c
MH894208	1707	Avian	4 (HA)	H13N8	China	N	2017/05	Influenza A virus (A/Duck/China/Weihai/2017)						c
MH592265	1701	Avian	4 (HA)	H6N6	China	N	2016-05-18	Influenza A virus (A/Duck/China/X1369/2016)						c
MH592257	1701	Avian	4 (HA)	H6N1	China	N	2012-04-11	Influenza A virus (A/Duck/China/Y114/2012)						c
MH592258	1701	Avian	4 (HA)	H6N8	China	N	2012-04-11	Influenza A virus (A/Duck/China/YS348/2012)						c
MF362103	1695	Avian	4 (HA)	H5N7	China	N	2016-12-28	Influenza A virus (A/Duck/Dongting/D76-1/2016(H5N7))						c
KP865944	1683	Avian	4 (HA)	H9N2	China	N	2009-12-02	Influenza A virus (A/Duck/Fujian/1753/2009(H9N2))						c
MK601038	1683	Avian	4 (HA)	H9N2	China	N	2016-05-05	Influenza A virus (A/Duck/Fujian/F1264/2016)						c
MK544504	1683	Avian	4 (HA)	H9N2	China	N	2017-02-06	Influenza A virus (A/Duck/Fujian/F2321/2017)						c
MK544505	1683	Avian	4 (HA)	H9N2	China	N	2017-02-06	Influenza A virus (A/Duck/Fujian/F2323/2017)						c
MK544507	1683	Avian	4 (HA)	H9N2	China	N	2017-02-06	Influenza A virus (A/Duck/Fujian/F2380/2017)						c
MK544508	1683	Avian	4 (HA)	H9N2	China	N	2017-02-06	Influenza A virus (A/Duck/Fujian/F2381/2017)						c
MK544509	1683	Avian	4 (HA)	H9N2	China	N	2017-02-06	Influenza A virus (A/Duck/Fujian/F2383/2017)						c
MK544510	1683	Avian	4 (HA)	H9N2	China	N	2017-02-06	Influenza A virus (A/Duck/Fujian/F2384/2017)						c
MK544477	1683	Avian	4 (HA)	H9N2	China	N	2017-02-06	Influenza A virus (A/Duck/Fujian/F2388/2017)						c
MK544478	1683	Avian	4 (HA)	H9N2	China	N	2017-02-06	Influenza A virus (A/Duck/Fujian/F2389/2017)						c
MK544511	1683	Avian	4 (HA)	H9N2	China	N	2017-02-06	Influenza A virus (A/Duck/Fujian/F2390/2017)						c
MK600985	1683	Avian	4 (HA)	H9N2	China	N	2016-04-12	Influenza A virus (A/Duck/Guangdong/G1052/2016)						c
MK600971	1683	Avian	4 (HA)	H9N2	China	N	2016-04-13	Influenza A virus (A/Duck/Guangdong/G1270/2016)						c
MK601037	1683	Avian	4 (HA)	H9N2	China	N	2016-04-13	Influenza A virus (A/Duck/Guangdong/G1296/2016)						c
MK553824	1683	Avian	4 (HA)	H9N2	China	N	2017-10-10	Influenza A virus (A/Duck/Guangdong/G2041/2017)						c
MK553854	1683	Avian	4 (HA)	H9N2	China	N	2017-10-10	Influenza A virus (A/Duck/Guangdong/G2131/2017)						c
MK553855	1683	Avian	4 (HA)	H9N2	China	N	2017-10-10	Influenza A virus (A/Duck/Guangdong/G2132/2017)						c
MK553856	1683	Avian	4 (HA)	H9N2	China	N	2017-10-10	Influenza A virus (A/Duck/Guangdong/G2134/2017)						c
MK553857	1683	Avian	4 (HA)	H9N2	China	N	2017-10-10	Influenza A virus (A/Duck/Guangdong/G2135/2017)						c
MK553858	1683	Avian	4 (HA)	H9N2	China	N	2017-10-10	Influenza A virus (A/Duck/Guangdong/G2136/2017)						c
MK553859	1683	Avian	4 (HA)	H9N2	China	N	2017-10-10	Influenza A virus (A/Duck/Guangdong/G2140/2017)						c
MK553860	1683	Avian	4 (HA)	H9N2	China	N	2017-10-10	Influenza A virus (A/Duck/Guangdong/G2141/2017)						c
MK553861	1683	Avian	4 (HA)	H9N2	China	N	2017-10-10	Influenza A virus (A/Duck/Guangdong/G2143/2017)						c
MK553862	1683	Avian	4 (HA)	H9N2	China	N	2017-10-10	Influenza A virus (A/Duck/Guangdong/G2145/2017)						c
MK553003	1683	Avian	4 (HA)	H9N2	China	N	2018-10-31	Influenza A virus (A/Duck/Guangdong/G2204/2018)						c
MK553004	1683	Avian	4 (HA)	H9N2	China	N	2018-10-31	Influenza A virus (A/Duck/Guangdong/G2240/2018)						c
MK601454	1683	Avian	4 (HA)	H9N2	China	N	2016-10-20	Influenza A virus (A/Duck/Guangdong/G2306/2016)						c
MK553026	1683	Avian	4 (HA)	H9N2	China	N	2018-11-01	Influenza A virus (A/Duck/Guangdong/G2325/2018)						c
MK544410	1683	Avian	4 (HA)	H9N2	China	N	2015-10-14	Influenza A virus (A/Duck/Guangdong/G2368/2015)						c
MK553056	1683	Avian	4 (HA)	H9N2	China	N	2018-11-01	Influenza A virus (A/Duck/Guangdong/G2419/2018)						c
MK553071	1683	Avian	4 (HA)	H9N2	China	N	2018-11-01	Influenza A virus (A/Duck/Guangdong/G2471/2018)						c
MK553072	1683	Avian	4 (HA)	H9N2	China	N	2018-11-01	Influenza A virus (A/Duck/Guangdong/G2472/2018)						c
MK553073	1683	Avian	4 (HA)	H9N2	China	N	2018-11-01	Influenza A virus (A/Duck/Guangdong/G2473/2018)						c
MK553074	1683	Avian	4 (HA)	H9N2	China	N	2018-11-01	Influenza A virus (A/Duck/Guangdong/G2474/2018)						c
MK600570	1683	Avian	4 (HA)	H9N2	China	N	2015-05-12	Influenza A virus (A/Duck/Guangdong/G311/2015)						c
MK600571	1683	Avian	4 (HA)	H9N2	China	N	2015-05-12	Influenza A virus (A/Duck/Guangdong/G312/2015)						c
MK600572	1683	Avian	4 (HA)	H9N2	China	N	2015-05-12	Influenza A virus (A/Duck/Guangdong/G314/2015)						c
MK600579	1683	Avian	4 (HA)	H9N2	China	N	2015-05-12	Influenza A virus (A/Duck/Guangdong/G344/2015)						c
MK553080	1683	Avian	4 (HA)	H9N2	China	N	2018-10-30	Influenza A virus (A/Duck/Guangdxi/GX2011/2018)						c
MK553081	1683	Avian	4 (HA)	H9N2	China	N	2018-10-30	Influenza A virus (A/Duck/Guangdxi/GX2015/2018)						c
MK553082	1683	Avian	4 (HA)	H9N2	China	N	2018-10-30	Influenza A virus (A/Duck/Guangdxi/GX2016/2018)						c
MK553083	1683	Avian	4 (HA)	H9N2	China	N	2018-10-30	Influenza A virus (A/Duck/Guangdxi/GX2017/2018)						c
MK553084	1683	Avian	4 (HA)	H9N2	China	N	2018-10-30	Influenza A virus (A/Duck/Guangdxi/GX2018/2018)						c
MK553085	1683	Avian	4 (HA)	H9N2	China	N	2018-10-30	Influenza A virus (A/Duck/Guangdxi/GX2019/2018)						c
MK553086	1683	Avian	4 (HA)	H9N2	China	N	2018-10-30	Influenza A virus (A/Duck/Guangdxi/GX2020/2018)						c
MK553088	1683	Avian	4 (HA)	H9N2	China	N	2018-10-30	Influenza A virus (A/Duck/Guangdxi/GX2073/2018)						c
MK553089	1683	Avian	4 (HA)	H9N2	China	N	2018-10-30	Influenza A virus (A/Duck/Guangdxi/GX2080/2018)						c
MK553090	1683	Avian	4 (HA)	H9N2	China	N	2018-10-30	Influenza A virus (A/Duck/Guangdxi/GX2088/2018)						c
MK553091	1683	Avian	4 (HA)	H9N2	China	N	2018-10-30	Influenza A virus (A/Duck/Guangdxi/GX2089/2018)						c
MK553092	1683	Avian	4 (HA)	H9N2	China	N	2018-10-30	Influenza A virus (A/Duck/Guangdxi/GX2101/2018)						c
MK553093	1683	Avian	4 (HA)	H9N2	China	N	2018-10-30	Influenza A virus (A/Duck/Guangdxi/GX2102/2018)						c
MK553094	1683	Avian	4 (HA)	H9N2	China	N	2018-10-30	Influenza A virus (A/Duck/Guangdxi/GX2103/2018)						c
MK553095	1683	Avian	4 (HA)	H9N2	China	N	2018-10-30	Influenza A virus (A/Duck/Guangdxi/GX2104/2018)						c
MK553096	1683	Avian	4 (HA)	H9N2	China	N	2018-10-30	Influenza A virus (A/Duck/Guangdxi/GX2106/2018)						c
MK553097	1683	Avian	4 (HA)	H9N2	China	N	2018-10-30	Influenza A virus (A/Duck/Guangdxi/GX2110/2018)						c
MK552436	1683	Avian	4 (HA)	H9N2	China	N	2018-01-24	Influenza A virus (A/Duck/Guangxi/GX1345/2018)						c
MK601539	1683	Avian	4 (HA)	H9N2	China	N	2016-11-04	Influenza A virus (A/Duck/Guangxi/GX2259/2016)						c
MK601540	1683	Avian	4 (HA)	H9N2	China	N	2016-11-04	Influenza A virus (A/Duck/Guangxi/GX2260/2016)						c
MK601543	1683	Avian	4 (HA)	H9N2	China	N	2016-11-04	Influenza A virus (A/Duck/Guangxi/GX2267/2016)						c
MK601544	1683	Avian	4 (HA)	H9N2	China	N	2016-11-04	Influenza A virus (A/Duck/Guangxi/GX2268/2016)						c
MK601546	1683	Avian	4 (HA)	H9N2	China	N	2016-11-04	Influenza A virus (A/Duck/Guangxi/GX2296/2016)						c
MK601550	1683	Avian	4 (HA)	H9N2	China	N	2016-11-04	Influenza A virus (A/Duck/Guangxi/GX2357/2016)						c
MK601194	1683	Avian	4 (HA)	H9N2	China	N	2016/05	Influenza A virus (A/Duck/Guizhou/GZ1098/2016)						c
MK552645	1683	Avian	4 (HA)	H9N2	China	N	2018-03-20	Influenza A virus (A/Duck/Guizhou/Q1176/2018)						c
MK552646	1683	Avian	4 (HA)	H9N2	China	N	2018-03-20	Influenza A virus (A/Duck/Guizhou/Q1177/2018)						c
MK552647	1683	Avian	4 (HA)	H9N2	China	N	2018-03-20	Influenza A virus (A/Duck/Guizhou/Q1180/2018)						c
MK553338	1683	Avian	4 (HA)	H9N2	China	N	2018-10-09	Influenza A virus (A/Duck/Guizhou/Q2057/2018)						c
MK553345	1683	Avian	4 (HA)	H9N2	China	N	2018-10-09	Influenza A virus (A/Duck/Guizhou/Q2071/2018)						c
MK553355	1683	Avian	4 (HA)	H9N2	China	N	2018-10-09	Influenza A virus (A/Duck/Guizhou/Q2096/2018)						c
MK553356	1683	Avian	4 (HA)	H9N2	China	N	2018-10-09	Influenza A virus (A/Duck/Guizhou/Q2098/2018)						c
MK553360	1683	Avian	4 (HA)	H9N2	China	N	2018-10-09	Influenza A virus (A/Duck/Guizhou/Q2107/2018)						c
MK553361	1683	Avian	4 (HA)	H9N2	China	N	2018-10-09	Influenza A virus (A/Duck/Guizhou/Q2110/2018)						c
MK553371	1683	Avian	4 (HA)	H9N2	China	N	2018-10-09	Influenza A virus (A/Duck/Guizhou/Q2126/2018)						c
MK553372	1683	Avian	4 (HA)	H9N2	China	N	2018-10-09	Influenza A virus (A/Duck/Guizhou/Q2127/2018)						c
MK553373	1683	Avian	4 (HA)	H9N2	China	N	2018-10-09	Influenza A virus (A/Duck/Guizhou/Q2130/2018)						c
MK553378	1683	Avian	4 (HA)	H9N2	China	N	2018-10-09	Influenza A virus (A/Duck/Guizhou/Q2147/2018)						c
MK554129	1683	Avian	4 (HA)	H9N2	China	N	2017-10-17	Influenza A virus (A/Duck/Guizhou/Q2149/2017)						c
MK553392	1683	Avian	4 (HA)	H9N2	China	N	2018-10-09	Influenza A virus (A/Duck/Guizhou/Q2193/2018)						c
MK553393	1683	Avian	4 (HA)	H9N2	China	N	2018-10-09	Influenza A virus (A/Duck/Guizhou/Q2195/2018)						c
MK554144	1683	Avian	4 (HA)	H9N2	China	N	2017-10-17	Influenza A virus (A/Duck/Guizhou/Q2201/2017)						c
MK554145	1683	Avian	4 (HA)	H9N2	China	N	2017-10-17	Influenza A virus (A/Duck/Guizhou/Q2205/2017)						c
MK554149	1683	Avian	4 (HA)	H9N2	China	N	2017-10-17	Influenza A virus (A/Duck/Guizhou/Q2221/2017)						c
MK554150	1683	Avian	4 (HA)	H9N2	China	N	2017-10-17	Influenza A virus (A/Duck/Guizhou/Q2222/2017)						c
MK554151	1683	Avian	4 (HA)	H9N2	China	N	2017-10-17	Influenza A virus (A/Duck/Guizhou/Q2223/2017)						c
MK553404	1683	Avian	4 (HA)	H9N2	China	N	2018-10-09	Influenza A virus (A/Duck/Guizhou/Q2237/2018)						c
MK554161	1683	Avian	4 (HA)	H9N2	China	N	2017-10-17	Influenza A virus (A/Duck/Guizhou/Q2251/2017)						c
MK553436	1683	Avian	4 (HA)	H9N2	China	N	2018-10-10	Influenza A virus (A/Duck/Guizhou/Q2312/2018)						c
MK554207	1683	Avian	4 (HA)	H9N2	China	N	2017-10-18	Influenza A virus (A/Duck/Guizhou/Q2416/2017)						c
MK554208	1683	Avian	4 (HA)	H9N2	China	N	2017-10-18	Influenza A virus (A/Duck/Guizhou/Q2418/2017)						c
AY075033	1748	Avian	4 (HA)	H5N1	Hong Kong	N	2001	Influenza A virus (A/Duck/Hong Kong/380.5/2001(H5N1))						c
AF098543	1726	Avian	4 (HA)	H5N1	Hong Kong	N	1997	Influenza A virus (A/Duck/Hong Kong/p46/97 (H5N1))						c
MK601009	1683	Avian	4 (HA)	H9N2	China	N	2016-04-18	Influenza A virus (A/Duck/Hubei/H1081/2016)						c
MK601007	1683	Avian	4 (HA)	H9N2	China	N	2016-04-18	Influenza A virus (A/Duck/Hubei/H1126/2016)						c
MH458922	1683	Avian	4 (HA)	H7N8	China	N	2017-04-27	Influenza A virus (A/Duck/Hubei/HF5/2017)						c
MK601277	1683	Avian	4 (HA)	H9N2	China	N	2016-10-10	Influenza A virus (A/Duck/Huibei/H2140/2016)						c
MK601275	1683	Avian	4 (HA)	H9N2	China	N	2016-10-10	Influenza A virus (A/Duck/Huibei/H2160/2016)						c
MK601243	1683	Avian	4 (HA)	H9N2	China	N	2016-10-10	Influenza A virus (A/Duck/Huibei/H2247/2016)						c
MK601431	1683	Avian	4 (HA)	H9N2	China	N	2016-10-10	Influenza A virus (A/Duck/Huibei/H2286/2016)						c
MK601417	1683	Avian	4 (HA)	H9N2	China	N	2016-10-10	Influenza A virus (A/Duck/Huibei/H2289/2016)						c
MK601408	1683	Avian	4 (HA)	H9N2	China	N	2016-10-10	Influenza A virus (A/Duck/Huibei/H2305/2016)						c
EU124207	1715	Avian	4 (HA)	H10	Indonesia	T	2006-06-01	Influenza A virus (A/Duck/Indonesia/Jakarta Utara1631-29/2006(H10))						c
EU124084	1729	Avian	4 (HA)	H5N1	Indonesia	T	2006	Influenza A virus (A/Duck/Indramayu/BBPW109/2006(H5N1))						c
MK553145	1683	Avian	4 (HA)	H9N2	China	N	2018-10-23	Influenza A virus (A/Duck/Jiangsu/J2022/2018)						c
MK553146	1683	Avian	4 (HA)	H9N2	China	N	2018-10-23	Influenza A virus (A/Duck/Jiangsu/J2023/2018)						c
MK553147	1683	Avian	4 (HA)	H9N2	China	N	2018-10-23	Influenza A virus (A/Duck/Jiangsu/J2024/2018)						c
MK553148	1683	Avian	4 (HA)	H9N2	China	N	2018-10-23	Influenza A virus (A/Duck/Jiangsu/J2030/2018)						c
MK553998	1683	Avian	4 (HA)	H9N2	China	N	2017-10-23	Influenza A virus (A/Duck/Jiangsu/J2188/2017)						c
MK553241	1683	Avian	4 (HA)	H9N2	China	N	2018-10-24	Influenza A virus (A/Duck/Jiangsu/J2276/2018)						c
MK553242	1683	Avian	4 (HA)	H9N2	China	N	2018-10-24	Influenza A virus (A/Duck/Jiangsu/J2277/2018)						c
MK553245	1683	Avian	4 (HA)	H9N2	China	N	2018-10-24	Influenza A virus (A/Duck/Jiangsu/J2297/2018)						c
MK553279	1683	Avian	4 (HA)	H9N2	China	N	2018-10-25	Influenza A virus (A/Duck/Jiangsu/J2372/2018)						c
MK553282	1683	Avian	4 (HA)	H9N2	China	N	2018-10-25	Influenza A virus (A/Duck/Jiangsu/J2381/2018)						c
MK554060	1683	Avian	4 (HA)	H9N2	China	N	2017-10-24	Influenza A virus (A/Duck/Jiangsu/J2467/2017)						c
MK554061	1683	Avian	4 (HA)	H9N2	China	N	2017-10-24	Influenza A virus (A/Duck/Jiangsu/J2468/2017)						c
MK554062	1683	Avian	4 (HA)	H9N2	China	N	2017-10-24	Influenza A virus (A/Duck/Jiangsu/J2469/2017)						c
MK554063	1683	Avian	4 (HA)	H9N2	China	N	2017-10-24	Influenza A virus (A/Duck/Jiangsu/J2470/2017)						c
MK554066	1683	Avian	4 (HA)	H9N2	China	N	2017-10-24	Influenza A virus (A/Duck/Jiangsu/J2476/2017)						c
MK554067	1683	Avian	4 (HA)	H9N2	China	N	2017-10-24	Influenza A virus (A/Duck/Jiangsu/J2480/2017)						c
MK601210	1683	Avian	4 (HA)	H9N2	China	N	2016/05	Influenza A virus (A/Duck/Jiangsu/JS1122/2016)						c
MK601211	1683	Avian	4 (HA)	H9N2	China	N	2016/05	Influenza A virus (A/Duck/Jiangsu/JS1144/2016)						c
MK601214	1683	Avian	4 (HA)	H9N2	China	N	2016/05	Influenza A virus (A/Duck/Jiangsu/JS1319/2016)						c
MK601221	1683	Avian	4 (HA)	H9N2	China	N	2016/05	Influenza A virus (A/Duck/Jiangsu/JS1386/2016)						c
MK601623	1683	Avian	4 (HA)	H9N2	China	N	2016/10	Influenza A virus (A/Duck/Jiangsu/JS2097/2016)						c
MK552823	1683	Avian	4 (HA)	H9N2	China	N	2018-03-20	Influenza A virus (A/Duck/Jiangxi/X1051/2018)						c
MK552825	1683	Avian	4 (HA)	H9N2	China	N	2018-03-20	Influenza A virus (A/Duck/Jiangxi/X1055/2018)						c
MK552826	1683	Avian	4 (HA)	H9N2	China	N	2018-03-20	Influenza A virus (A/Duck/Jiangxi/X1057/2018)						c
MK552843	1683	Avian	4 (HA)	H9N2	China	N	2018-03-20	Influenza A virus (A/Duck/Jiangxi/X1086/2018)						c
MK552844	1683	Avian	4 (HA)	H9N2	China	N	2018-03-20	Influenza A virus (A/Duck/Jiangxi/X1087/2018)						c
MK552845	1683	Avian	4 (HA)	H9N2	China	N	2018-03-20	Influenza A virus (A/Duck/Jiangxi/X1089/2018)						c
MK552846	1683	Avian	4 (HA)	H9N2	China	N	2018-03-20	Influenza A virus (A/Duck/Jiangxi/X1090/2018)						c
MK601094	1683	Avian	4 (HA)	H9N2	China	N	2016-05-17	Influenza A virus (A/Duck/Jiangxi/X1228/2016)						c
MK552865	1683	Avian	4 (HA)	H9N2	China	N	2018-03-20	Influenza A virus (A/Duck/Jiangxi/X1231/2018)						c
MK600904	1683	Avian	4 (HA)	H9N2	China	N	2015-04-21	Influenza A virus (A/Duck/Jiangxi/X1292/2015)						c
MK601123	1683	Avian	4 (HA)	H9N2	China	N	2016-05-18	Influenza A virus (A/Duck/Jiangxi/X1303/2016)						c
MK601124	1683	Avian	4 (HA)	H9N2	China	N	2016-05-18	Influenza A virus (A/Duck/Jiangxi/X1304/2016)						c
MK601125	1683	Avian	4 (HA)	H9N2	China	N	2016-05-18	Influenza A virus (A/Duck/Jiangxi/X1305/2016)						c
MK601126	1683	Avian	4 (HA)	H9N2	China	N	2016-05-18	Influenza A virus (A/Duck/Jiangxi/X1306/2016)						c
MK601127	1683	Avian	4 (HA)	H9N2	China	N	2016-05-18	Influenza A virus (A/Duck/Jiangxi/X1308/2016)						c
MK601128	1683	Avian	4 (HA)	H9N2	China	N	2016-05-18	Influenza A virus (A/Duck/Jiangxi/X1309/2016)						c
MK601129	1683	Avian	4 (HA)	H9N2	China	N	2016-05-18	Influenza A virus (A/Duck/Jiangxi/X1310/2016)						c
MK601130	1683	Avian	4 (HA)	H9N2	China	N	2016-05-18	Influenza A virus (A/Duck/Jiangxi/X1322/2016)						c
MK552906	1683	Avian	4 (HA)	H9N2	China	N	2018-03-21	Influenza A virus (A/Duck/Jiangxi/X1353/2018)						c
MK552907	1683	Avian	4 (HA)	H9N2	China	N	2018-03-21	Influenza A virus (A/Duck/Jiangxi/X1357/2018)						c
MK552917	1683	Avian	4 (HA)	H9N2	China	N	2018-03-21	Influenza A virus (A/Duck/Jiangxi/X1389/2018)						c
MK552918	1683	Avian	4 (HA)	H9N2	China	N	2018-03-21	Influenza A virus (A/Duck/Jiangxi/X1390/2018)						c
MK552922	1683	Avian	4 (HA)	H9N2	China	N	2018-03-21	Influenza A virus (A/Duck/Jiangxi/X1399/2018)						c
MK552925	1683	Avian	4 (HA)	H9N2	China	N	2018-03-21	Influenza A virus (A/Duck/Jiangxi/X1407/2018)						c
MK552926	1683	Avian	4 (HA)	H9N2	China	N	2018-03-21	Influenza A virus (A/Duck/Jiangxi/X1408/2018)						c
MK554252	1683	Avian	4 (HA)	H9N2	China	N	2017-11-14	Influenza A virus (A/Duck/Jiangxi/X2019/2017)						c
MK554253	1683	Avian	4 (HA)	H9N2	China	N	2017-11-14	Influenza A virus (A/Duck/Jiangxi/X2022/2017)						c
MK553512	1683	Avian	4 (HA)	H9N2	China	N	2018-10-09	Influenza A virus (A/Duck/Jiangxi/X2030/2018)						c
MK554261	1683	Avian	4 (HA)	H9N2	China	N	2017-11-14	Influenza A virus (A/Duck/Jiangxi/X2032/2017)						c
MK554262	1683	Avian	4 (HA)	H9N2	China	N	2017-11-14	Influenza A virus (A/Duck/Jiangxi/X2033/2017)						c
MK601473	1683	Avian	4 (HA)	H9N2	China	N	2016-10-24	Influenza A virus (A/Duck/Jiangxi/X2041/2016)						c
MK554268	1683	Avian	4 (HA)	H9N2	China	N	2017-11-14	Influenza A virus (A/Duck/Jiangxi/X2042/2017)						c
MK601472	1683	Avian	4 (HA)	H9N2	China	N	2016-10-24	Influenza A virus (A/Duck/Jiangxi/X2043/2016)						c
MK554269	1683	Avian	4 (HA)	H9N2	China	N	2017-11-14	Influenza A virus (A/Duck/Jiangxi/X2043/2017)						c
MK554270	1683	Avian	4 (HA)	H9N2	China	N	2017-11-14	Influenza A virus (A/Duck/Jiangxi/X2045/2017)						c
MK554271	1683	Avian	4 (HA)	H9N2	China	N	2017-11-14	Influenza A virus (A/Duck/Jiangxi/X2046/2017)						c
MK554276	1683	Avian	4 (HA)	H9N2	China	N	2017-11-14	Influenza A virus (A/Duck/Jiangxi/X2053/2017)						c
MK553523	1683	Avian	4 (HA)	H9N2	China	N	2018-10-09	Influenza A virus (A/Duck/Jiangxi/X2068/2018)						c
MK554282	1683	Avian	4 (HA)	H9N2	China	N	2017-11-14	Influenza A virus (A/Duck/Jiangxi/X2071/2017)						c
MK554283	1683	Avian	4 (HA)	H9N2	China	N	2017-11-14	Influenza A virus (A/Duck/Jiangxi/X2072/2017)						c
MK554284	1683	Avian	4 (HA)	H9N2	China	N	2017-11-14	Influenza A virus (A/Duck/Jiangxi/X2073/2017)						c
MK554285	1683	Avian	4 (HA)	H9N2	China	N	2017-11-14	Influenza A virus (A/Duck/Jiangxi/X2074/2017)						c
MK554286	1683	Avian	4 (HA)	H9N2	China	N	2017-11-14	Influenza A virus (A/Duck/Jiangxi/X2075/2017)						c
MK553530	1683	Avian	4 (HA)	H9N2	China	N	2018-10-09	Influenza A virus (A/Duck/Jiangxi/X2076/2018)						c
MK554292	1683	Avian	4 (HA)	H9N2	China	N	2017-11-14	Influenza A virus (A/Duck/Jiangxi/X2081/2017)						c
MK554293	1683	Avian	4 (HA)	H9N2	China	N	2017-11-14	Influenza A virus (A/Duck/Jiangxi/X2082/2017)						c
MK554294	1683	Avian	4 (HA)	H9N2	China	N	2017-11-14	Influenza A virus (A/Duck/Jiangxi/X2083/2017)						c
MK554295	1683	Avian	4 (HA)	H9N2	China	N	2017-11-14	Influenza A virus (A/Duck/Jiangxi/X2084/2017)						c
MK554296	1683	Avian	4 (HA)	H9N2	China	N	2017-11-14	Influenza A virus (A/Duck/Jiangxi/X2085/2017)						c
MK553535	1683	Avian	4 (HA)	H9N2	China	N	2018-10-09	Influenza A virus (A/Duck/Jiangxi/X2108/2018)						c
MK553599	1683	Avian	4 (HA)	H9N2	China	N	2018-10-09	Influenza A virus (A/Duck/Jiangxi/X2211/2018)						c
MK554354	1683	Avian	4 (HA)	H9N2	China	N	2017-11-15	Influenza A virus (A/Duck/Jiangxi/X2256/2017)						c
MK554373	1683	Avian	4 (HA)	H9N2	China	N	2017-11-15	Influenza A virus (A/Duck/Jiangxi/X2288/2017)						c
MK554374	1683	Avian	4 (HA)	H9N2	China	N	2017-11-15	Influenza A virus (A/Duck/Jiangxi/X2289/2017)						c
MK554379	1683	Avian	4 (HA)	H9N2	China	N	2017-11-15	Influenza A virus (A/Duck/Jiangxi/X2301/2017)						c
MK554380	1683	Avian	4 (HA)	H9N2	China	N	2017-11-15	Influenza A virus (A/Duck/Jiangxi/X2302/2017)						c
MK553609	1683	Avian	4 (HA)	H9N2	China	N	2018-10-10	Influenza A virus (A/Duck/Jiangxi/X2313/2018)						c
MK553610	1683	Avian	4 (HA)	H9N2	China	N	2018-10-10	Influenza A virus (A/Duck/Jiangxi/X2315/2018)						c
MK553611	1683	Avian	4 (HA)	H9N2	China	N	2018-10-10	Influenza A virus (A/Duck/Jiangxi/X2316/2018)						c
MK553612	1683	Avian	4 (HA)	H9N2	China	N	2018-10-10	Influenza A virus (A/Duck/Jiangxi/X2318/2018)						c
MK553613	1683	Avian	4 (HA)	H9N2	China	N	2018-10-10	Influenza A virus (A/Duck/Jiangxi/X2319/2018)						c
MK554385	1683	Avian	4 (HA)	H9N2	China	N	2017-11-15	Influenza A virus (A/Duck/Jiangxi/X2320/2017)						c
MK553614	1683	Avian	4 (HA)	H9N2	China	N	2018-10-10	Influenza A virus (A/Duck/Jiangxi/X2321/2018)						c
MK553615	1683	Avian	4 (HA)	H9N2	China	N	2018-10-10	Influenza A virus (A/Duck/Jiangxi/X2326/2018)						c
MK553616	1683	Avian	4 (HA)	H9N2	China	N	2018-10-10	Influenza A virus (A/Duck/Jiangxi/X2327/2018)						c
MK553621	1683	Avian	4 (HA)	H9N2	China	N	2018-10-10	Influenza A virus (A/Duck/Jiangxi/X2343/2018)						c
MK554393	1683	Avian	4 (HA)	H9N2	China	N	2017-11-15	Influenza A virus (A/Duck/Jiangxi/X2348/2017)						c
MK554398	1683	Avian	4 (HA)	H9N2	China	N	2017-11-15	Influenza A virus (A/Duck/Jiangxi/X2368/2017)						c
MK554403	1683	Avian	4 (HA)	H9N2	China	N	2017-11-15	Influenza A virus (A/Duck/Jiangxi/X2401/2017)						c
MK553655	1683	Avian	4 (HA)	H9N2	China	N	2018-10-11	Influenza A virus (A/Duck/Jiangxi/X2437/2018)						c
MK553658	1683	Avian	4 (HA)	H9N2	China	N	2018-10-11	Influenza A virus (A/Duck/Jiangxi/X2446/2018)						c
MK553659	1683	Avian	4 (HA)	H9N2	China	N	2018-10-11	Influenza A virus (A/Duck/Jiangxi/X2457/2018)						c
MK553660	1683	Avian	4 (HA)	H9N2	China	N	2018-10-11	Influenza A virus (A/Duck/Jiangxi/X2459/2018)						c
MK554413	1683	Avian	4 (HA)	H9N2	China	N	2017-11-15	Influenza A virus (A/Duck/Jiangxi/X2466/2017)						c
MK554419	1683	Avian	4 (HA)	H9N2	China	N	2017-11-15	Influenza A virus (A/Duck/Jiangxi/X2477/2017)						c
MH628026	1724	Avian	4 (HA)	H7N3	Mongolia	N	2017-09-01	Influenza A virus (A/Duck/Mongolia/652/2017)						c
MH734817	1720	Avian	4 (HA)	H7N3	Mongolia	N	2017/09	Influenza A virus (A/Duck/Mongolia/751/2017)						c
MH744643	1728	Avian	4 (HA)	H7N3	Mongolia	N	2017/09	Influenza A virus (A/Duck/Mongolia/782/2017)						c
MH744651	1722	Avian	4 (HA)	H7N3	Mongolia	N	2017/09	Influenza A virus (A/Duck/Mongolia/786/2017)						c
MN400359	1737	Avian	4 (HA)	H5N3	Russia	N	2018-11-02	Influenza A virus (A/Duck/Moscow/4182-C/2018)						c
AY296077	1722	Avian	4 (HA)	H5N2	USA	N	2001	Influenza A virus (A/Duck/NJ/117228-7/2001(H5N2))						c
AY296080	1727	Avian	4 (HA)	H5N2	USA	N	2002	Influenza A virus (A/Duck/NY/185502/2002(H5N2))						c
AY296071	1732	Avian	4 (HA)	H5N2	USA	N	2000	Influenza A virus (A/Duck/NY/44018-1/2000(H5N2))						c
KF188389	1708	Avian	4 (HA)	H9N2	China	N	2000	Influenza A virus (A/Duck/Nanchang/1-0070/2000(H9N2))						c
CY117195	1748	Avian	4 (HA)	H2N9	China	N	2000-02-17	Influenza A virus (A/Duck/Nanchang/2-0485/2000(H2N9))						c
CY117203	1748	Avian	4 (HA)	H2N9	China	N	2000-02-17	Influenza A virus (A/Duck/Nanchang/2-0492/2000(H2N9))						c
CY117211	1748	Avian	4 (HA)	H2N9	China	N	2000-04-12	Influenza A virus (A/Duck/Nanchang/4-190/2000(H2N9))						c
MK552547	1683	Avian	4 (HA)	H9N2	China	N	2018-01-23	Influenza A virus (A/Duck/Ningxia/NX1023/2018)						c
MK552550	1683	Avian	4 (HA)	H9N2	China	N	2018-01-23	Influenza A virus (A/Duck/Ningxia/NX1090/2018)						c
MK601228	1683	Avian	4 (HA)	H9N2	China	N	2016/05	Influenza A virus (A/Duck/Ningxia/NX1095/2016)						c
MK552552	1683	Avian	4 (HA)	H9N2	China	N	2018-01-23	Influenza A virus (A/Duck/Ningxia/NX1101/2018)						c
MK552553	1683	Avian	4 (HA)	H9N2	China	N	2018-01-23	Influenza A virus (A/Duck/Ningxia/NX1130/2018)						c
MK552554	1683	Avian	4 (HA)	H9N2	China	N	2018-01-23	Influenza A virus (A/Duck/Ningxia/NX1132/2018)						c
MK552555	1683	Avian	4 (HA)	H9N2	China	N	2018-01-23	Influenza A virus (A/Duck/Ningxia/NX1134/2018)						c
MK552556	1683	Avian	4 (HA)	H9N2	China	N	2018-01-23	Influenza A virus (A/Duck/Ningxia/NX1135/2018)						c
MK552557	1683	Avian	4 (HA)	H9N2	China	N	2018-01-23	Influenza A virus (A/Duck/Ningxia/NX1138/2018)						c
MK552558	1683	Avian	4 (HA)	H9N2	China	N	2018-01-23	Influenza A virus (A/Duck/Ningxia/NX1140/2018)						c
MK552562	1683	Avian	4 (HA)	H9N2	China	N	2018-01-23	Influenza A virus (A/Duck/Ningxia/NX1151/2018)						c
MK552563	1683	Avian	4 (HA)	H9N2	China	N	2018-01-23	Influenza A virus (A/Duck/Ningxia/NX1156/2018)						c
MK552568	1683	Avian	4 (HA)	H9N2	China	N	2018-01-23	Influenza A virus (A/Duck/Ningxia/NX1192/2018)						c
MK552569	1683	Avian	4 (HA)	H9N2	China	N	2018-01-23	Influenza A virus (A/Duck/Ningxia/NX1194/2018)						c
MK552570	1683	Avian	4 (HA)	H9N2	China	N	2018-01-23	Influenza A virus (A/Duck/Ningxia/NX1195/2018)						c
MK552571	1683	Avian	4 (HA)	H9N2	China	N	2018-01-23	Influenza A virus (A/Duck/Ningxia/NX1197/2018)						c
MK552572	1683	Avian	4 (HA)	H9N2	China	N	2018-01-23	Influenza A virus (A/Duck/Ningxia/NX1198/2018)						c
MK552573	1683	Avian	4 (HA)	H9N2	China	N	2018-01-23	Influenza A virus (A/Duck/Ningxia/NX1199/2018)						c
MK552574	1683	Avian	4 (HA)	H9N2	China	N	2018-01-23	Influenza A virus (A/Duck/Ningxia/NX1204/2018)						c
MK552581	1683	Avian	4 (HA)	H9N2	China	N	2018-01-24	Influenza A virus (A/Duck/Ningxia/NX1341/2018)						c
MK552582	1683	Avian	4 (HA)	H9N2	China	N	2018-01-24	Influenza A virus (A/Duck/Ningxia/NX1343/2018)						c
MK552583	1683	Avian	4 (HA)	H9N2	China	N	2018-01-24	Influenza A virus (A/Duck/Ningxia/NX1344/2018)						c
MK552584	1683	Avian	4 (HA)	H9N2	China	N	2018-01-24	Influenza A virus (A/Duck/Ningxia/NX1346/2018)						c
MK552585	1683	Avian	4 (HA)	H9N2	China	N	2018-01-24	Influenza A virus (A/Duck/Ningxia/NX1347/2018)						c
MK552586	1683	Avian	4 (HA)	H9N2	China	N	2018-01-24	Influenza A virus (A/Duck/Ningxia/NX1349/2018)						c
MK552587	1683	Avian	4 (HA)	H9N2	China	N	2018-01-24	Influenza A virus (A/Duck/Ningxia/NX1350/2018)						c
MK552588	1683	Avian	4 (HA)	H9N2	China	N	2018-01-24	Influenza A virus (A/Duck/Ningxia/NX1362/2018)						c
MK552589	1683	Avian	4 (HA)	H9N2	China	N	2018-01-24	Influenza A virus (A/Duck/Ningxia/NX1363/2018)						c
MK552596	1683	Avian	4 (HA)	H9N2	China	N	2018-01-24	Influenza A virus (A/Duck/Ningxia/NX1411/2018)						c
MK554087	1683	Avian	4 (HA)	H9N2	China	N	2017-10-10	Influenza A virus (A/Duck/Ningxia/NX2112/2017)						c
MK601636	1683	Avian	4 (HA)	H9N2	China	N	2016/11	Influenza A virus (A/Duck/Ningxia/NX2226/2016)						c
EU124165	1740	Avian	4 (HA)	H5N1	Viet Nam	T	2006-12-19	Influenza A virus (A/Duck/Vietnam/Ca Mau498/2006(H5N1))						c
EU124164	1728	Avian	4 (HA)	H5N1	Viet Nam	T	2006-12-19	Influenza A virus (A/Duck/Vietnam/Ca Mau498A/2006(H5N1))						c
EU124134	1736	Avian	4 (HA)	H5N1	Viet Nam	T	2005-11-21	Influenza A virus (A/Duck/Vietnam/Dong Thap 680A/2005(H5N1))						c
EU124174	1709	Avian	4 (HA)	H5N1	Viet Nam	T	2005-12-17	Influenza A virus (A/Duck/Vietnam/Dong Thap 680D/2005(H5N1))						c
EU124170	1730	Avian	4 (HA)	H5N1	Viet Nam	T	2005-12-17	Influenza A virus (A/Duck/Vietnam/Dong Thap 680H/2005(H5N1))						c
EU124172	1729	Avian	4 (HA)	H5N1	Viet Nam	T	2005-12-17	Influenza A virus (A/Duck/Vietnam/Hau Giang680F/2005(H5N1))						c
EU124175	1731	Avian	4 (HA)	H5N1	Viet Nam	T	2005-12-17	Influenza A virus (A/Duck/Vietnam/Soc Trang 680C/2005(H5N1))						c
EU124171	1732	Avian	4 (HA)	H5N1	Viet Nam	T	2005-12-17	Influenza A virus (A/Duck/Vietnam/Soc Trang 680G/2005(H5N1))						c
EU124166	1739	Avian	4 (HA)	H5N1	Viet Nam	T	2006-12-19	Influenza A virus (A/Duck/Vietnam/Tien Giang 409/2006(H5N1))						c
MK553665	1683	Avian	4 (HA)	H9N2	China	N	2018-10-16	Influenza A virus (A/Duck/Xizang/XZ2011/2018)						c
MK554422	1683	Avian	4 (HA)	H9N2	China	N	2017-11-02	Influenza A virus (A/Duck/Xizang/XZ2050/2017)						c
MK553699	1683	Avian	4 (HA)	H9N2	China	N	2018-10-16	Influenza A virus (A/Duck/Xizang/XZ2127/2018)						c
MK554469	1683	Avian	4 (HA)	H9N2	China	N	2017-11-02	Influenza A virus (A/Duck/Xizang/XZ2239/2017)						c
MK601152	1683	Avian	4 (HA)	H9N2	China	N	2016/05	Influenza A virus (A/Duck/Yunnan/YN1318/2016)						c
MK601158	1683	Avian	4 (HA)	H9N2	China	N	2016/05	Influenza A virus (A/Duck/Yunnan/YN1319/2016)						c
MK552968	1683	Avian	4 (HA)	H9N2	China	N	2018-03-13	Influenza A virus (A/Duck/Yunnan/YN1385/2018)						c
MK552970	1683	Avian	4 (HA)	H9N2	China	N	2018-03-13	Influenza A virus (A/Duck/Yunnan/YN1478/2018)						c
MK553796	1683	Avian	4 (HA)	H9N2	China	N	2018-11-15	Influenza A virus (A/Duck/Yunnan/YN2288/2018)						c
MK553797	1683	Avian	4 (HA)	H9N2	China	N	2018-11-15	Influenza A virus (A/Duck/Yunnan/YN2289/2018)						c
MK553802	1683	Avian	4 (HA)	H9N2	China	N	2018-11-15	Influenza A virus (A/Duck/Yunnan/YN2306/2018)						c
MK553803	1683	Avian	4 (HA)	H9N2	China	N	2018-11-15	Influenza A virus (A/Duck/Yunnan/YN2307/2018)						c
MK601615	1683	Avian	4 (HA)	H9N2	China	N	2016/11	Influenza A virus (A/Duck/Yunnan/YN2321/2016)						c
MK553806	1683	Avian	4 (HA)	H9N2	China	N	2018-11-15	Influenza A virus (A/Duck/Yunnan/YN2326/2018)						c
MK553808	1683	Avian	4 (HA)	H9N2	China	N	2018-11-15	Influenza A virus (A/Duck/Yunnan/YN2339/2018)						c
MK553809	1683	Avian	4 (HA)	H9N2	China	N	2018-11-15	Influenza A virus (A/Duck/Yunnan/YN2345/2018)						c
MN400367	1701	Avian	4 (HA)	H1N1	Russia	N	2013-10-01	Influenza A virus (A/Duck: mallard/Moscow/4970/2013)						c
MN400375	1701	Avian	4 (HA)	H1N1	Russia	N	2018-02-16	Influenza A virus (A/Duck: mallard/Moscow/4970/2018)						c
KY910830	1683	Avian	4 (HA)	H9N2	Egypt	N	2016-03-02	Influenza A virus (A/Egypt/ZU63/2016(H9N2))						c
KY910831	1683	Avian	4 (HA)	H9N2	Egypt	N	2016-03-02	Influenza A virus (A/Egypt/ZU64/2016(H9N2))						c
KY910832	1683	Avian	4 (HA)	H9N2	Egypt	N	2016-03-05	Influenza A virus (A/Egypt/ZU65/2016(H9N2))						c
KY910833	1683	Avian	4 (HA)	H9N2	Egypt	N	2016-03-02	Influenza A virus (A/Egypt/ZU66/2016(H9N2))						c
KY910834	1683	Avian	4 (HA)	H9N2	Egypt	N	2016-03-02	Influenza A virus (A/Egypt/ZU68/2016(H9N2))						c
KY910835	1683	Avian	4 (HA)	H9N2	Egypt	N	2016-03-02	Influenza A virus (A/Egypt/ZU73/2016(H9N2))						c
KY910836	1683	Avian	4 (HA)	H9N2	Egypt	N	2016-03-02	Influenza A virus (A/Egypt/ZU80/2016(H9N2))						c
MH165548	1704	Avian	4 (HA)	H5N8	South Africa	S	2017-07-13	Influenza A virus (A/Egyptian goose/South Africa/001/2017)						c
MK414724	1732	Avian	4 (HA)	H7N7	Netherlands	N	2007-10-22	Influenza A virus (A/Eurasian Wigeon/Netherlands/5/2007)						c
AB753185	1692	Avian	4 (HA)	H5N2	Viet Nam	T	2007/11	Influenza A virus (A/Eurasian Woodcock/Vietnam/8/2007(H5N2))						c
KJ508885	1703	Avian	4 (HA)	H10N8	Germany	N	2010/02	Influenza A virus (A/Eurasian coot/Germany/R411/2010(H10N8))						c
KR010435	1701	Avian	4 (HA)	H13N6	China	N	2014-10-18	Influenza A virus (A/Eurasian curlew/Liaoning/ZH-186/2014(H13N6))						c
KR010443	1698	Avian	4 (HA)	H13N8	China	N	2014-10-18	Influenza A virus (A/Eurasian curlew/Liaoning/ZH-385/2014(H13N8))						c
JQ710457	1742	Avian	4 (HA)	H5N1	South Korea	N	2010-11-26	Influenza A virus (A/Eurasian eagle owl/Korea/23/2010(H5N1))						c
KX978922	1744	Avian	4 (HA)	H6N1	Netherlands	N	2008-09-22	Influenza A virus (A/Eurasian teal/Netherlands/1/2008(H6N1))						c
KX978950	1744	Avian	4 (HA)	H6N1	Netherlands	N	2008-09-22	Influenza A virus (A/Eurasian teal/Netherlands/3/2008(H6N1))						c
MF148085	1738	Avian	4 (HA)	H4N6	Netherlands	N	2005-09-26	Influenza A virus (A/Eurasian wigeon/Netherlands/1/2005(H4N6))						c
KX979500	1744	Avian	4 (HA)	H6N2	Netherlands	N	2006-12-21	Influenza A virus (A/Eurasian wigeon/Netherlands/1/2006(H6N2))						c
KX978248	1744	Avian	4 (HA)	H6N1	Netherlands	N	2008-09-22	Influenza A virus (A/Eurasian wigeon/Netherlands/1/2008(H6N1))						c
KX978318	1732	Avian	4 (HA)	H7N4	Netherlands	N	2008-12-29	Influenza A virus (A/Eurasian wigeon/Netherlands/2/2008(H7N4))						c
MF146196	1737	Avian	4 (HA)	H12N5	Netherlands	N	2009-10-17	Influenza A virus (A/Eurasian wigeon/Netherlands/2/2009(H12N5))						c
MF575235	1728	Avian	4 (HA)	H10N1	Netherlands	N	2007-10-20	Influenza A virus (A/Eurasian wigeon/Netherlands/3/2007(H10N1))						c
KF695262	1720	Avian	4 (HA)	H6N2	Netherlands	N	2000-11-12	Influenza A virus (A/Eurasian wigeon/Netherlands/4/2000(H6N2))						c
HM136574	1683	Avian	4 (HA)	H9N2	Netherlands	N	2005/10	Influenza A virus (A/Eurasian wigeon/Netherlands/4/2005(H9N2))						c
MF575222	1742	Avian	4 (HA)	H9N2	Netherlands	N	2005-10-28	Influenza A virus (A/Eurasian wigeon/Netherlands/4/2005(H9N2))						c
CY077048	1686	Avian	4 (HA)	H10N1	Netherlands	N	2007	Influenza A virus (A/Eurasian wigeon/Netherlands/4/2007(H10N1))						c
MF575173	1744	Avian	4 (HA)	H6N2	Netherlands	N	2005-11-25	Influenza A virus (A/Eurasian wigeon/Netherlands/6/2005(H6N2))						c
CY041362	1709	Avian	4 (HA)	H6N2	Sweden	N	2004	Influenza A virus (A/Eurasian wigeon/Sweden/1/2004(H6N2))						c
MN880485	1707	Avian	4 (HA)	H5N1	Kazakhstan	N	2007-06-20	Influenza A virus (A/European bee-eater/Chokpak/7a/2007)						c
MF147605	1738	Avian	4 (HA)	H4N6	Netherlands	N	2006-02-03	Influenza A virus (A/European herring gull/Netherlands/1/2006(H4N6))						c
KX979488	1758	Avian	4 (HA)	H16N3	Netherlands	N	2010-12-18	Influenza A virus (A/European herring gull/Netherlands/1/2010(H16N3))						c
MF147221	1760	Avian	4 (HA)	H11N9	Netherlands	N	2015-01-16	Influenza A virus (A/European herring gull/Netherlands/1/2015(H11N9))						c
MF147061	1758	Avian	4 (HA)	H16N3	Netherlands	N	2014-12-24	Influenza A virus (A/European herring gull/Netherlands/2/2014(H16N3))						c
MF693968	1758	Avian	4 (HA)	H16N3	Netherlands	N	2015-11-26	Influenza A virus (A/European herring gull/Netherlands/3/2015(H16N3))						c
MF147450	1758	Avian	4 (HA)	H16N3	Netherlands	N	2006-02-15	Influenza A virus (A/European herring gull/Netherlands/5/2006(H16N3))						c
KF462362	1695	Avian	4 (HA)	H5N1	Russia	N	2011-09-03	Influenza A virus (A/European teal/Novosibirsk/203/2011(H5N1))						c
KF462364	1695	Avian	4 (HA)	H5N1	Russia	N	2011-09-03	Influenza A virus (A/European teal/Novosibirsk/239/2011(H5N1))						c
KF462366	1695	Avian	4 (HA)	H5N1	Russia	N	2011-09-03	Influenza A virus (A/European teal/Novosibirsk/261/2011(H5N1))						c
CY130142	1716	Avian	4 (HA)	H7N7	United Kingdom	N	1927	Influenza A virus (A/FPV/Dutch/1927(H7N7))						c
MF399636	1704	Avian	4 (HA)	H5N6	China	N	2015-11-11	Influenza A virus (A/Falcated Duck/Ningxia/484-29/2015(H5N6))						c
MH114042	1689	Avian	4 (HA)	H9N2	China	N	2017-06-15	Influenza A virus (A/Falco tinnunculus/Tianjin/04/2017)						c
MF399540	1704	Avian	4 (HA)	H5N6	China	N	2015-11-11	Influenza A virus (A/Ferruginous Pochard/Ningxia/473-8/2015(H5N6))						c
MF399588	1704	Avian	4 (HA)	H5N6	China	N	2015-11-11	Influenza A virus (A/Ferruginous Pochard/Ningxia/479-16/2015(H5N6))						c
MF399596	1704	Avian	4 (HA)	H5N6	China	N	2015-11-11	Influenza A virus (A/Ferruginous Pochard/Ningxia/480-17/2015(H5N6))						c
MH499098	1701	Avian	4 (HA)	H6N2	Chile	S	2016-03-29	Influenza A virus (A/Franklin's gull/Chile/C10242/2016)						c
MH134702	1758	Avian	4 (HA)	H16N3	Chile	S	2016-04-27	Influenza A virus (A/Franklin's gull/Chile/C10784/2016)						c
MH134685	1758	Avian	4 (HA)	H16N3	Chile	S	2016-04-27	Influenza A virus (A/Franklin's gull/Chile/C10794/2016)						c
MH498978	1698	Avian	4 (HA)	H13N9	Chile	S	2016-10-27	Influenza A virus (A/Franklin's gull/Chile/C17421/2016)						c
MH499057	1698	Avian	4 (HA)	H13N9	Chile	S	2016-10-27	Influenza A virus (A/Franklin's gull/Chile/C17422/2016)						c
MH498647	1698	Avian	4 (HA)	H13N9	Chile	S	2016-12-13	Influenza A virus (A/Franklin's gull/Chile/C20061/2016)						c
MH498793	1698	Avian	4 (HA)	H13N9	Chile	S	2016-12-13	Influenza A virus (A/Franklin's gull/Chile/C20069/2016)						c
MH498930	1698	Avian	4 (HA)	H13N9	Chile	S	2016-12-13	Influenza A virus (A/Franklin's gull/Chile/C20070/2016)						c
MH499107	1698	Avian	4 (HA)	H13N9	Chile	S	2016-12-13	Influenza A virus (A/Franklin's gull/Chile/C20086/2016)						c
MH499041	1698	Avian	4 (HA)	H13N9	Chile	S	2016-12-13	Influenza A virus (A/Franklin's gull/Chile/C20094/2016)						c
MH499155	1698	Avian	4 (HA)	H13N9	Chile	S	2016-12-13	Influenza A virus (A/Franklin's gull/Chile/C20110/2016)						c
MH499132	1698	Avian	4 (HA)	H13N9	Chile	S	2016-12-13	Influenza A virus (A/Franklin's gull/Chile/C20118/2016)						c
MH499078	1698	Avian	4 (HA)	H13N9	Chile	S	2016-12-13	Influenza A virus (A/Franklin's gull/Chile/C20149/2016)						c
MH499160	1698	Avian	4 (HA)	H13N9	Chile	S	2016-12-14	Influenza A virus (A/Franklin's gull/Chile/C20373/2016)						c
EU564109	1717	Avian	4 (HA)	H16N3	Russia	N	1986/09	Influenza A virus (A/Fulica atra/Volga/635/1986(H16N3))						c
AY650270	1733	Avian	4 (HA)	H7N3	Canada	N	2004	Influenza A virus (A/GSC_chicken/British Columbia/04(H7N3))						c
AY648287	1754	Avian	4 (HA)	H7N3	Canada	N	2004	Influenza A virus (A/GSC_chicken_B/British Columbia/04(H7N3))						c
MF399628	1704	Avian	4 (HA)	H5N6	China	N	2015-11-11	Influenza A virus (A/Gadwall/Ningxia/472-7/2015(H5N6))						c
MF399644	1704	Avian	4 (HA)	H5N6	China	N	2015-11-11	Influenza A virus (A/Gadwall/Ningxia/485-31/2015(H5N6))						c
MF399660	1704	Avian	4 (HA)	H5N6	China	N	2015-11-11	Influenza A virus (A/Gadwall/Ningxia/487-38/2015(H5N6))						c
MN431218	1701	Avian	4 (HA)	H6N1	USA	N	2018-11-15	Influenza A virus (A/Gadwall/Ohio/18OS2668/2018)						c
MK972681	1703	Avian	4 (HA)	H3N1	Belgium	N	2019-04-06	Influenza A virus (A/Gallus gallus/Belgium/3497 0001/2019)						c
MN006984	1730	Avian	4 (HA)	H3N1	Belgium	N	2019-04-06	Influenza A virus (A/Gallus gallus/Belgium/3497 0001/2019)						c
MN826748	1701	Avian	4 (HA)	H3N1	Belgium	N	2019-04-17	Influenza A virus (A/Gallus gallus/Belgium/3914/2019)						c
MN826749	1701	Avian	4 (HA)	H3N1	Belgium	N	2019-04-23	Influenza A virus (A/Gallus gallus/Belgium/4010/2019)						c
MN826750	1701	Avian	4 (HA)	H3N1	Belgium	N	2019-04-30	Influenza A virus (A/Gallus gallus/Belgium/4327/2019)						c
MN826751	1701	Avian	4 (HA)	H3N1	Belgium	N	2019-05-03	Influenza A virus (A/Gallus gallus/Belgium/4464/2019)						c
MK972683	1703	Avian	4 (HA)	H3N1	Belgium	N	2019-05-05	Influenza A virus (A/Gallus gallus/Belgium/4492/2019)						c
MN826753	1701	Avian	4 (HA)	H3N1	Belgium	N	2019-05-10	Influenza A virus (A/Gallus gallus/Belgium/4768/2019)						c
MN826754	1701	Avian	4 (HA)	H3N1	Belgium	N	2019-05-21	Influenza A virus (A/Gallus gallus/Belgium/5227/2019)						c
MN826755	1701	Avian	4 (HA)	H3N1	Belgium	N	2019-05-27	Influenza A virus (A/Gallus gallus/Belgium/5597/2019)						c
MN826756	1701	Avian	4 (HA)	H3N1	Belgium	N	2019-05-29	Influenza A virus (A/Gallus gallus/Belgium/5680/2019)						c
MN826757	1701	Avian	4 (HA)	H3N1	Belgium	N	2019-06-05	Influenza A virus (A/Gallus gallus/Belgium/5839/2019)						c
MN826758	1701	Avian	4 (HA)	H3N1	Belgium	N	2019-12-06	Influenza A virus (A/Gallus gallus/Belgium/6079/2019)						c
MK972679	1703	Avian	4 (HA)	H3N1	Belgium	N	2019-01-18	Influenza A virus (A/Gallus gallus/Belgium/609/2019)						c
MN826759	1701	Avian	4 (HA)	H3N1	Belgium	N	2019-06-22	Influenza A virus (A/Gallus gallus/Belgium/6486/2019)						c
MN826760	1701	Avian	4 (HA)	H3N1	Belgium	N	2019-06-26	Influenza A virus (A/Gallus gallus/Belgium/6519/2019)						c
MN826761	1701	Avian	4 (HA)	H3N1	Belgium	N	2019-07-09	Influenza A virus (A/Gallus gallus/Belgium/6986/2019)						c
MN049505	1683	Avian	4 (HA)	H9N2	China	N	2014/01	Influenza A virus (A/Gallus gallus/China/FujianLY/2014)						c
MN049506	1683	Avian	4 (HA)	H9N2	China	N	2014/02	Influenza A virus (A/Gallus gallus/China/JiangsuXZ/2014)						c
MN049507	1683	Avian	4 (HA)	H9N2	China	N	2016/01	Influenza A virus (A/Gallus gallus/China/ShandongHZ/2016)						c
MN049508	1683	Avian	4 (HA)	H9N2	China	N	2015/02	Influenza A virus (A/Gallus gallus/China/ShandongLW/2015)						c
MN049509	1683	Avian	4 (HA)	H9N2	China	N	2016/02	Influenza A virus (A/Gallus gallus/China/ShandongWF/2016)						c
MN049510	1683	Avian	4 (HA)	H9N2	China	N	2016/03	Influenza A virus (A/Gallus gallus/China/SichuanGY/2016)						c
MN210139	1739	Avian	4 (HA)	H13N6	USA	N	2018-09-26	Influenza A virus (A/Glaucous Gull/Northern Alaska/18AR00289/2018)						c
MN210147	1708	Avian	4 (HA)	H4N7	USA	N	2017-05-04	Influenza A virus (A/Glaucous-Winged Gull/Southcentral Alaska/17MB01587/2017)						c
MN210155	1726	Avian	4 (HA)	H3N2	USA	N	2017-07-10	Influenza A virus (A/Glaucous-Winged Gull/Southcentral Alaska/17MB02917/2017)						c
MN210090	1726	Avian	4 (HA)	H3N2	USA	N	2017-08-17	Influenza A virus (A/Glaucous-Winged Gull/Southcentral Alaska/17MB03437/2017)						c
MN210163	1739	Avian	4 (HA)	H13N2	USA	N	2017-09-11	Influenza A virus (A/Glaucous-Winged Gull/Southcentral Alaska/17MB03606/2017)						c
MN210171	1739	Avian	4 (HA)	H13N2	USA	N	2017-09-11	Influenza A virus (A/Glaucous-Winged Gull/Southcentral Alaska/17MB03625/2017)						c
MN210179	1739	Avian	4 (HA)	H13N2	USA	N	2017-09-11	Influenza A virus (A/Glaucous-Winged Gull/Southcentral Alaska/17MB03638/2017)						c
MN210187	1730	Avian	4 (HA)	H16N3	USA	N	2017-09-30	Influenza A virus (A/Glaucous-Winged Gull/Southcentral Alaska/17MB03725/2017)						c
MN210195	1739	Avian	4 (HA)	H13N6	USA	N	2018-06-29	Influenza A virus (A/Glaucous-Winged Gull/Southcentral Alaska/18MB00667/2018)						c
MN210203	1739	Avian	4 (HA)	H13N6	USA	N	2018-06-29	Influenza A virus (A/Glaucous-Winged Gull/Southcentral Alaska/18MB00676/2018)						c
MN210211	1739	Avian	4 (HA)	H13N6	USA	N	2018-06-29	Influenza A virus (A/Glaucous-Winged Gull/Southcentral Alaska/18MB00688/2018)						c
MN210220	1739	Avian	4 (HA)	H13N6	USA	N	2018-06-29	Influenza A virus (A/Glaucous-Winged Gull/Southcentral Alaska/18MB00689/2018)						c
MN210228	1739	Avian	4 (HA)	H13N6	USA	N	2018-06-29	Influenza A virus (A/Glaucous-Winged Gull/Southcentral Alaska/18MB00690/2018)						c
MN210236	1739	Avian	4 (HA)	H13N6	USA	N	2018-07-12	Influenza A virus (A/Glaucous-Winged Gull/Southcentral Alaska/18MB00705/2018)						c
MN210244	1730	Avian	4 (HA)	H16N3	USA	N	2018-05-03	Influenza A virus (A/Glaucous-Winged Gull/Southcentral Alaska/18MB02150/2018)						c
MN210252	1739	Avian	4 (HA)	H13N6	USA	N	2018-08-22	Influenza A virus (A/Glaucous-Winged Gull/Southcentral Alaska/18MB03351/2018)						c
AY075030	1748	Avian	4 (HA)	H5N1	Hong Kong	N	2000	Influenza A virus (A/Goose/Hong Kong/3014.5/2000(H5N1))						c
GU052073	1754	Avian	4 (HA)	H5N1	Hong Kong	N	2000	Influenza A virus (A/Goose/Hong Kong/3014.5/2000(H5N1))						c
AJ410526	1701	Avian	4 (HA)	H6N9	Hong Kong	N	1997	Influenza A virus (A/Goose/Hong Kong/W217/97(H6N9))						c
AF098545	1726	Avian	4 (HA)	H5N1	Hong Kong	N	1997	Influenza A virus (A/Goose/Hong Kong/w355/97 (H5N1))						c
MF399612	1704	Avian	4 (HA)	H5N6	China	N	2015-11-11	Influenza A virus (A/Great Crested Grebe/Ningxia/482-26/2015(H5N6))						c
MN430861	1695	Avian	4 (HA)	H4N8	USA	N	2018-11-07	Influenza A virus (A/Greater Scaup/Wisconsin/18OS2140/2018)						c
MN430881	1698	Avian	4 (HA)	H11N9	USA	N	2018-11-07	Influenza A virus (A/Greater Scaup/Wisconsin/18OS2151/2018)						c
MN253671	1760	Avian	4 (HA)	mixed,H11	USA	N	2016	Influenza A virus (A/Greater Snow Goose/Maryland/AH0014643S.4.A/2016)						c
MN584881	1701	Avian	4 (HA)	H1N1	South Korea	N	2018-11-07	Influenza A virus (A/Greater white-fronted goose/South Korea/KNU18-64/2018)						c
MK928148	1728	Avian	4 (HA)	H10N3	USA	N	2016-11-29	Influenza A virus (A/Green-Winged Teal/California/D1615121/2016)						c
MK995736	1760	Avian	4 (HA)	H11N2	USA	N	2017-12-12	Influenza A virus (A/Green-Winged Teal/California/D1716620/2017)						c
MK995744	1730	Avian	4 (HA)	mixed,H7	USA	N	2017-12-13	Influenza A virus (A/Green-Winged Teal/California/D1716657/2017)						c
MK995745	1759	Avian	4 (HA)	mixed,H11	USA	N	2017-12-13	Influenza A virus (A/Green-Winged Teal/California/D1716657/2017)						c
MK995761	1742	Avian	4 (HA)	mixed,H9	USA	N	2018-01-04	Influenza A virus (A/Green-Winged Teal/California/D1800177/2018)						c
MK995762	1760	Avian	4 (HA)	mixed,H11	USA	N	2018-01-04	Influenza A virus (A/Green-Winged Teal/California/D1800177/2018)						c
MK995777	1742	Avian	4 (HA)	H9N2	USA	N	2018-01-19	Influenza A virus (A/Green-Winged Teal/California/D1800952/2018)						c
MN210260	1703	Avian	4 (HA)	H10N7	USA	N	2018-04-29	Influenza A virus (A/Green-Winged Teal/Southcentral Alaska/18MB01702/2018)						c
MK928164	1728	Avian	4 (HA)	H10N7	USA	N	2016-12-07	Influenza A virus (A/Green-Winged Teal/Utah/D1615513/2016)						c
MK213322	1716	Avian	4 (HA)	H9N1	Australia	S	2017	Influenza A virus (A/Grey Teal/Victoria/GT001/2017)						c
MN267502	1741	Avian	4 (HA)	H9N2	Hong Kong	N	1999/01	Influenza A virus (A/Guinea Fowl/Hong Kong/WF10/1999)						c
MN400996	1695	Avian	4 (HA)	H5N9	France	N	2015-12-05	Influenza A virus (A/Guinea Fowl/Landes/129/2015)						c
MH107199	1744	Avian	4 (HA)	H5N8	Belgium	N	2017-06-14	Influenza A virus (A/Guinea fowl/Belgium/6102/2017(H5N8))						c
EU158110	1711	Avian	4 (HA)	H7N3	Italy	N	2002	Influenza A virus (A/Guinea fowl/Italy/266184/02(H7N3))						c
CY034830	1668	Avian	4 (HA)	H7N2	USA	N	2005-08-19	Influenza A virus (A/Guinea fowl/New York/101276-1/2005(H7N2))		Adult				c
CY035954	1669	Avian	4 (HA)	H7N2	USA	N	2005-02-01	Influenza A virus (A/Guinea fowl/New York/11646-3/2005(H7N2))		Adult				c
CY028507	1669	Avian	4 (HA)	H7N2	USA	N	2005	Influenza A virus (A/Guinea fowl/New York/143646-3/2005(H7N2))		Adult				c
CY035994	1669	Avian	4 (HA)	H7N2	USA	N	2006-02-21	Influenza A virus (A/Guinea fowl/New York/19495-6/2006(H7N2))		Adult				c
CY028596	1669	Avian	4 (HA)	H7N2	USA	N	2006	Influenza A virus (A/Guinea fowl/New York/19501-4/2006(H7N2))		Adult				c
CY034278	1669	Avian	4 (HA)	H7N2	USA	N	2005-06-27	Influenza A virus (A/Guinea fowl/New York/22067-10/2005(H7N2))		Adult				c
CY031651	1670	Avian	4 (HA)	H7N2	USA	N	2005-03-03	Influenza A virus (A/Guinea fowl/New York/22071/2005(H7N2))		Adult				c
CY031675	1666	Avian	4 (HA)	H7N2	USA	N	2005-03-04	Influenza A virus (A/Guinea fowl/New York/23164-3-05/2005(H7N2))		Adult				c
CY031723	1669	Avian	4 (HA)	H7N2	USA	N	2005-03-04	Influenza A virus (A/Guinea fowl/New York/23165-12/2005(H7N2))		Adult				c
CY033281	1670	Avian	4 (HA)	H7N2	USA	N	2005-03-24	Influenza A virus (A/Guinea fowl/New York/31621-8/2005(H7N2))		Adult				c
CY034238	1667	Avian	4 (HA)	H7N2	USA	N	2006-07-26	Influenza A virus (A/Guinea fowl/New York/32084/2006(H7N2))		Adult				c
CY031763	1669	Avian	4 (HA)	H7N2	USA	N	2005-04-06	Influenza A virus (A/Guinea fowl/New York/37982-3/2005(H7N2))		Adult				c
CY028572	1669	Avian	4 (HA)	H7N2	USA	N	2006	Influenza A virus (A/Guinea fowl/New York/8391-1/2006(H7N2))		Adult				c
CY035922	1668	Avian	4 (HA)	H7N2	USA	N	2005-07-20	Influenza A virus (A/Guinea fowl/New York/88291-9/2005(H7N2))		Adult				c
CY037063	1659	Avian	4 (HA)	H7N2	USA	N	2005-06-27	Influenza A virus (A/Guinea fowl/New York/98616-3/2005(H7N2))		Adult				c
GQ923133	1742	Avian	4 (HA)	H5N2	USA	N	2006	Influenza A virus (A/Guinea fowl/Oregon/459674-5/2006(H5N2))						c
MH165620	1704	Avian	4 (HA)	H5N8	South Africa	S	2017-08-16	Influenza A virus (A/Guinea fowl/South Africa/17080243/2017)						c
MH165628	1704	Avian	4 (HA)	H5N8	South Africa	S	2017-08-16	Influenza A virus (A/Guinea fowl/South Africa/17080274/2017)						c
AJ867074	1707	Avian	4 (HA)	H5N1	Viet Nam	T	2004	Influenza A virus (A/Hatay/2004/(H5N1))						c
KC296446	1683	Avian	4 (HA)	H9	China	N	2010-02-02	Influenza A virus (A/Hebei/218/2010(H9))						c
MN911206	1731	Avian	4 (HA)	H16N3	USA	N	2019-05-20	Influenza A virus (A/Herring Gull/Delaware/597/2019)						c
MN911196	1731	Avian	4 (HA)	H16N3	USA	N	2019-05-20	Influenza A virus (A/Herring Gull/Delaware/608/2019)						c
MN210268	1739	Avian	4 (HA)	H13N2	USA	N	2008-10-06	Influenza A virus (A/Herring Gull/Massachusetts/A00648685/2008)						c
MN210276	1739	Avian	4 (HA)	H13N2	USA	N	2008-10-06	Influenza A virus (A/Herring Gull/Massachusetts/A00648696/2008)						c
KR010427	1683	Avian	4 (HA)	H9N7	China	N	2014-10-07	Influenza A virus (A/Himantopus himantopus/Hebei/CZ-179/2014(H9N7))						c
CY149364	1747	Avian	4 (HA)	H2N5	Iceland	N	2011-10-16	Influenza A virus (A/Iceland gull/Iceland/1124/2011(H2N5))						c
MK100291	1686	Avian	4 (HA)	H10N7	Iceland	N	2015/11	Influenza A virus (A/Iceland gull/Iceland/4266/2015)						c
MK100296	1686	Avian	4 (HA)	H10N7	Iceland	N	2015/11	Influenza A virus (A/Iceland gull/Iceland/4402/2015)						c
MG650618	1704	Avian	4 (HA)	H5N8	Cameroon	T	2017/01	Influenza A virus (A/Indian peafowl/Cameroon/17RS1661-6/2017(H5N8))						c
AB753192	1742	Avian	4 (HA)	H9N2	Viet Nam	T	2009/11	Influenza A virus (A/Japanese Quail/Vietnam/4/2009(H9N2))						c
AB753213	1708	Avian	4 (HA)	H9N2	Viet Nam	T	2009/11	Influenza A virus (A/Japanese Quail/Vietnam/7/2009(H9N2))						c
EU182265	1713	Avian	4 (HA)	H6N2	USA	N	2004	Influenza A virus (A/Japanese quail/CA/K0401010/2004(H6N2))						c
EU676317	1735	Avian	4 (HA)	H5N1	Thailand	T	2008	Influenza A virus (A/Kalij pheasant/Thailand/vsmu-1/2008(H5N1))						c
JN714468	1695	Avian	4 (HA)	H4N6	Pakistan	N	2010-12-09	Influenza A virus (A/Khaki Campbell duck/Karachi/NARC-23963/2010(H4N6))						c
EF620900	1742	Avian	4 (HA)	H9N2	South Korea	N	2000	Influenza A virus (A/Korea/KBNP-0028/2000(H9N2))						c
KJ509124	1742	Avian	4 (HA)	H5N8	South Korea	N	2014-01-28	Influenza A virus (A/Korean native chicken/Korea/H257/2014(H5N8))						c
JF917103	1683	Avian	4 (HA)	H9N2	South Korea	N	2010-03-22	Influenza A virus (A/Korean native chicken/Korea/K040110/2010(H9N2))						c
MT407153	1758	Avian	4 (HA)	H16N3	Belgium	N	2016-10-27	Influenza A virus (A/Larus argentatus/Belgium/U1610336_H907447/2016)						c
MN880474	1695	Avian	4 (HA)	H5N1	Kazakhstan	N	2007-06-20	Influenza A virus (A/Larus argentatus/Kostanay/7/2007)						c
EU564106	1704	Avian	4 (HA)	H13N6	Russia	N	1988-05-21	Influenza A virus (A/Larus ichthyaetus/Astrakhan/10/1988(H13N6))						c
EU564107	1698	Avian	4 (HA)	H13N2	Russia	N	1983/05	Influenza A virus (A/Larus ichthyaetus/Astrakhan/75/1983(H13N2))						c
EU564108	1698	Avian	4 (HA)	H13N6	Russia	N	2002-09-02	Influenza A virus (A/Larus minutus/Astrakhan/3357/2002(H13N6))						c
MN836638	1735	Avian	4 (HA)	H11N9	USA	N	2019-05-20	Influenza A virus (A/Laughing Gull/Delaware/230/2019)						c
MN911226	1731	Avian	4 (HA)	H16N3	USA	N	2019-05-20	Influenza A virus (A/Laughing Gull/Delaware/589/2019)						c
MN210284	1709	Avian	4 (HA)	H11N9	USA	N	2018-05-07	Influenza A virus (A/Least sandpiper/Southcentral Alaska/18MB01147/2018)						c
MN210292	1709	Avian	4 (HA)	H11N9	USA	N	2018-05-07	Influenza A virus (A/Least sandpiper/Southcentral Alaska/18MB01148/2018)						c
MN253655	1742	Avian	4 (HA)	H9N2	USA	N	2016	Influenza A virus (A/Lesser Snow Goose/Arkansas/AH0085586S.4.A/2016)						c
KR135373	1704	Avian	4 (HA)	H5N6	Viet Nam	T	2014-04-23	Influenza A virus (A/Little egret/Vietnam/WBT210/2014(H5N6))						c
MN552466	1683	Avian	4 (HA)	mixed,H7	USA	N	2017-03-11	Influenza A virus (A/Mallard Duck/Illinois/17OS1283/2017)						c
MN552495	1695	Avian	4 (HA)	mixed,H4	USA	N	2016-07-28	Influenza A virus (A/Mallard Duck/Ohio/16OS0805/2016)						c
MN552467	1701	Avian	4 (HA)	mixed,H3	USA	N	2016-08-02	Influenza A virus (A/Mallard Duck/Ohio/16OS0847/2016)						c
MN552537	1689	Avian	4 (HA)	H2N3	USA	N	2016-08-05	Influenza A virus (A/Mallard Duck/Ohio/16OS0899/2016)						c
MN552519	1695	Avian	4 (HA)	H4N6	USA	N	2016-08-05	Influenza A virus (A/Mallard Duck/Ohio/16OS0902/2016)						c
MN552444	1695	Avian	4 (HA)	mixed,H4	USA	N	2016-08-09	Influenza A virus (A/Mallard Duck/Ohio/16OS0930/2016)						c
JN202558	1704	Avian	4 (HA)	H5N1	South Korea	N	2011/01	Influenza A virus (A/Mallard duck/Korea/W401/2011(H5N1))						c
JN202559	1704	Avian	4 (HA)	H5N1	South Korea	N	2011/01	Influenza A virus (A/Mallard duck/Korea/W404/2011(H5N1))						c
MH276959	1725	Avian	4 (HA)	H5N2	New Zealand	S	2011/01	Influenza A virus (A/Mallard duck/New Zealand/11.214.174/2011)						c
MH276987	1695	Avian	4 (HA)	H7N7	New Zealand	S	2015/07	Influenza A virus (A/Mallard duck/New Zealand/15.880.121/2015)						c
MH276960	1693	Avian	4 (HA)	H7N7	New Zealand	S	2015/07	Influenza A virus (A/Mallard duck/New Zealand/15.880.80/2015)						c
MN253688	1737	Avian	4 (HA)	H12N5	USA	N	2016	Influenza A virus (A/Mallard/Alaska/AH0029066S.4.A/2016)						c
MN253648	1744	Avian	4 (HA)	mixed,H6	USA	N	2015	Influenza A virus (A/Mallard/Alaska/AH0029096S.4.A/2015)						c
MN253634	1744	Avian	4 (HA)	mixed,H6	USA	N	2015	Influenza A virus (A/Mallard/Alaska/AH0029096S.4.B/2015)						c
MN253613	1739	Avian	4 (HA)	mixed,H4	USA	N	2015	Influenza A virus (A/Mallard/Alaska/AH0029096S.4.C/2015)						c
MN253654	1742	Avian	4 (HA)	H9N2	USA	N	2015	Influenza A virus (A/Mallard/Alaska/AH0029098S.4.A/2015)						c
MN253656	1742	Avian	4 (HA)	H9N2	USA	N	2015	Influenza A virus (A/Mallard/Alaska/AH0029330S.4.A/2015)						c
CY004266	1744	Avian	4 (HA)	H6N8	Canada	N	1996/08	Influenza A virus (A/Mallard/Alberta/206/1996(H6N8))						c
AY633204	1708	Avian	4 (HA)	H6N8	Canada	N	1996	Influenza A virus (A/Mallard/Alberta/206/1996(H6N8))						c
MN430872	1686	Avian	4 (HA)	H10N3	USA	N	2018-12-14	Influenza A virus (A/Mallard/Arkansas/18OS2470/2018)						c
MK928180	1738	Avian	4 (HA)	H4N6	USA	N	2016-08-12	Influenza A virus (A/Mallard/California/D1610190/2016)						c
MK995785	1751	Avian	4 (HA)	H11N9	USA	N	2017-08-08	Influenza A virus (A/Mallard/California/D1711170/2017)						c
MK995793	1742	Avian	4 (HA)	H9N2	USA	N	2017-10-11	Influenza A virus (A/Mallard/California/D1713634/2017)						c
MK995801	1737	Avian	4 (HA)	H12N5	USA	N	2017-10-11	Influenza A virus (A/Mallard/California/D1713638/2017)						c
MN253677	1760	Avian	4 (HA)	mixed,H11	USA	N	2015	Influenza A virus (A/Mallard/Colorado/AH0013378S.4.A/2015)						c
MN253611	1738	Avian	4 (HA)	H4N2	USA	N	2015	Influenza A virus (A/Mallard/Colorado/AH0026134S.4.A/2015)						c
MN253661	1743	Avian	4 (HA)	H9N2	USA	N	2015	Influenza A virus (A/Mallard/Colorado/AH0026151S.4.A/2015)						c
MN253660	1742	Avian	4 (HA)	H9N2	USA	N	2015	Influenza A virus (A/Mallard/Colorado/AH0026166S.4.A/2015)						c
MN253612	1738	Avian	4 (HA)	H4N6	USA	N	2015	Influenza A virus (A/Mallard/Colorado/AH0026547S.4.A/2015)						c
MN253635	1745	Avian	4 (HA)	H6N1	USA	N	2015	Influenza A virus (A/Mallard/Idaho/AH0053992S.4.A/2015)						c
MN431060	1695	Avian	4 (HA)	H4N6	USA	N	2017-10-21	Influenza A virus (A/Mallard/Illinois/17OS2601/2017)						c
MN431106	1695	Avian	4 (HA)	H5N2	USA	N	2017-11-12	Influenza A virus (A/Mallard/Illinois/17OS2751/2017)						c
MN210300	1749	Avian	4 (HA)	H1N1	USA	N	2007-10-01	Influenza A virus (A/Mallard/Maine/A00198555/2007)						c
MN253670	1760	Avian	4 (HA)	H11N1	USA	N	2015	Influenza A virus (A/Mallard/Maine/AH0063771S.4.A/2015)						c
MH988773	1726	Avian	4 (HA)	H5N2	Ukraine	N	2016-11-03	Influenza A virus (A/Mallard/Markeev/16-3-11/2016)						c
MN253572	1755	Avian	4 (HA)	H3N8	USA	N	2015	Influenza A virus (A/Mallard/Minnesota/AH0031699S.4.B/2015)						c
MN253638	1744	Avian	4 (HA)	H6N4	USA	N	2016	Influenza A virus (A/Mallard/Minnesota/AH0059549S.4.A/2016)						c
MN253625	1739	Avian	4 (HA)	H4N5	USA	N	2015	Influenza A virus (A/Mallard/Minnesota/AH0060575S.4.A/2015)						c
MN430753	1686	Avian	4 (HA)	H10N3	USA	N	2018-12-17	Influenza A virus (A/Mallard/Mississippi/18OS3035/2018)						c
MN430887	1686	Avian	4 (HA)	H10N7	USA	N	2018-12-03	Influenza A virus (A/Mallard/Missouri/18OS2459/2018)						c
MN253676	1760	Avian	4 (HA)	H11N9	USA	N	2016	Influenza A virus (A/Mallard/Missouri/AH0031890S.4.A/2016)						c
MK414695	1732	Avian	4 (HA)	mixed,H7	Netherlands	N	2011-09-14	Influenza A virus (A/Mallard/Netherlands/16/2011)						c
MK414752	1738	Avian	4 (HA)	H4N3	Netherlands	N	2014-09-20	Influenza A virus (A/Mallard/Netherlands/31/2014)						c
MK414698	1739	Avian	4 (HA)	H4N6	Netherlands	N	2015-08-16	Influenza A virus (A/Mallard/Netherlands/33/2015)						c
MK414761	1739	Avian	4 (HA)	H4N6	Netherlands	N	2015-09-08	Influenza A virus (A/Mallard/Netherlands/39/2015)						c
MK928196	1742	Avian	4 (HA)	H9N2	USA	N	2015-10-18	Influenza A virus (A/Mallard/Nevada/D1514013/2015)						c
MN253630	1738	Avian	4 (HA)	H4N8	USA	N	2017	Influenza A virus (A/Mallard/North Carolina/AH0114261S.4.A/2017)						c
MN253608	1738	Avian	4 (HA)	H4N6	USA	N	2015	Influenza A virus (A/Mallard/North Dakota/AH0004271S.4.A/2015)						c
MN253623	1738	Avian	4 (HA)	mixed,H4	USA	N	2015	Influenza A virus (A/Mallard/North Dakota/AH0050138S.4.B/2015)						c
MN431031	1701	Avian	4 (HA)	H6N8	USA	N	2018-03-14	Influenza A virus (A/Mallard/Ohio/18OS0552/2018)						c
MN431151	1686	Avian	4 (HA)	H10N7	USA	N	2018-03-20	Influenza A virus (A/Mallard/Ohio/18OS1035/2018)						c
MN431078	1701	Avian	4 (HA)	H3N8	USA	N	2018-05-01	Influenza A virus (A/Mallard/Ohio/18OS1219/2018)						c
MN431074	1701	Avian	4 (HA)	H8N4	USA	N	2018-04-11	Influenza A virus (A/Mallard/Ohio/18OS1248/2018)						c
MN431086	1683	Avian	4 (HA)	H7N1	USA	N	2018-04-11	Influenza A virus (A/Mallard/Ohio/18OS1280/2018)						c
MN431108	1695	Avian	4 (HA)	H12N5	USA	N	2018-08-01	Influenza A virus (A/Mallard/Ohio/18OS1435/2018)						c
MN431039	1695	Avian	4 (HA)	H4N5	USA	N	2018-08-03	Influenza A virus (A/Mallard/Ohio/18OS1602/2018)						c
MN430961	1701	Avian	4 (HA)	H3N2	USA	N	2018-10-13	Influenza A virus (A/Mallard/Ohio/18OS1844/2018)						c
MN430973	1701	Avian	4 (HA)	H6N1	USA	N	2018-10-16	Influenza A virus (A/Mallard/Ohio/18OS1880/2018)						c
MN431009	1695	Avian	4 (HA)	H5N2	USA	N	2018-10-17	Influenza A virus (A/Mallard/Ohio/18OS1892/2018)						c
MN430851	1701	Avian	4 (HA)	H1N1	USA	N	2018-11-16	Influenza A virus (A/Mallard/Ohio/18OS2700/2018)						c
MN430842	1695	Avian	4 (HA)	H4N6	USA	N	2018-11-17	Influenza A virus (A/Mallard/Ohio/18OS2716/2018)						c
MN430897	1695	Avian	4 (HA)	H4N6	USA	N	2018-11-17	Influenza A virus (A/Mallard/Ohio/18OS2719/2018)						c
MN431146	1695	Avian	4 (HA)	H4N6	USA	N	2018-11-24	Influenza A virus (A/Mallard/Ohio/18OS4660/2018)						c
MN431116	1701	Avian	4 (HA)	H6N1	USA	N	2018-11-24	Influenza A virus (A/Mallard/Ohio/18OS4664/2018)						c
MN431126	1698	Avian	4 (HA)	H11N2	USA	N	2018-11-30	Influenza A virus (A/Mallard/Ohio/18OS4728/2018)						c
MT197160	1686	Avian	4 (HA)	H10N7	USA	N	2019-03-26	Influenza A virus (A/Mallard/Ohio/19OS0083/2019)						c
MT197137	1686	Avian	4 (HA)	H10N7	USA	N	2019-03-26	Influenza A virus (A/Mallard/Ohio/19OS0095/2019)						c
MT197152	1686	Avian	4 (HA)	H10N4	USA	N	2019-04-03	Influenza A virus (A/Mallard/Ohio/19OS0172/2019)						c
MT197142	1701	Avian	4 (HA)	H1N1	USA	N	2019-04-04	Influenza A virus (A/Mallard/Ohio/19OS0176/2019)						c
MT197120	1701	Avian	4 (HA)	H1N1	USA	N	2019-04-04	Influenza A virus (A/Mallard/Ohio/19OS0177/2019)						c
MT197126	1701	Avian	4 (HA)	H1N1	USA	N	2019-04-04	Influenza A virus (A/Mallard/Ohio/19OS0184/2019)						c
MN253548	1728	Avian	4 (HA)	H10N7	USA	N	2016	Influenza A virus (A/Mallard/Oregon/AH0072803.4.A/2016)						c
MN253686	1760	Avian	4 (HA)	mixed,H11	USA	N	2017	Influenza A virus (A/Mallard/Pennsylvania/AH0119430S.4.B/2017)						c
MN253595	1760	Avian	4 (HA)	H3N8	USA	N	2017	Influenza A virus (A/Mallard/Pennsylvania/AH0119435S.4.A/2017)						c
MN253633	1739	Avian	4 (HA)	mixed,H4	USA	N	2017	Influenza A virus (A/Mallard/Pennsylvania/AH0119443S.4.B/2017)						c
MN253683	1760	Avian	4 (HA)	H11N3	USA	N	2017	Influenza A virus (A/Mallard/Pennsylvania/AH0119448S.4.A/2017)						c
MN253598	1750	Avian	4 (HA)	H3N8	USA	N	2017	Influenza A virus (A/Mallard/Pennsylvania/AH0119459S.4.A/2017)						c
MN253684	1760	Avian	4 (HA)	H11N3	USA	N	2017	Influenza A virus (A/Mallard/Pennsylvania/AH0119461S.4.A/2017)						c
MN253685	1760	Avian	4 (HA)	H11N3	USA	N	2017	Influenza A virus (A/Mallard/Pennsylvania/AH0119462S.4.A/2017)						c
MN253678	1760	Avian	4 (HA)	H11N3	USA	N	2017	Influenza A virus (A/Mallard/Pennsylvania/AH0119463S.4.A/2017)						c
MN253665	1760	Avian	4 (HA)	H11N3	USA	N	2017	Influenza A virus (A/Mallard/Pennsylvania/AH0119473S.4.A/2017)						c
MN253664	1760	Avian	4 (HA)	mixed,H11	USA	N	2017	Influenza A virus (A/Mallard/Pennsylvania/AH0119482S.4.A/2017)						c
MN253666	1760	Avian	4 (HA)	H11N3	USA	N	2017	Influenza A virus (A/Mallard/Pennsylvania/AH0119489S.4.A/2017)						c
MN253687	1760	Avian	4 (HA)	mixed,H11	USA	N	2017	Influenza A virus (A/Mallard/Pennsylvania/AH0119492S.4.A/2017)						c
MN253680	1760	Avian	4 (HA)	H11N3	USA	N	2017	Influenza A virus (A/Mallard/Pennsylvania/AH0119494S.4.A/2017)						c
MN253602	1738	Avian	4 (HA)	H3N8	USA	N	2017	Influenza A virus (A/Mallard/Pennsylvania/AH0119496S.4.A/2017)						c
MN253681	1760	Avian	4 (HA)	H11N3	USA	N	2017	Influenza A virus (A/Mallard/Pennsylvania/AH0119497S.4.A/2017)						c
MN253667	1760	Avian	4 (HA)	mixed,H11	USA	N	2017	Influenza A virus (A/Mallard/Pennsylvania/AH0119498S.4.A/2017)						c
MN253679	1760	Avian	4 (HA)	mixed,H11	USA	N	2017	Influenza A virus (A/Mallard/Pennsylvania/AH0119499S.4.A/2017)						c
MN253682	1760	Avian	4 (HA)	H11N3	USA	N	2017	Influenza A virus (A/Mallard/Pennsylvania/AH0119500S.4.A/2017)						c
MN253650	1744	Avian	4 (HA)	mixed,H6	USA	N	2017	Influenza A virus (A/Mallard/Pennsylvania/AH0119501S.4.B/2017)						c
MN253662	1742	Avian	4 (HA)	H9N2	USA	N	2017	Influenza A virus (A/Mallard/Pennsylvania/AH0119559S.4.A/2017)						c
CY100443	1701	Avian	4 (HA)	H3N8	China	N	2006	Influenza A virus (A/Mallard/SanJiang/90/2006(H3N8))						c
MN253569	1755	Avian	4 (HA)	H3N8	USA	N	2015	Influenza A virus (A/Mallard/South Dakota/AH0015002S.4.A/2015)						c
MN253614	1739	Avian	4 (HA)	H4N8	USA	N	2015	Influenza A virus (A/Mallard/South Dakota/AH0037468S.4.A/2015)						c
MN253689	1737	Avian	4 (HA)	H12N5	USA	N	2015	Influenza A virus (A/Mallard/South Dakota/AH0037474S.4.A/2015)						c
MN253615	1738	Avian	4 (HA)	H4N6	USA	N	2015	Influenza A virus (A/Mallard/South Dakota/AH0037735S.4.A/2015)						c
KY320432	1701	Avian	4 (HA)	H1N1	Sweden	N	2014-12-15	Influenza A virus (A/Mallard/Sweden/816/2014(H1N1))						c
MK928204	1750	Avian	4 (HA)	H11N2	USA	N	2016-11-29	Influenza A virus (A/Mallard/Utah/D1615126/2016)						c
MK928212	1730	Avian	4 (HA)	H7N8	USA	N	2016-11-28	Influenza A virus (A/Mallard/Utah/D1615280/2016)						c
MK995817	1728	Avian	4 (HA)	H10N3	USA	N	2018-02-21	Influenza A virus (A/Mallard/Utah/D1802334/2018)						c
MN253644	1745	Avian	4 (HA)	H6N8	USA	N	2015	Influenza A virus (A/Mallard/Washington/AH0042125S.4.A/2015)						c
MN253643	1744	Avian	4 (HA)	H6N8	USA	N	2015	Influenza A virus (A/Mallard/Washington/AH0042257S.4.A/2015)						c
MN430810	1686	Avian	4 (HA)	H10N3	USA	N	2018-11-22	Influenza A virus (A/Mallard/Wisconsin/18OS3200/2018)						c
MN430776	1701	Avian	4 (HA)	H6N1	USA	N	2018-11-22	Influenza A virus (A/Mallard/Wisconsin/18OS3206/2018)						c
MN430743	1686	Avian	4 (HA)	H10N3	USA	N	2018-11-13	Influenza A virus (A/Mallard/Wisconsin/18OS3328/2018)						c
MK583613	1701	Avian	4 (HA)	H3N2	China	N	2015/07	Influenza A virus (A/Mandarin duck/China/segment4-HA/2015)						c
MN596424	1705	Avian	4 (HA)	H11N9	South Korea	N	2018-09-07	Influenza A virus (A/Mandarin duck/South Korea/KNU18-12/2018)						c
MK301259	1705	Avian	4 (HA)	H12N2	China	N	2015-02-06	Influenza A virus (A/Mareca falcata/China/D29/2015)						c
CY185561	1696	Avian	4 (HA)	H9N3	Georgia	N	2011-05-02	Influenza A virus (A/Mediterranean gull/Georgia/1/2011(H9N3))						c
MK424172	1683	Avian	4 (HA)	H7N6	Chile	S	2017-01-02	Influenza A virus (A/Meleagris gallopavo/Valparaiso/10 2 10/2017)						c
MK424173	1683	Avian	4 (HA)	H7N6	Chile	S	2017-01-02	Influenza A virus (A/Meleagris gallopavo/Valparaiso/10 5 13/2017)						c
MK424174	1683	Avian	4 (HA)	H7N6	Chile	S	2017-01-02	Influenza A virus (A/Meleagris gallopavo/Valparaiso/11 2 22/2017)						c
MK424175	1683	Avian	4 (HA)	H7N6	Chile	S	2017-01-03	Influenza A virus (A/Meleagris gallopavo/Valparaiso/13 4 12/2017)						c
MK424176	1683	Avian	4 (HA)	H7N6	Chile	S	2017-01-02	Influenza A virus (A/Meleagris gallopavo/Valparaiso/22/2017)						c
MK424168	1683	Avian	4 (HA)	H7N6	Chile	S	2017-01-18	Influenza A virus (A/Meleagris gallopavo/Valparaiso/890 5/2017)						c
MK424169	1683	Avian	4 (HA)	H7N6	Chile	S	2017-01-18	Influenza A virus (A/Meleagris gallopavo/Valparaiso/890-11/2017)						c
MK424170	1683	Avian	4 (HA)	H7N6	Chile	S	2017-01-18	Influenza A virus (A/Meleagris gallopavo/Valparaiso/890-12/2017)						c
MK424171	1683	Avian	4 (HA)	H7N6	Chile	S	2017-01-18	Influenza A virus (A/Meleagris gallopavo/Valparaiso/890-6/2017)						c
EU443550	1745	Avian	4 (HA)	H5N1	Slovakia	N	2006-02-17	Influenza A virus (A/Mergus albellus/Slovakia/Vh212/2006(H5N1))						c
MN210308	1731	Avian	4 (HA)	H16N3	USA	N	2018-04-30	Influenza A virus (A/Mew Gull/Southcentral Alaska/18MB01898/2018)						c
MK828142	1726	Avian	4 (HA)	H5N2	Mexico	N	2016-12-11	Influenza A virus (A/Mexican duck/EstadodeMexico; Lerma/HA_UIFMVZ377/2016)						c
GQ907310	1739	Avian	4 (HA)	H13N6	Mongolia	N	2007-08-28	Influenza A virus (A/Mongolian gull/Mongolia/401/2007(H13N6))						c
GQ907318	1742	Avian	4 (HA)	H13N6	Mongolia	N	2007-08-28	Influenza A virus (A/Mongolian gull/Mongolia/405/2007(H13N6))						c
MN253642	1744	Avian	4 (HA)	H6N1	USA	N	2015	Influenza A virus (A/Mottled Duck/Texas/AH0071351S.4.A/2015)						c
EU124149	1734	Avian	4 (HA)	H5N1	Indonesia	T	2006-09-01	Influenza A virus (A/Muscovy Duck/Jakarta/HABWIN/2006(H5N1))						c
EU124167	1736	Avian	4 (HA)	H5N1	Viet Nam	T	2006-07-21	Influenza A virus (A/Muscovy Duck/Vietnam/Ben Tre 342/2006(H5N1))						c
GU186745	1754	Avian	4 (HA)	H5N1	Viet Nam	T	2007	Influenza A virus (A/Muscovy duck/Ca Mau/07-04/2007(H5N1))						c
JX420238	1707	Avian	4 (HA)	H5N1	Viet Nam	T	2006-12-27	Influenza A virus (A/Muscovy duck/Ca Mau/1159/2006(H5N1))				1.1		c
JX420134	1707	Avian	4 (HA)	H5N1	Viet Nam	T	2006-12-29	Influenza A virus (A/Muscovy duck/Ca Mau/1181/2006(H5N1))						c
JX420222	1707	Avian	4 (HA)	H5N1	Viet Nam	T	2006-12-28	Influenza A virus (A/Muscovy duck/Ca Mau/1185/2006(H5N1))						c
JX420190	1704	Avian	4 (HA)	H5N1	Viet Nam	T	2007	Influenza A virus (A/Muscovy duck/Ca Mau/22/2007(H5N1))						c
KX101133	1695	Avian	4 (HA)	H12	Chile	S	2013-03-25	Influenza A virus (A/Muscovy duck/Chile/3/2013(H12))						c
MK636774	1760	Avian	4 (HA)	H5N8	Democratic Republic of the Congo	T	2017-05-15	Influenza A virus (A/Muscovy duck/Democratic Republic of the Congo/TCH6_HA/2017)						c
CY046166	1695	Avian	4 (HA)	H5N3	France	N	2007-02-15	Influenza A virus (A/Muscovy duck/France/070090b/2007(H5N3))						c
JN860172	1711	Avian	4 (HA)	H6N1	France	N	2009/03	Influenza A virus (A/Muscovy duck/France/09010/2009(H6N1))						c
JF916713	1705	Avian	4 (HA)	H9N2	China	N	1997-09-13	Influenza A virus (A/Muscovy duck/Fujian/CL/1997(H9N2))						c
HM050392	1744	Avian	4 (HA)	H6N6	China	N	2008-03-17	Influenza A virus (A/Muscovy duck/Fujian/FZ01/2008(H6N6))						c
JX420230	1704	Avian	4 (HA)	H5N1	Viet Nam	T	2007	Influenza A virus (A/Muscovy duck/Hai Duong/46/2007(H5N1))						c
MH546251	1734	Avian	4 (HA)	H5N2	USA	N	2007-12-05	Influenza A virus (A/Muscovy duck/New Jersey/07-002376-001/2007)						c
MH546259	1734	Avian	4 (HA)	H5N2	USA	N	2008-05-28	Influenza A virus (A/Muscovy duck/New Jersey/08-000912-001/2008)						c
MH546275	1743	Avian	4 (HA)	H5N2	USA	N	2016-07-01	Influenza A virus (A/Muscovy duck/New Jersey/16-021456-4/2016)						c
MH546283	1743	Avian	4 (HA)	H5N2	USA	N	2016-07-01	Influenza A virus (A/Muscovy duck/New Jersey/16-021457-2/2016)						c
MH546291	1742	Avian	4 (HA)	H5N2	USA	N	2008-03-13	Influenza A virus (A/Muscovy duck/New York/08-000560-002/2008)						c
MH546299	1742	Avian	4 (HA)	H5N2	USA	N	2009-03-04	Influenza A virus (A/Muscovy duck/New York/09-002670-002/2009)						c
MH546307	1742	Avian	4 (HA)	H5N2	USA	N	2009-04-14	Influenza A virus (A/Muscovy duck/New York/09-005059-002/2009)						c
CY034846	1671	Avian	4 (HA)	H7N2	USA	N	2005-02-01	Influenza A virus (A/Muscovy duck/New York/11646-4/2005(H7N2))		Adult				c
CY036002	1667	Avian	4 (HA)	H7N2	USA	N	2006-02-21	Influenza A virus (A/Muscovy duck/New York/19495-7/2006(H7N2))		Adult				c
CY031707	1671	Avian	4 (HA)	H7N2	USA	N	2005-03-04	Influenza A virus (A/Muscovy duck/New York/23164-10/2005(H7N2))		Adult				c
CY033225	1669	Avian	4 (HA)	H7N2	USA	N	2005-03-04	Influenza A virus (A/Muscovy duck/New York/23165-13/2005(H7N2))		Adult				c
CY033265	1670	Avian	4 (HA)	H7N2	USA	N	2005-03-23	Influenza A virus (A/Muscovy duck/New York/30732-13/2005(H7N2))		Adult				c
CY095052	1669	Avian	4 (HA)	H7N2	USA	N	2005-03-24	Influenza A virus (A/Muscovy duck/New York/31621-10/2005(H7N2))						c
CY036034	1719	Avian	4 (HA)	H5N2	USA	N	2006-05-15	Influenza A virus (A/Muscovy duck/New York/62095-1/2006(H5N2))						c
CY034790	1667	Avian	4 (HA)	H7N2	USA	N	2005-07-14	Influenza A virus (A/Muscovy duck/New York/87493-3/2005(H7N2))		Adult				c
CY095228	1730	Avian	4 (HA)	H1N1	USA	N	2005-08-12	Influenza A virus (A/Muscovy duck/New York/97382-2/2005(H1N1))						c
CY095220	1742	Avian	4 (HA)	H1N1	USA	N	2005-08-16	Influenza A virus (A/Muscovy duck/New York/99159/2005(H1N1))						c
KM244047	1695	Avian	4 (HA)	H5	USA	N	2013-02-01	Influenza A virus (A/Muscovy duck/Pennsylvania/4484-2/2013(H5))						c
JN055364	1707	Avian	4 (HA)	H5N1	Viet Nam	T	2009-04-08	Influenza A virus (A/Muscovy duck/Vietnam/18151/2009(H5N1))						c
JN055368	1707	Avian	4 (HA)	H5N1	Viet Nam	T	2009-04-08	Influenza A virus (A/Muscovy duck/Vietnam/18152/2009(H5N1))						c
JN055369	1707	Avian	4 (HA)	H5N1	Viet Nam	T	2009-04-08	Influenza A virus (A/Muscovy duck/Vietnam/18153/2009(H5N1))						c
EU930964	1737	Avian	4 (HA)	H5N1	Viet Nam	T	2005-12-09	Influenza A virus (A/Muscovy duck/Vietnam/211/2005(H5N1))						c
EU930980	1733	Avian	4 (HA)	H5N1	Viet Nam	T	2005-12-09	Influenza A virus (A/Muscovy duck/Vietnam/213/2005(H5N1))						c
EU931004	1734	Avian	4 (HA)	H5N1	Viet Nam	T	2005-12-18	Influenza A virus (A/Muscovy duck/Vietnam/217/2005(H5N1))						c
CY029639	1752	Avian	4 (HA)	H5N1	Viet Nam	T	2007	Influenza A virus (A/Muscovy duck/Vietnam/33/2007(H5N1))						c
AB593439	1709	Avian	4 (HA)	H6N2	Viet Nam	T	2007/09	Influenza A virus (A/Muscovy duck/Vietnam/G33/2007(H6N2))						c
LC500390	1754	Avian	4 (HA)	H5N1	Viet Nam	T	2018-08-30	Influenza A virus (A/Muscovy duck/Vietnam/HU10-1705/2018)						c
LC167702	1750	Avian	4 (HA)	H5N1	Viet Nam	T	2015-08-15	Influenza A virus (A/Muscovy duck/Vietnam/HU3-1079/2015(H5N1))						c
LC194847	1726	Avian	4 (HA)	H5N1	Viet Nam	T	2015-08-15	Influenza A virus (A/Muscovy duck/Vietnam/HU3-353/2015(H5N1))						c
LC194839	1726	Avian	4 (HA)	H5N1	Viet Nam	T	2015-08-15	Influenza A virus (A/Muscovy duck/Vietnam/HU3-97/2015(H5N1))						c
AB742255	1741	Avian	4 (HA)	H5N1	Viet Nam	T	2012-02-07	Influenza A virus (A/Muscovy duck/Vietnam/LBM113/2012(H5N1))						c
DQ083585	1712	Avian	4 (HA)	H5N1	Thailand	T	2004	Influenza A virus (A/Mynas/Ranong/Thailand/CU-209/04(H5N1))						c
MK995825	1737	Avian	4 (HA)	H12N2	USA	N	2018-01-11	Influenza A virus (A/Northern Pintail/Arizona/D1800538/2018)						c
MN253653	1741	Avian	4 (HA)	H9N2	USA	N	2016	Influenza A virus (A/Northern Pintail/Nebraska/AH0030093S.4.A/2016)						c
MN253640	1744	Avian	4 (HA)	H6N1	USA	N	2015	Influenza A virus (A/Northern Pintail/South Dakota/AH0014832S.4.A/2015)						c
MN253610	1738	Avian	4 (HA)	H4N6	USA	N	2015	Influenza A virus (A/Northern Pintail/South Dakota/AH0015006S.4.A/2015)						c
LC200417	1739	Avian	4 (HA)	H5N6	Japan	N	2016-11-06	Influenza A virus (A/Northern Pintail/Tottori/b37/2016(H5N6))						c
MN253657	1742	Avian	4 (HA)	H9N2	USA	N	2015	Influenza A virus (A/Northern Pintail/Washington/AH0042510S.4.A/2015)						c
MN430737	1686	Avian	4 (HA)	H10N3	USA	N	2018-12-18	Influenza A virus (A/Northern Shoveler/18OS3591/2018)						c
MK928220	1744	Avian	4 (HA)	H8N4	USA	N	2016-11-22	Influenza A virus (A/Northern Shoveler/California/D1614933/2016)						c
MK928228	1748	Avian	4 (HA)	H14N3	USA	N	2016-12-23	Influenza A virus (A/Northern Shoveler/California/D1616217/2016)						c
MK995683	1742	Avian	4 (HA)	H9N2	USA	N	2017-11-03	Influenza A virus (A/Northern Shoveler/California/D1714883/2017)						c
MK995833	1744	Avian	4 (HA)	H8N4	USA	N	2017-11-29	Influenza A virus (A/Northern Shoveler/California/D1715961/2017)						c
MK995849	1731	Avian	4 (HA)	mixed,H7	USA	N	2018-01-02	Influenza A virus (A/Northern Shoveler/California/D1800031/2018)						c
MK928236	1737	Avian	4 (HA)	H12N2	USA	N	2015-12-08	Influenza A virus (A/Northern Shoveler/Nevada/D1516557/2015)						c
MK928244	1728	Avian	4 (HA)	H10N9	USA	N	2016-12-13	Influenza A virus (A/Northern Shoveler/Nevada/D1615770/2016)						c
MF399556	1704	Avian	4 (HA)	H5N6	China	N	2015-11-11	Influenza A virus (A/Northern Shoveler/Ningxia/475-11/2015(H5N6))						c
MF399604	1704	Avian	4 (HA)	H5N6	China	N	2015-11-11	Influenza A virus (A/Northern Shoveler/Ningxia/481-21/2015(H5N6))						c
MF399620	1704	Avian	4 (HA)	H5N6	China	N	2015-11-11	Influenza A virus (A/Northern Shoveler/Ningxia/483-28/2015(H5N6))						c
MF399668	1704	Avian	4 (HA)	H5N6	China	N	2015-11-16	Influenza A virus (A/Northern Shoveler/Ningxia/488-53/2015(H5N6))						c
KU201704	1744	Avian	4 (HA)	H5N2	USA	N	2015-01-12	Influenza A virus (A/Northern pintail/Oregon/AH0003871/2015(H5N2))						c
KU201632	1744	Avian	4 (HA)	H5N2	USA	N	2015-01-05	Influenza A virus (A/Northern pintail/Oregon/AH0003967/2015(H5N2))						c
KU201808	1744	Avian	4 (HA)	H5N2	USA	N	2014-12-23	Influenza A virus (A/Northern pintail/Washington/195365/2014(H5N2))						c
KU201840	1704	Avian	4 (HA)	H5N8	USA	N	2014-12-29	Influenza A virus (A/Northern pintail/Washington/196271/2014(H5N8))						c
KP307976	1744	Avian	4 (HA)	H5N2	USA	N	2014-12-08	Influenza A virus (A/Northern pintail/Washington/40964/2014(H5N2))						c
KM373938	1686	Avian	4 (HA)	H10N7	USA	N	2013/05	Influenza A virus (A/Northern shoveler/Alaska/ND0006934/2013(H10N7))						c
KX960426	1738	Avian	4 (HA)	H4N2	Guatemala	T	2012-12-21	Influenza A virus (A/Northern shoveler/Guatemala/CIP049H112-79/2012(H4N2))						c
MG280551	1701	Avian	4 (HA)	H6N1	USA	N	2016-10-22	Influenza A virus (A/Northern shoveler/Illinois/16OS1664/2016(H6N1))						c
MG279772	1719	Avian	4 (HA)	H6N1	USA	N	2016-12-19	Influenza A virus (A/Northern shoveler/Mississippi/16OS5984/2016(H6N1))						c
MG280233	1706	Avian	4 (HA)	H7N3	USA	N	2016-12-20	Influenza A virus (A/Northern shoveler/Mississippi/16OS6067/2016(H7N3))						c
MG280215	1706	Avian	4 (HA)	H7N3	USA	N	2016-12-20	Influenza A virus (A/Northern shoveler/Mississippi/16OS6107/2016(H7N3))						c
MG280521	1706	Avian	4 (HA)	H7N3	USA	N	2016-12-20	Influenza A virus (A/Northern shoveler/Mississippi/16OS6112/2016(H7N3))						c
MG279883	1724	Avian	4 (HA)	H10N9	USA	N	2016-12-20	Influenza A virus (A/Northern shoveler/Mississippi/16OS6114/2016(H10N9))						c
MG280251	1703	Avian	4 (HA)	H7N2	USA	N	2016-12-20	Influenza A virus (A/Northern shoveler/Mississippi/16OS6138/2016(H7N2))						c
MG280032	1706	Avian	4 (HA)	H7N3	USA	N	2016-12-20	Influenza A virus (A/Northern shoveler/Mississippi/16OS6142/2016(H7N3))						c
MG280102	1706	Avian	4 (HA)	H7N3	USA	N	2016-12-20	Influenza A virus (A/Northern shoveler/Mississippi/16OS6158/2016(H7N3))						c
MG280245	1706	Avian	4 (HA)	H7N3	USA	N	2016-12-20	Influenza A virus (A/Northern shoveler/Mississippi/16OS6165/2016(H7N3))						c
GU050082	1742	Avian	4 (HA)	H5N2	USA	N	2006	Influenza A virus (A/Northern shoveler/Mississippi/469987-3/2006(H5N2))						c
MG280475	1756	Avian	4 (HA)	H11N9	USA	N	2016-12-09	Influenza A virus (A/Northern shoveler/Missouri/16OS3609/2016(H11N9))						c
MG280044	1723	Avian	4 (HA)	H14N7	USA	N	2016-12-21	Influenza A virus (A/Northern shoveler/Missouri/16OS6248/2016(H14N7))						c
GU186474	1706	Avian	4 (HA)	H7N6	USA	N	2005	Influenza A virus (A/Northern shoveler/NC/6412-052/2005(H7N6))						c
MG280056	1728	Avian	4 (HA)	H10N7	USA	N	2016-11-17	Influenza A virus (A/Northern shoveler/Ohio/16OS5078/2016(H10N7))						c
KU201664	1744	Avian	4 (HA)	H5N2	USA	N	2015-01-03	Influenza A virus (A/Northern shoveler/Oregon/AH0007332/2015(H5N2))						c
KU201672	1744	Avian	4 (HA)	H5N2	USA	N	2015-01-03	Influenza A virus (A/Northern shoveler/Oregon/AH0007337/2015(H5N2))						c
KU201680	1744	Avian	4 (HA)	H5N2	USA	N	2015-01-03	Influenza A virus (A/Northern shoveler/Oregon/AH0007339/2015(H5N2))						c
MN253658	1743	Avian	4 (HA)	H9N5	USA	N	2016	Influenza A virus (A/Northern shoveler/Texas/AH0041184S.4.A/2016)						c
GU050052	1742	Avian	4 (HA)	H5N2	USA	N	2006	Influenza A virus (A/Northern shoveler/Utah/466781/2006(H5N2))						c
KY551276	1683	Avian	4 (HA)	H7N3	USA	N	2014-12-31	Influenza A virus (A/Northern shoveler/Utah/AH0007941/2014(H7N3))						c
MT325931	1738	Avian	4 (HA)	H5N2	Mexico	N	2017-02-26	Influenza A virus (A/Northern_shoveler/Mexico/HA_UIFMVZ613/2017)						c
MG280789	1698	Avian	4 (HA)	H11N9	China	N	2006-10-22	Influenza A virus (A/Oriental white stork/Zhalong/183/2006(H11N9))						c
KY643856	1723	Avian	4 (HA)	H7N3	Mexico	N	2015-04-28	Influenza A virus (A/Ortalis vetula/Chiapas/CPA-13808-15-CENASA-96131/2015(H7N3))						c
KY643859	1723	Avian	4 (HA)	H7N3	Mexico	N	2015-04-30	Influenza A virus (A/Ortalis vetula/Chiapas/CPA-14177-15-CENASA-96131/2015(H7N3))						c
KY643860	1723	Avian	4 (HA)	H7N3	Mexico	N	2015-05-01	Influenza A virus (A/Ortalis vetula/Chiapas/CPA-14309-15-CENASA-96131/2015(H7N3))						c
KY643861	1723	Avian	4 (HA)	H7N3	Mexico	N	2015-05-02	Influenza A virus (A/Ortalis vetula/Chiapas/CPA-14326-15-CENASA-96131/2015(H7N3))						c
KY643862	1723	Avian	4 (HA)	H7N3	Mexico	N	2015-05-04	Influenza A virus (A/Ortalis vetula/Chiapas/CPA-14466-15-CENASA-96131/2015(H7N3))						c
KY643863	1723	Avian	4 (HA)	H7N3	Mexico	N	2015-05-04	Influenza A virus (A/Ortalis vetula/Chiapas/CPA-14469-15-CENASA-96131/2015(H7N3))						c
KY643864	1723	Avian	4 (HA)	H7N3	Mexico	N	2015-05-04	Influenza A virus (A/Ortalis vetula/Chiapas/CPA-14472-15-CENASA-96131/2015(H7N3))						c
KY643865	1723	Avian	4 (HA)	H7N3	Mexico	N	2015-05-05	Influenza A virus (A/Ortalis vetula/Chiapas/CPA-14539-15-CENASA-96131/2015(H7N3))						c
KY643866	1723	Avian	4 (HA)	H7N3	Mexico	N	2015-05-06	Influenza A virus (A/Ortalis vetula/Chiapas/CPA-14774-15-CENASA-96131/2015(H7N3))						c
KY643867	1723	Avian	4 (HA)	H7N3	Mexico	N	2015-05-08	Influenza A virus (A/Ortalis vetula/Chiapas/CPA-15172-15-CENASA-96131/2015(H7N3))						c
KY643869	1723	Avian	4 (HA)	H7N3	Mexico	N	2015-05-11	Influenza A virus (A/Ortalis vetula/Chiapas/CPA-15350-15-CENASA-96131/2015(H7N3))						c
KY643870	1723	Avian	4 (HA)	H7N3	Mexico	N	2015-05-13	Influenza A virus (A/Ortalis vetula/Chiapas/CPA-15868-15-CENASA-96131/2015(H7N3))						c
KY643871	1723	Avian	4 (HA)	H7N3	Mexico	N	2015-05-13	Influenza A virus (A/Ortalis vetula/Chiapas/CPA-15874-15-CENASA-96131/2015(H7N3))						c
KY643872	1723	Avian	4 (HA)	H7N3	Mexico	N	2015-05-14	Influenza A virus (A/Ortalis vetula/Chiapas/CPA-16029-15-CENASA-96131/2015(H7N3))						c
KY643873	1723	Avian	4 (HA)	H7N3	Mexico	N	2015-05-23	Influenza A virus (A/Ortalis vetula/Chiapas/CPA-16988-15-CENASA-96131/2015(H7N3))						c
CY094871	1712	Avian	4 (HA)	H6N1	Australia	S	1979	Influenza A virus (A/Pacific black duck/Western Australia/2708/1979(H6N1))						c
CY094863	1712	Avian	4 (HA)	H6N1	Australia	S	1979	Influenza A virus (A/Pacific black duck/Western Australia/2741/1979(H6N1))						c
CY077660	1710	Avian	4 (HA)	H6N5	Australia	S	1980	Influenza A virus (A/Pacific black duck/Western Australia/4045/1980(H6N5))						c
CY094887	1717	Avian	4 (HA)	H3N8	Australia	S	1978	Influenza A virus (A/Pacific black duck/Western Australia/699/1978(H3N8))						c
GQ168610	1707	Avian	4 (HA)	H3N8	USA	N	2006-10-09	Influenza A virus (A/Pacific golden plover/Alaska/44201-109/2006(H3N8))						c
MH592275	1701	Avian	4 (HA)	H6N2	China	N	2013-10-15	Influenza A virus (A/Partridge/China/Y015/2013)						c
MK027087	1701	Avian	4 (HA)	H5N6	China	N	2018-01-24	Influenza A virus (A/Pavo cristatus/China/JS01/2018)						c
DQ092869	1733	Avian	4 (HA)	H5N2	Singapore	T	1998	Influenza A virus (A/Pekin duck/Singapore/F59/04/98(H5N2))						c
MH165668	1704	Avian	4 (HA)	H5N8	South Africa	S	2017-08-22	Influenza A virus (A/Pekin duck/South Africa/17080340/2017)						c
MH165676	1704	Avian	4 (HA)	H5N8	South Africa	S	2017-08-24	Influenza A virus (A/Pekin duck/South Africa/17080481/2017)						c
GQ404728	1728	Avian	4 (HA)	H10N7	South Africa	S	2009-02-27	Influenza A virus (A/Pekin duck/South Africa/AI1642/2009(H10N7))						c
GU052922	1711	Avian	4 (HA)	H7N1	USA	N	1994	Influenza A virus (A/Pekin robin/California/30412/1994(H7N1))						c
FM165530	1747	Avian	4 (HA)	H5N1	Germany	N	2007	Influenza A virus (A/Peking duck/Germany/R1959/2007(H5N1))						c
CY117179	1748	Avian	4 (HA)	H2N3	Germany	N	1986	Influenza A virus (A/Peking duck/Heinersdorf/648-4/1986(H2N3))						c
CY117171	1748	Avian	4 (HA)	H2N3	Germany	N	1985	Influenza A virus (A/Peking duck/Heinersdorf/648-6/1985(H2N3))						c
CY117155	1748	Avian	4 (HA)	H2N3	Germany	N	1985	Influenza A virus (A/Peking duck/Wagun/1688-4/1985(H2N3))						c
CY117147	1748	Avian	4 (HA)	H2N3	Germany	N	1985	Influenza A virus (A/Peking duck/Wagun/1689-4/1985(H2N3))						c
CY117163	1748	Avian	4 (HA)	H2N3	Germany	N	1985	Influenza A virus (A/Peking duck/Wagun/1689-6/1985(H2N3))						c
CY116723	1733	Avian	4 (HA)	H11N2	Germany	N	1984	Influenza A virus (A/Peking duck/Wagun/1827-6/1984(H11N2))						c
EU443552	1745	Avian	4 (HA)	H5N1	Slovakia	N	2006-02-18	Influenza A virus (A/Peregrine falcon/Slovakia/Vh246/06(H5N1))						c
KY171645	1704	Avian	4 (HA)	H5N6	Viet Nam	T	2014-08-08	Influenza A virus (A/Pheasant/Vietnam/NCVD14-A367/2014(H5N6))						c
KY171640	1704	Avian	4 (HA)	H5N6	Viet Nam	T	2014-08-08	Influenza A virus (A/Pheasant/Vietnam/NCVD14-A367/2014(H5N6))						c
MH592276	1701	Avian	4 (HA)	H6N2	China	N	2016-05-11	Influenza A virus (A/Pigeon/China/G1474/2016)						c
MH592277	1701	Avian	4 (HA)	H6N2	China	N	2013-11-01	Influenza A virus (A/Pigeon/China/R095/2013)						c
LC093071	1752	Avian	4 (HA)	H5N1	Egypt	N	2009/01	Influenza A virus (A/Pigeon/Egypt/RIMD18/2009(H5N1))						c
MK600970	1683	Avian	4 (HA)	H9N2	China	N	2016-04-13	Influenza A virus (A/Pigeon/Guangdong/G1272/2016)						c
MK552973	1683	Avian	4 (HA)	H9N2	China	N	2018-10-31	Influenza A virus (A/Pigeon/Guangdong/G2082/2018)						c
MK552974	1683	Avian	4 (HA)	H9N2	China	N	2018-10-31	Influenza A virus (A/Pigeon/Guangdong/G2084/2018)						c
MK552975	1683	Avian	4 (HA)	H9N2	China	N	2018-10-31	Influenza A virus (A/Pigeon/Guangdong/G2098/2018)						c
MK552976	1683	Avian	4 (HA)	H9N2	China	N	2018-10-31	Influenza A virus (A/Pigeon/Guangdong/G2100/2018)						c
MK552977	1683	Avian	4 (HA)	H9N2	China	N	2018-10-31	Influenza A virus (A/Pigeon/Guangdong/G2108/2018)						c
MK552978	1683	Avian	4 (HA)	H9N2	China	N	2018-10-31	Influenza A virus (A/Pigeon/Guangdong/G2121/2018)						c
MK552979	1683	Avian	4 (HA)	H9N2	China	N	2018-10-31	Influenza A virus (A/Pigeon/Guangdong/G2126/2018)						c
MK552980	1683	Avian	4 (HA)	H9N2	China	N	2018-10-31	Influenza A virus (A/Pigeon/Guangdong/G2127/2018)						c
MK552981	1683	Avian	4 (HA)	H9N2	China	N	2018-10-31	Influenza A virus (A/Pigeon/Guangdong/G2129/2018)						c
MK552982	1683	Avian	4 (HA)	H9N2	China	N	2018-10-31	Influenza A virus (A/Pigeon/Guangdong/G2130/2018)						c
MK552983	1683	Avian	4 (HA)	H9N2	China	N	2018-10-31	Influenza A virus (A/Pigeon/Guangdong/G2134/2018)						c
MK552984	1683	Avian	4 (HA)	H9N2	China	N	2018-10-31	Influenza A virus (A/Pigeon/Guangdong/G2135/2018)						c
MK552985	1683	Avian	4 (HA)	H9N2	China	N	2018-10-31	Influenza A virus (A/Pigeon/Guangdong/G2155/2018)						c
MK552986	1683	Avian	4 (HA)	H9N2	China	N	2018-10-31	Influenza A virus (A/Pigeon/Guangdong/G2156/2018)						c
MK552987	1683	Avian	4 (HA)	H9N2	China	N	2018-10-31	Influenza A virus (A/Pigeon/Guangdong/G2158/2018)						c
MK552988	1683	Avian	4 (HA)	H9N2	China	N	2018-10-31	Influenza A virus (A/Pigeon/Guangdong/G2161/2018)						c
MK552989	1683	Avian	4 (HA)	H9N2	China	N	2018-10-31	Influenza A virus (A/Pigeon/Guangdong/G2162/2018)						c
MK552990	1683	Avian	4 (HA)	H9N2	China	N	2018-10-31	Influenza A virus (A/Pigeon/Guangdong/G2165/2018)						c
MK552991	1683	Avian	4 (HA)	H9N2	China	N	2018-10-31	Influenza A virus (A/Pigeon/Guangdong/G2166/2018)						c
MK552992	1683	Avian	4 (HA)	H9N2	China	N	2018-10-31	Influenza A virus (A/Pigeon/Guangdong/G2168/2018)						c
MK552993	1683	Avian	4 (HA)	H9N2	China	N	2018-10-31	Influenza A virus (A/Pigeon/Guangdong/G2169/2018)						c
MK552994	1683	Avian	4 (HA)	H9N2	China	N	2018-10-31	Influenza A virus (A/Pigeon/Guangdong/G2170/2018)						c
MK552995	1683	Avian	4 (HA)	H9N2	China	N	2018-10-31	Influenza A virus (A/Pigeon/Guangdong/G2171/2018)						c
MK552996	1683	Avian	4 (HA)	H9N2	China	N	2018-10-31	Influenza A virus (A/Pigeon/Guangdong/G2172/2018)						c
MK552997	1683	Avian	4 (HA)	H9N2	China	N	2018-10-31	Influenza A virus (A/Pigeon/Guangdong/G2173/2018)						c
MK552998	1683	Avian	4 (HA)	H9N2	China	N	2018-10-31	Influenza A virus (A/Pigeon/Guangdong/G2174/2018)						c
MK552999	1683	Avian	4 (HA)	H9N2	China	N	2018-10-31	Influenza A virus (A/Pigeon/Guangdong/G2175/2018)						c
MK553000	1683	Avian	4 (HA)	H9N2	China	N	2018-10-31	Influenza A virus (A/Pigeon/Guangdong/G2177/2018)						c
MK553001	1683	Avian	4 (HA)	H9N2	China	N	2018-10-31	Influenza A virus (A/Pigeon/Guangdong/G2178/2018)						c
MK553002	1683	Avian	4 (HA)	H9N2	China	N	2018-10-31	Influenza A virus (A/Pigeon/Guangdong/G2180/2018)						c
MK601461	1683	Avian	4 (HA)	H9N2	China	N	2016-10-18	Influenza A virus (A/Pigeon/Guangdong/G2225/2016)						c
MK601460	1683	Avian	4 (HA)	H9N2	China	N	2016-10-18	Influenza A virus (A/Pigeon/Guangdong/G2226/2016)						c
MK553024	1683	Avian	4 (HA)	H9N2	China	N	2018-11-01	Influenza A virus (A/Pigeon/Guangdong/G2318/2018)						c
MK553025	1683	Avian	4 (HA)	H9N2	China	N	2018-11-01	Influenza A virus (A/Pigeon/Guangdong/G2319/2018)						c
MK553881	1683	Avian	4 (HA)	H9N2	China	N	2017-10-11	Influenza A virus (A/Pigeon/Guangdong/G2322/2017)						c
MK553882	1683	Avian	4 (HA)	H9N2	China	N	2017-10-11	Influenza A virus (A/Pigeon/Guangdong/G2323/2017)						c
MK553883	1683	Avian	4 (HA)	H9N2	China	N	2017-10-11	Influenza A virus (A/Pigeon/Guangdong/G2324/2017)						c
MK553027	1683	Avian	4 (HA)	H9N2	China	N	2018-11-01	Influenza A virus (A/Pigeon/Guangdong/G2328/2018)						c
MK553028	1683	Avian	4 (HA)	H9N2	China	N	2018-11-01	Influenza A virus (A/Pigeon/Guangdong/G2351/2018)						c
MK553029	1683	Avian	4 (HA)	H9N2	China	N	2018-11-01	Influenza A virus (A/Pigeon/Guangdong/G2354/2018)						c
MK553030	1683	Avian	4 (HA)	H9N2	China	N	2018-11-01	Influenza A virus (A/Pigeon/Guangdong/G2355/2018)						c
MK553031	1683	Avian	4 (HA)	H9N2	China	N	2018-11-01	Influenza A virus (A/Pigeon/Guangdong/G2357/2018)						c
MK553032	1683	Avian	4 (HA)	H9N2	China	N	2018-11-01	Influenza A virus (A/Pigeon/Guangdong/G2359/2018)						c
MK553033	1683	Avian	4 (HA)	H9N2	China	N	2018-11-01	Influenza A virus (A/Pigeon/Guangdong/G2360/2018)						c
MK553034	1683	Avian	4 (HA)	H9N2	China	N	2018-11-01	Influenza A virus (A/Pigeon/Guangdong/G2361/2018)						c
MK553035	1683	Avian	4 (HA)	H9N2	China	N	2018-11-01	Influenza A virus (A/Pigeon/Guangdong/G2362/2018)						c
MK553036	1683	Avian	4 (HA)	H9N2	China	N	2018-11-01	Influenza A virus (A/Pigeon/Guangdong/G2363/2018)						c
MK553037	1683	Avian	4 (HA)	H9N2	China	N	2018-11-01	Influenza A virus (A/Pigeon/Guangdong/G2364/2018)						c
MK553038	1683	Avian	4 (HA)	H9N2	China	N	2018-11-01	Influenza A virus (A/Pigeon/Guangdong/G2365/2018)						c
MK553039	1683	Avian	4 (HA)	H9N2	China	N	2018-11-01	Influenza A virus (A/Pigeon/Guangdong/G2366/2018)						c
MK553040	1683	Avian	4 (HA)	H9N2	China	N	2018-11-01	Influenza A virus (A/Pigeon/Guangdong/G2367/2018)						c
MK553041	1683	Avian	4 (HA)	H9N2	China	N	2018-11-01	Influenza A virus (A/Pigeon/Guangdong/G2368/2018)						c
MK553042	1683	Avian	4 (HA)	H9N2	China	N	2018-11-01	Influenza A virus (A/Pigeon/Guangdong/G2369/2018)						c
MK553043	1683	Avian	4 (HA)	H9N2	China	N	2018-11-01	Influenza A virus (A/Pigeon/Guangdong/G2370/2018)						c
MK553044	1683	Avian	4 (HA)	H9N2	China	N	2018-11-01	Influenza A virus (A/Pigeon/Guangdong/G2371/2018)						c
MK553045	1683	Avian	4 (HA)	H9N2	China	N	2018-11-01	Influenza A virus (A/Pigeon/Guangdong/G2372/2018)						c
MK553046	1683	Avian	4 (HA)	H9N2	China	N	2018-11-01	Influenza A virus (A/Pigeon/Guangdong/G2376/2018)						c
MK553047	1683	Avian	4 (HA)	H9N2	China	N	2018-11-01	Influenza A virus (A/Pigeon/Guangdong/G2377/2018)						c
MK553048	1683	Avian	4 (HA)	H9N2	China	N	2018-11-01	Influenza A virus (A/Pigeon/Guangdong/G2381/2018)						c
MK553049	1683	Avian	4 (HA)	H9N2	China	N	2018-11-01	Influenza A virus (A/Pigeon/Guangdong/G2382/2018)						c
MK553050	1683	Avian	4 (HA)	H9N2	China	N	2018-11-01	Influenza A virus (A/Pigeon/Guangdong/G2387/2018)						c
MK553051	1683	Avian	4 (HA)	H9N2	China	N	2018-11-01	Influenza A virus (A/Pigeon/Guangdong/G2395/2018)						c
MK553052	1683	Avian	4 (HA)	H9N2	China	N	2018-11-01	Influenza A virus (A/Pigeon/Guangdong/G2396/2018)						c
MK553053	1683	Avian	4 (HA)	H9N2	China	N	2018-11-01	Influenza A virus (A/Pigeon/Guangdong/G2407/2018)						c
MK553054	1683	Avian	4 (HA)	H9N2	China	N	2018-11-01	Influenza A virus (A/Pigeon/Guangdong/G2409/2018)						c
MK553055	1683	Avian	4 (HA)	H9N2	China	N	2018-11-01	Influenza A virus (A/Pigeon/Guangdong/G2411/2018)						c
MK553063	1683	Avian	4 (HA)	H9N2	China	N	2018-11-01	Influenza A virus (A/Pigeon/Guangdong/G2441/2018)						c
MK553064	1683	Avian	4 (HA)	H9N2	China	N	2018-11-01	Influenza A virus (A/Pigeon/Guangdong/G2454/2018)						c
MK601191	1683	Avian	4 (HA)	H9N2	China	N	2016/05	Influenza A virus (A/Pigeon/Guizhou/GZ1059/2016)						c
MK553318	1683	Avian	4 (HA)	H9N2	China	N	2018-10-09	Influenza A virus (A/Pigeon/Guizhou/Q2016/2018)						c
MK553319	1683	Avian	4 (HA)	H9N2	China	N	2018-10-09	Influenza A virus (A/Pigeon/Guizhou/Q2017/2018)						c
MK553320	1683	Avian	4 (HA)	H9N2	China	N	2018-10-09	Influenza A virus (A/Pigeon/Guizhou/Q2018/2018)						c
MK554127	1683	Avian	4 (HA)	H9N2	China	N	2017-10-17	Influenza A virus (A/Pigeon/Guizhou/Q2128/2017)						c
MK554128	1683	Avian	4 (HA)	H9N2	China	N	2017-10-17	Influenza A virus (A/Pigeon/Guizhou/Q2129/2017)						c
MK554146	1683	Avian	4 (HA)	H9N2	China	N	2017-10-17	Influenza A virus (A/Pigeon/Guizhou/Q2210/2017)						c
MK554221	1683	Avian	4 (HA)	H9N2	China	N	2017-10-18	Influenza A virus (A/Pigeon/Guizhou/Q2474/2017)						c
MK554222	1683	Avian	4 (HA)	H9N2	China	N	2017-10-18	Influenza A virus (A/Pigeon/Guizhou/Q2475/2017)						c
MK601411	1683	Avian	4 (HA)	H9N2	China	N	2016-10-10	Influenza A virus (A/Pigeon/Huibei/H2297/2016)						c
MK601410	1683	Avian	4 (HA)	H9N2	China	N	2016-10-10	Influenza A virus (A/Pigeon/Huibei/H2299/2016)						c
MK601409	1683	Avian	4 (HA)	H9N2	China	N	2016-10-10	Influenza A virus (A/Pigeon/Huibei/H2300/2016)						c
MK601396	1683	Avian	4 (HA)	H9N2	China	N	2016-10-10	Influenza A virus (A/Pigeon/Huibei/H2321/2016)						c
MK601395	1683	Avian	4 (HA)	H9N2	China	N	2016-10-10	Influenza A virus (A/Pigeon/Huibei/H2322/2016)						c
MK601394	1683	Avian	4 (HA)	H9N2	China	N	2016-10-10	Influenza A virus (A/Pigeon/Huibei/H2324/2016)						c
MK601393	1683	Avian	4 (HA)	H9N2	China	N	2016-10-10	Influenza A virus (A/Pigeon/Huibei/H2327/2016)						c
MK553182	1683	Avian	4 (HA)	H9N2	China	N	2018-10-23	Influenza A virus (A/Pigeon/Jiangsu/J2146/2018)						c
MK553183	1683	Avian	4 (HA)	H9N2	China	N	2018-10-23	Influenza A virus (A/Pigeon/Jiangsu/J2147/2018)						c
MK553184	1683	Avian	4 (HA)	H9N2	China	N	2018-10-23	Influenza A virus (A/Pigeon/Jiangsu/J2149/2018)						c
MK553185	1683	Avian	4 (HA)	H9N2	China	N	2018-10-23	Influenza A virus (A/Pigeon/Jiangsu/J2150/2018)						c
MK553192	1683	Avian	4 (HA)	H9N2	China	N	2018-10-23	Influenza A virus (A/Pigeon/Jiangsu/J2161/2018)						c
MK553193	1683	Avian	4 (HA)	H9N2	China	N	2018-10-23	Influenza A virus (A/Pigeon/Jiangsu/J2162/2018)						c
MK553194	1683	Avian	4 (HA)	H9N2	China	N	2018-10-23	Influenza A virus (A/Pigeon/Jiangsu/J2164/2018)						c
MK553195	1683	Avian	4 (HA)	H9N2	China	N	2018-10-23	Influenza A virus (A/Pigeon/Jiangsu/J2165/2018)						c
MK553219	1683	Avian	4 (HA)	H9N2	China	N	2018-10-23	Influenza A virus (A/Pigeon/Jiangsu/J2214/2018)						c
MK553220	1683	Avian	4 (HA)	H9N2	China	N	2018-10-23	Influenza A virus (A/Pigeon/Jiangsu/J2215/2018)						c
MK553221	1683	Avian	4 (HA)	H9N2	China	N	2018-10-23	Influenza A virus (A/Pigeon/Jiangsu/J2216/2018)						c
MK553222	1683	Avian	4 (HA)	H9N2	China	N	2018-10-23	Influenza A virus (A/Pigeon/Jiangsu/J2220/2018)						c
MK553223	1683	Avian	4 (HA)	H9N2	China	N	2018-10-23	Influenza A virus (A/Pigeon/Jiangsu/J2222/2018)						c
MK553224	1683	Avian	4 (HA)	H9N2	China	N	2018-10-23	Influenza A virus (A/Pigeon/Jiangsu/J2224/2018)						c
MK553225	1683	Avian	4 (HA)	H9N2	China	N	2018-10-23	Influenza A virus (A/Pigeon/Jiangsu/J2225/2018)						c
MK553268	1683	Avian	4 (HA)	H9N2	China	N	2018-10-24	Influenza A virus (A/Pigeon/Jiangsu/J2346/2018)						c
MK553280	1683	Avian	4 (HA)	H9N2	China	N	2018-10-25	Influenza A virus (A/Pigeon/Jiangsu/J2377/2018)						c
MK553281	1683	Avian	4 (HA)	H9N2	China	N	2018-10-25	Influenza A virus (A/Pigeon/Jiangsu/J2378/2018)						c
MK553296	1683	Avian	4 (HA)	H9N2	China	N	2018-10-25	Influenza A virus (A/Pigeon/Jiangsu/J2455/2018)						c
MK553297	1683	Avian	4 (HA)	H9N2	China	N	2018-10-25	Influenza A virus (A/Pigeon/Jiangsu/J2459/2018)						c
MK553298	1683	Avian	4 (HA)	H9N2	China	N	2018-10-25	Influenza A virus (A/Pigeon/Jiangsu/J2461/2018)						c
MK553299	1683	Avian	4 (HA)	H9N2	China	N	2018-10-25	Influenza A virus (A/Pigeon/Jiangsu/J2463/2018)						c
MK553300	1683	Avian	4 (HA)	H9N2	China	N	2018-10-25	Influenza A virus (A/Pigeon/Jiangsu/J2465/2018)						c
MK601222	1683	Avian	4 (HA)	H9N2	China	N	2016/05	Influenza A virus (A/Pigeon/Jiangsu/JS1392/2016)						c
MK552824	1683	Avian	4 (HA)	H9N2	China	N	2018-03-20	Influenza A virus (A/Pigeon/Jiangxi/X1052/2018)						c
MK552827	1683	Avian	4 (HA)	H9N2	China	N	2018-03-20	Influenza A virus (A/Pigeon/Jiangxi/X1060/2018)						c
MK600869	1683	Avian	4 (HA)	H9N2	China	N	2015-04-21	Influenza A virus (A/Pigeon/Jiangxi/X1147/2015)						c
MK600880	1683	Avian	4 (HA)	H9N2	China	N	2015-04-21	Influenza A virus (A/Pigeon/Jiangxi/X1165/2015)						c
MK600881	1683	Avian	4 (HA)	H9N2	China	N	2015-04-21	Influenza A virus (A/Pigeon/Jiangxi/X1167/2015)						c
MK600882	1683	Avian	4 (HA)	H9N2	China	N	2015-04-21	Influenza A virus (A/Pigeon/Jiangxi/X1169/2015)						c
MK600883	1683	Avian	4 (HA)	H9N2	China	N	2015-04-21	Influenza A virus (A/Pigeon/Jiangxi/X1171/2015)						c
MK600884	1683	Avian	4 (HA)	H9N2	China	N	2015-04-21	Influenza A virus (A/Pigeon/Jiangxi/X1172/2015)						c
MK601085	1683	Avian	4 (HA)	H9N2	China	N	2016-05-17	Influenza A virus (A/Pigeon/Jiangxi/X1182/2016)						c
MK601103	1683	Avian	4 (HA)	H9N2	China	N	2016-05-17	Influenza A virus (A/Pigeon/Jiangxi/X1240/2016)						c
MK601104	1683	Avian	4 (HA)	H9N2	China	N	2016-05-17	Influenza A virus (A/Pigeon/Jiangxi/X1242/2016)						c
MK601105	1683	Avian	4 (HA)	H9N2	China	N	2016-05-17	Influenza A virus (A/Pigeon/Jiangxi/X1243/2016)						c
MK601121	1683	Avian	4 (HA)	H9N2	China	N	2016-05-17	Influenza A virus (A/Pigeon/Jiangxi/X1298/2016)						c
MK601122	1683	Avian	4 (HA)	H9N2	China	N	2016-05-17	Influenza A virus (A/Pigeon/Jiangxi/X1299/2016)						c
MK552927	1683	Avian	4 (HA)	H9N2	China	N	2018-03-21	Influenza A virus (A/Pigeon/Jiangxi/X1411/2018)						c
MK552928	1683	Avian	4 (HA)	H9N2	China	N	2018-03-21	Influenza A virus (A/Pigeon/Jiangxi/X1412/2018)						c
MK552929	1683	Avian	4 (HA)	H9N2	China	N	2018-03-21	Influenza A virus (A/Pigeon/Jiangxi/X1415/2018)						c
MK552930	1683	Avian	4 (HA)	H9N2	China	N	2018-03-21	Influenza A virus (A/Pigeon/Jiangxi/X1417/2018)						c
MK552931	1683	Avian	4 (HA)	H9N2	China	N	2018-03-21	Influenza A virus (A/Pigeon/Jiangxi/X1418/2018)						c
MK552932	1683	Avian	4 (HA)	H9N2	China	N	2018-03-21	Influenza A virus (A/Pigeon/Jiangxi/X1419/2018)						c
MK552933	1683	Avian	4 (HA)	H9N2	China	N	2018-03-21	Influenza A virus (A/Pigeon/Jiangxi/X1420/2018)						c
MK554259	1683	Avian	4 (HA)	H9N2	China	N	2017-11-14	Influenza A virus (A/Pigeon/Jiangxi/X2029/2017)						c
MK554260	1683	Avian	4 (HA)	H9N2	China	N	2017-11-14	Influenza A virus (A/Pigeon/Jiangxi/X2030/2017)						c
MK554263	1683	Avian	4 (HA)	H9N2	China	N	2017-11-14	Influenza A virus (A/Pigeon/Jiangxi/X2036/2017)						c
MK554264	1683	Avian	4 (HA)	H9N2	China	N	2017-11-14	Influenza A virus (A/Pigeon/Jiangxi/X2037/2017)						c
MK554265	1683	Avian	4 (HA)	H9N2	China	N	2017-11-14	Influenza A virus (A/Pigeon/Jiangxi/X2039/2017)						c
MK554266	1683	Avian	4 (HA)	H9N2	China	N	2017-11-14	Influenza A virus (A/Pigeon/Jiangxi/X2040/2017)						c
MK554267	1683	Avian	4 (HA)	H9N2	China	N	2017-11-14	Influenza A virus (A/Pigeon/Jiangxi/X2041/2017)						c
MK553517	1683	Avian	4 (HA)	H9N2	China	N	2018-10-09	Influenza A virus (A/Pigeon/Jiangxi/X2041/2018)						c
MK554279	1683	Avian	4 (HA)	H9N2	China	N	2017-11-14	Influenza A virus (A/Pigeon/Jiangxi/X2060/2017)						c
MK553586	1683	Avian	4 (HA)	H9N2	China	N	2018-10-09	Influenza A virus (A/Pigeon/Jiangxi/X2181/2018)						c
MK553587	1683	Avian	4 (HA)	H9N2	China	N	2018-10-09	Influenza A virus (A/Pigeon/Jiangxi/X2182/2018)						c
MK553588	1683	Avian	4 (HA)	H9N2	China	N	2018-10-09	Influenza A virus (A/Pigeon/Jiangxi/X2183/2018)						c
MK553589	1683	Avian	4 (HA)	H9N2	China	N	2018-10-09	Influenza A virus (A/Pigeon/Jiangxi/X2184/2018)						c
MK553590	1683	Avian	4 (HA)	H9N2	China	N	2018-10-09	Influenza A virus (A/Pigeon/Jiangxi/X2186/2018)						c
MK553591	1683	Avian	4 (HA)	H9N2	China	N	2018-10-09	Influenza A virus (A/Pigeon/Jiangxi/X2187/2018)						c
MK553592	1683	Avian	4 (HA)	H9N2	China	N	2018-10-09	Influenza A virus (A/Pigeon/Jiangxi/X2188/2018)						c
MK553593	1683	Avian	4 (HA)	H9N2	China	N	2018-10-09	Influenza A virus (A/Pigeon/Jiangxi/X2189/2018)						c
MK553594	1683	Avian	4 (HA)	H9N2	China	N	2018-10-09	Influenza A virus (A/Pigeon/Jiangxi/X2191/2018)						c
MK553595	1683	Avian	4 (HA)	H9N2	China	N	2018-10-09	Influenza A virus (A/Pigeon/Jiangxi/X2193/2018)						c
MK553596	1683	Avian	4 (HA)	H9N2	China	N	2018-10-09	Influenza A virus (A/Pigeon/Jiangxi/X2194/2018)						c
MK553597	1683	Avian	4 (HA)	H9N2	China	N	2018-10-09	Influenza A virus (A/Pigeon/Jiangxi/X2195/2018)						c
MK553598	1683	Avian	4 (HA)	H9N2	China	N	2018-10-09	Influenza A virus (A/Pigeon/Jiangxi/X2206/2018)						c
MK554397	1683	Avian	4 (HA)	H9N2	China	N	2017-11-15	Influenza A virus (A/Pigeon/Jiangxi/X2359/2017)						c
MK553643	1683	Avian	4 (HA)	H9N2	China	N	2018-10-10	Influenza A virus (A/Pigeon/Jiangxi/X2383/2018)						c
MK553644	1683	Avian	4 (HA)	H9N2	China	N	2018-10-10	Influenza A virus (A/Pigeon/Jiangxi/X2384/2018)						c
MK553645	1683	Avian	4 (HA)	H9N2	China	N	2018-10-10	Influenza A virus (A/Pigeon/Jiangxi/X2385/2018)						c
MK553646	1683	Avian	4 (HA)	H9N2	China	N	2018-10-10	Influenza A virus (A/Pigeon/Jiangxi/X2386/2018)						c
MK553647	1683	Avian	4 (HA)	H9N2	China	N	2018-10-10	Influenza A virus (A/Pigeon/Jiangxi/X2388/2018)						c
MK553648	1683	Avian	4 (HA)	H9N2	China	N	2018-10-10	Influenza A virus (A/Pigeon/Jiangxi/X2390/2018)						c
MK553649	1683	Avian	4 (HA)	H9N2	China	N	2018-10-11	Influenza A virus (A/Pigeon/Jiangxi/X2392/2018)						c
KY415628	1730	Avian	4 (HA)	H2N8	China	N	2016-01-30	Influenza A virus (A/Pigeon/Longquan/LQ67/2016(H2N8))						c
MK553312	1683	Avian	4 (HA)	H9N2	China	N	2018-10-24	Influenza A virus (A/Pigeon/Ningxia/NX2364/2018)						c
MK601049	1683	Avian	4 (HA)	H9N2	China	N	2016-05-10	Influenza A virus (A/Pigeon/Shanghai/S1027/2016)						c
MK600853	1683	Avian	4 (HA)	H9N2	China	N	2015-05-07	Influenza A virus (A/Pigeon/Shanghai/S1319/2015)						c
MK600857	1683	Avian	4 (HA)	H9N2	China	N	2015-05-07	Influenza A virus (A/Pigeon/Shanghai/S1372/2015)						c
MK554224	1683	Avian	4 (HA)	H9N2	China	N	2017-11-02	Influenza A virus (A/Pigeon/Shanghai/S2012/2017)						c
MK601579	1683	Avian	4 (HA)	H9N2	China	N	2016-11-22	Influenza A virus (A/Pigeon/Shanghai/S2045/2016)						c
MK601582	1683	Avian	4 (HA)	H9N2	China	N	2016-11-22	Influenza A virus (A/Pigeon/Shanghai/S2058/2016)						c
MK601583	1683	Avian	4 (HA)	H9N2	China	N	2016-11-22	Influenza A virus (A/Pigeon/Shanghai/S2074/2016)						c
MK554236	1683	Avian	4 (HA)	H9N2	China	N	2017-11-02	Influenza A virus (A/Pigeon/Shanghai/S2091/2017)						c
MK554237	1683	Avian	4 (HA)	H9N2	China	N	2017-11-02	Influenza A virus (A/Pigeon/Shanghai/S2095/2017)						c
MK601589	1683	Avian	4 (HA)	H9N2	China	N	2016-11-22	Influenza A virus (A/Pigeon/Shanghai/S2124/2016)						c
MK553666	1683	Avian	4 (HA)	H9N2	China	N	2018-10-16	Influenza A virus (A/Pigeon/Xizang/XZ2024/2018)						c
MK553676	1683	Avian	4 (HA)	H9N2	China	N	2018-10-16	Influenza A virus (A/Pigeon/Xizang/XZ2062/2018)						c
MK553677	1683	Avian	4 (HA)	H9N2	China	N	2018-10-16	Influenza A virus (A/Pigeon/Xizang/XZ2063/2018)						c
MK553678	1683	Avian	4 (HA)	H9N2	China	N	2018-10-16	Influenza A virus (A/Pigeon/Xizang/XZ2065/2018)						c
MK553679	1683	Avian	4 (HA)	H9N2	China	N	2018-10-16	Influenza A virus (A/Pigeon/Xizang/XZ2066/2018)						c
MK553769	1683	Avian	4 (HA)	H9N2	China	N	2018-11-12	Influenza A virus (A/Pigeon/Yunnan/YN2126/2018)						c
EU124159	1729	Avian	4 (HA)	H5N1	Indonesia	T	2006-06-01	Influenza A virus (A/Quail/Central Java/SMRG/2006(H5N1))						c
MN783529	1717	Avian	4 (HA)	H13N6	USA	N	2019-05-20	Influenza A virus (A/Red Knot/Delaware Bay/3/2019)						c
MN783518	1735	Avian	4 (HA)	H11N9/N2	USA	N	2019-05-20	Influenza A virus (A/Red Knot/Delaware Bay/73/2019)						c
MN814817	1735	Avian	4 (HA)	H11N1	USA	N	2019-05-20	Influenza A virus (A/Red Knot/Delaware/122/2019)						c
MN814776	1703	Avian	4 (HA)	H10N7	USA	N	2019-05-20	Influenza A virus (A/Red Knot/Delaware/125/2019)						c
MN814798	1716	Avian	4 (HA)	H9N5	USA	N	2019-05-20	Influenza A virus (A/Red Knot/Delaware/140/2019)						c
AB753201	1742	Avian	4 (HA)	H9N2	Viet Nam	T	2009/11	Influenza A virus (A/Rock Pigeon/Vietnam/6/2009(H9N2))						c
MN253675	1759	Avian	4 (HA)	H11N9	USA	N	2016	Influenza A virus (A/Ross's Goose/Arkansas/AH0085761S.4.A/2016)						c
MN253646	1744	Avian	4 (HA)	H6N8	USA	N	2016	Influenza A virus (A/Ross's Goose/Arkansas/AH0085779S.4.A/2016)						c
MH988776	1737	Avian	4 (HA)	H5N8	Ukraine	N	2016-12-14	Influenza A virus (A/Ruddy Shelduck/AN/2-14-12/2016)						c
MF399652	1704	Avian	4 (HA)	H5N6	China	N	2015-11-11	Influenza A virus (A/Ruddy Shelduck/Ningxia/486-33/2015(H5N6))						c
MN814810	1716	Avian	4 (HA)	H9N5	USA	N	2019-05-20	Influenza A virus (A/Ruddy Turnstone/Delaware/121/2019)						c
MN814752	1735	Avian	4 (HA)	H11N9	USA	N	2019-05-20	Influenza A virus (A/Ruddy Turnstone/Delaware/124/2019)						c
MN814786	1713	Avian	4 (HA)	H4N5	USA	N	2019-05-20	Influenza A virus (A/Ruddy Turnstone/Delaware/126/2019)						c
MN814762	1735	Avian	4 (HA)	H11N9	USA	N	2019-05-20	Influenza A virus (A/Ruddy Turnstone/Delaware/127/2019)						c
MN814788	1735	Avian	4 (HA)	H11N9	USA	N	2019-05-20	Influenza A virus (A/Ruddy Turnstone/Delaware/128/2019)						c
MN814763	1716	Avian	4 (HA)	H9N5	USA	N	2019-05-20	Influenza A virus (A/Ruddy Turnstone/Delaware/134/2019)						c
MN814739	1717	Avian	4 (HA)	H9N1	USA	N	2019-05-20	Influenza A virus (A/Ruddy Turnstone/Delaware/136/2019)						c
MN836615	1718	Avian	4 (HA)	H9N5	USA	N	2019-05-20	Influenza A virus (A/Ruddy Turnstone/Delaware/154/2019)						c
MN836640	1735	Avian	4 (HA)	H11N1	USA	N	2019-05-20	Influenza A virus (A/Ruddy Turnstone/Delaware/181/2019)						c
MN836653	1718	Avian	4 (HA)	H9N9	USA	N	2019-05-20	Influenza A virus (A/Ruddy Turnstone/Delaware/195/2019)						c
MN836600	1735	Avian	4 (HA)	H11N9	USA	N	2019-05-20	Influenza A virus (A/Ruddy Turnstone/Delaware/206/2019)						c
MN836605	1718	Avian	4 (HA)	H9N5	USA	N	2019-05-20	Influenza A virus (A/Ruddy Turnstone/Delaware/207/2019)						c
MN836658	1735	Avian	4 (HA)	H11N1	USA	N	2019-05-20	Influenza A virus (A/Ruddy Turnstone/Delaware/257/2019)						c
MN836630	1735	Avian	4 (HA)	H11N1	USA	N	2019-05-20	Influenza A virus (A/Ruddy Turnstone/Delaware/290/2019)						c
MN915001	1735	Avian	4 (HA)	H11N1	USA	N	2019-05-20	Influenza A virus (A/Ruddy Turnstone/Delaware/293/2019)						c
MN836623	1718	Avian	4 (HA)	H9N5	USA	N	2019-05-20	Influenza A virus (A/Ruddy Turnstone/Delaware/317/2019)						c
MN908105	1718	Avian	4 (HA)	H9N1	USA	N	2019-05-20	Influenza A virus (A/Ruddy Turnstone/Delaware/318/2019)						c
MN908133	1713	Avian	4 (HA)	H4N6	USA	N	2019-05-20	Influenza A virus (A/Ruddy Turnstone/Delaware/328/2019)						c
MN908139	1735	Avian	4 (HA)	H11N9	USA	N	2019-05-20	Influenza A virus (A/Ruddy Turnstone/Delaware/331/2019)						c
MN908128	1735	Avian	4 (HA)	H11N5	USA	N	2019-05-20	Influenza A virus (A/Ruddy Turnstone/Delaware/346/2019)						c
MN908119	1747	Avian	4 (HA)	H2N9	USA	N	2019-05-20	Influenza A virus (A/Ruddy Turnstone/Delaware/374/2019)						c
MN908096	1735	Avian	4 (HA)	H11N5	USA	N	2019-05-20	Influenza A virus (A/Ruddy Turnstone/Delaware/376/2019)						c
MN908091	1735	Avian	4 (HA)	H11N5	USA	N	2019-05-20	Influenza A virus (A/Ruddy Turnstone/Delaware/378/2019)						c
MN908082	1745	Avian	4 (HA)	H11N5	USA	N	2019-05-20	Influenza A virus (A/Ruddy Turnstone/Delaware/416/2019)						c
MN908074	1718	Avian	4 (HA)	H9N2	USA	N	2019-05-20	Influenza A virus (A/Ruddy Turnstone/Delaware/418/2019)						c
MN915008	1735	Avian	4 (HA)	H11N5	USA	N	2019-05-20	Influenza A virus (A/Ruddy Turnstone/Delaware/438/2019)						c
MN911214	1734	Avian	4 (HA)	H11N9	USA	N	2019-05-20	Influenza A virus (A/Ruddy Turnstone/Delaware/477/2019)						c
MN911232	1734	Avian	4 (HA)	H11N5	USA	N	2019-05-20	Influenza A virus (A/Ruddy Turnstone/Delaware/495/2019)						c
MN911255	1734	Avian	4 (HA)	H11N1	USA	N	2019-05-20	Influenza A virus (A/Ruddy Turnstone/Delaware/516/2019)						c
MN911205	1734	Avian	4 (HA)	H11N5	USA	N	2019-05-20	Influenza A virus (A/Ruddy Turnstone/Delaware/530/2019)						c
MN911264	1734	Avian	4 (HA)	H11N9	USA	N	2019-05-20	Influenza A virus (A/Ruddy Turnstone/Delaware/612/2019)						c
MN911253	1717	Avian	4 (HA)	H9N5	USA	N	2019-05-20	Influenza A virus (A/Ruddy Turnstone/Delaware/616/2019)						c
MN911244	1734	Avian	4 (HA)	H11N9	USA	N	2019-05-20	Influenza A virus (A/Ruddy Turnstone/Delaware/633/2019)						c
MH165612	1704	Avian	4 (HA)	H5N8	South Africa	S	2017-08-15	Influenza A virus (A/Sacred ibis/South Africa/009/2017)						c
MN210083	1726	Avian	4 (HA)	H3N2	USA	N	2017-05-10	Influenza A virus (A/Sandpiper/Southcentral Alaska/17MB02139/2017)						c
MK734294	1704	Avian	4 (HA)	H5N8	South Africa	S	2018-01-29	Influenza A virus (A/Sandwich tern/South Africa/18010369/2018)						c
AF098546	1726	Avian	4 (HA)	H5N1	Hong Kong	N	1997	Influenza A virus (A/Silky Chicken/Hong Kong/p17/97 (H5N1))						c
HQ025949	1708	Avian	4 (HA)	H5N1	Thailand	T	2005	Influenza A virus (A/Silver Pheasant/Thailand/VSMU-1-CBI/2005(H5N1))						c
MH165604	1704	Avian	4 (HA)	H5N8	South Africa	S	2017-08-14	Influenza A virus (A/Speckled pigeon/South Africa/08-004B/2017)						c
KR135371	1704	Avian	4 (HA)	H5N6	Viet Nam	T	2014-04-21	Influenza A virus (A/Spotted dove/Vietnam/WBT191/2014(H5N6))						c
MN396250	1683	Avian	4 (HA)	H9N2	China	N	2018/10	Influenza A virus (A/Striated Heron/China/Striated Heron/2018)						c
MH165684	1704	Avian	4 (HA)	H5N8	South Africa	S	2017-08-28	Influenza A virus (A/Swan/South Africa/17080517/2017)						c
MK734297	1704	Avian	4 (HA)	H5N8	South Africa	S	2018-01-03	Influenza A virus (A/Swift tern/South Africa/18010027/2018)						c
MK734298	1704	Avian	4 (HA)	H5N8	South Africa	S	2018-01-03	Influenza A virus (A/Swift tern/South Africa/18010028/2018)						c
MK734299	1704	Avian	4 (HA)	H5N8	South Africa	S	2018-01-29	Influenza A virus (A/Swift tern/South Africa/18010370/2018)						c
KY171462	1704	Avian	4 (HA)	H5N1	Viet Nam	T	2013-04-04	Influenza A virus (A/Swiftlet/Vietnam/NCVD-3000/2013(H5N1))						c
KT454955	1704	Avian	4 (HA)	H5N6	China	N	2015-02-20	Influenza A virus (A/Syrrhaptes paradoxus/Guangdong/ZH283/2015(H5N6))						c
KU646960	1732	Avian	4 (HA)	H7N1	Belgium	N	2009-03-25	Influenza A virus (A/Tadorna tadorna/Belgium/3441-P3/2009(H7N1))						c
MT256070	1704	Avian	4 (HA)	H5N8	Egypt	N	2019-06-18	Influenza A virus (A/Teal/Dakahlia/VRLCU/2019)						c
AF250479	1701	Avian	4 (HA)	H6N1	Hong Kong	N	1997	Influenza A virus (A/Teal/Hong Kong/W312/97(H6N1))						c
KX130804	1683	Avian	4 (HA)	H7N2	China	N	2006-08-16	Influenza A virus (A/Tibetan snowfinch/Maduo/01/2006(H7N2))						c
MN826752	1701	Avian	4 (HA)	H3N1	Belgium	N	2019-05-05	Influenza A virus (A/Turkey/Belgium/4539/2019)						c
MN179359	1731	Avian	4 (HA)	H7N3	USA	N	2018-09-10	Influenza A virus (A/Turkey/California/B1801739/2018)						c
MN179367	1731	Avian	4 (HA)	H7N3	USA	N	2018-09-11	Influenza A virus (A/Turkey/California/B1801783/2018)						c
MN179375	1731	Avian	4 (HA)	H7N3	USA	N	2018-09-18	Influenza A virus (A/Turkey/California/B1801968/2018)						c
AY038014	1701	Avian	4 (HA)	H1N2	USA	N	1999	Influenza A virus (A/Turkey/MO/24093/99(H1N2))						c
MH988775	1737	Avian	4 (HA)	H5N8	Ukraine	N	2016-12-15	Influenza A virus (A/White-fronted Goose/AN/1-15-12/2016)						c
MF575316	1744	Avian	4 (HA)	H6N8	Netherlands	N	2008-01-22	Influenza A virus (A/White-fronted Goose/Netherlands/3/2008(H6N8))						c
MN483237	1683	Avian	4 (HA)	H7N7	South Korea	N	2018-12-31	Influenza A virus (A/White-fronted Goose/South Korea/KNU18-119/2018)						c
MK592421	1751	Avian	4 (HA)	H5N2	Japan	N	2017-10-19	Influenza A virus (A/Whooper swans/Hokkaido/W14/2017)						c
MK592429	1746	Avian	4 (HA)	H5N2	Japan	N	2017-10-19	Influenza A virus (A/Whooper swans/Hokkaido/W3/2017)						c
MK592437	1751	Avian	4 (HA)	H5N2	Japan	N	2017-10-19	Influenza A virus (A/Whooper swans/Hokkaido/W73/2017)						c
MK592445	1751	Avian	4 (HA)	H5N2	Japan	N	2017-10-19	Influenza A virus (A/Whooper swans/Hokkaido/W78/2017)						c
MK592453	1748	Avian	4 (HA)	H5N2	Japan	N	2017-10-19	Influenza A virus (A/Whooper swans/Hokkaido/W80/2017)						c
MK601230	1683	Avian	4 (HA)	H9N2	China	N	2016-05-31	Influenza A virus (A/Wild Bird/Qinghai/QY1109/2016)						c
MK601161	1683	Avian	4 (HA)	H9N2	China	N	2016-05-31	Influenza A virus (A/Wild Bird/Qinghai/QY1124/2016)						c
MK601231	1683	Avian	4 (HA)	H9N2	China	N	2016-05-31	Influenza A virus (A/Wild Bird/Qinghai/QY1134/2016)						c
MK601160	1683	Avian	4 (HA)	H9N2	China	N	2016-05-31	Influenza A virus (A/Wild Bird/Qinghai/QY1139/2016)						c
MN566019	1701	Avian	4 (HA)	H5N6	South Korea	N	2017/12	Influenza A virus (A/Wild bird(Anas platyrhynchos)/South Korea/1705/2017)						c
MN809352	1704	Avian	4 (HA)	H5N6	South Korea	N	2018/12	Influenza A virus (A/Wild duck/South Korea/1804/2018)						c
MT477769	1695	Avian	4 (HA)	H5N2	South Korea	N	2018-10-16	Influenza A virus (A/Wild duck/South Korea/KNU18-28/2018)						c
MT477801	1695	Avian	4 (HA)	H5N2	South Korea	N	2018-12-02	Influenza A virus (A/Wild duck/South Korea/KNU18-93/2018)						c
CY021245	1727	Avian	4 (HA)	H11N9	USA	N	2005	Influenza A virus (A/american black duck/Ohio/1823/2005(H11N9))			M			c
CY166194	1719	Avian	4 (HA)	H6N2	USA	N	2011-10-29	Influenza A virus (A/american green-winged teal/Wisconsin/11OS3551/2011(H6N2))						c
AJ427297	1701	Avian	4 (HA)	H3N8	Hong Kong	N	1999	Influenza A virus (A/aquatic bird/Hong Kong/399/99(H3N8))						c
CY055175	1698	Avian	4 (HA)	H11N1	India	T	2007-12-23	Influenza A virus (A/aquatic bird/India/NIV-17095/2007(H11N1))						c
EU301210	1714	Avian	4 (HA)	H3N6	South Korea	N	2004	Influenza A virus (A/aquatic bird/Korea/CN-1/2004(H3N6))						c
EU301212	1702	Avian	4 (HA)	H3N1	South Korea	N	2005	Influenza A virus (A/aquatic bird/Korea/CN-3/2005(H3N1))						c
EU301213	1701	Avian	4 (HA)	H3N3	South Korea	N	2006	Influenza A virus (A/aquatic bird/Korea/CN-4/2006(H3N3))						c
CY098222	1701	Avian	4 (HA)	H6N2	South Korea	N	2009/11	Influenza A virus (A/aquatic bird/Korea/CN17/2009(H6N2))						c
KY584075	1695	Avian	4 (HA)	H5N2	South Korea	N	2009-11-19	Influenza A virus (A/aquatic bird/Korea/CN2/2009(H5N2))						c
CY098230	1701	Avian	4 (HA)	H6N1	South Korea	N	2009/11	Influenza A virus (A/aquatic bird/Korea/CN20/2009(H6N1))						c
[truncated: 24,587 more rows]
