# Supplementary material for: Computational Method for Classification of Avian Influenza A Virus Using DNA Sequence Information and Physicochemical Properties
Source: Front Genet. 2021 Jan 28;12:599321. doi: 10.3389/fgene.2021.599321 (PMC7877484; doi:10.3389/fgene.2021.599321)
Supplement: Supplementary file 2 [file Table_2.XLSX]

## Sheet: Sheet1
accession	length	host	segment	serotype	country	region	date	name	mutations	age	gender	lineage	vac_strain	fulllength_plus
LC316717	1380	Avian	6 (NA)	H5N6	Japan	N	2017-01-23	Influenza A Virus (A/mute swan/Hyogo/2801ITM015/2017(H5N6))						c
LC316685	1393	Avian	6 (NA)	H5N6	Japan	N	2016-11-27	Influenza A Virus (A/tundra swan/Niigata/1511C003/2016(H5N6))						c
LC316693	1392	Avian	6 (NA)	H5N6	Japan	N	2016-12-02	Influenza A Virus (A/tundra swan/Niigata/5112004/2016(H5N6))						c
LC316701	1386	Avian	6 (NA)	H5N6	Japan	N	2016-12-04	Influenza A Virus (A/tundra swan/Niigata/5112006/2016(H5N6))						c
LC316709	1393	Avian	6 (NA)	H5N6	Japan	N	2016-12-06	Influenza A Virus (A/tundra swan/Niigata/5112007/2016(H5N6))						c
MH453830	1425	Avian	6 (NA)	H9N3	Australia	S	2013	Influenza A virus						c
MT025067	1436	Avian	6 (NA)	H5N5	Antarctica		2015	Influenza A virus						c
MH453823	1443	Avian	6 (NA)	H10N8	Australia	S	2014	Influenza A virus						c
MH453833	1449	Avian	6 (NA)	H12N5	Australia	S	2013	Influenza A virus						c
MH453815	1443	Avian	6 (NA)	H6N8	Australia	S	2014	Influenza A virus						c
MH114052	1405	Avian	6 (NA)	H9N2	China	N	2017-06-15	Influenza A virus (A/Accipiter gentilis schvedowi/Tianjin/22/2017)						c
AB753219	1420	Avian	6 (NA)	H9N2	Viet Nam	T	2009/11	Influenza A virus (A/African Stonechat/Vietnam/8/2009(H9N2))						c
AJ416629	1445	Avian	6 (NA)	H7N1	United Kingdom	N	1979	Influenza A virus (A/African starling/England/983/79(H7N1))						c
MN210125	1440	Avian	6 (NA)	H3N2	USA	N	2007-09-25	Influenza A virus (A/American Black Duck/Maine/A00090256/2007)						c
MN431096	1410	Avian	6 (NA)	H10N3	USA	N	2018-12-18	Influenza A virus (A/American Green-winged Teal/Mississippi/18OS3627/2018)						c
MN431173	1413	Avian	6 (NA)	H11N9	USA	N	2018-12-18	Influenza A virus (A/American Green-winged Teal/Mississippi/18OS3629/2018)						c
MN431183	1413	Avian	6 (NA)	H11N9	USA	N	2018-12-18	Influenza A virus (A/American Green-winged Teal/Mississippi/18OS3667/2018)						c
MN431167	1410	Avian	6 (NA)	H1N3	USA	N	2018-12-18	Influenza A virus (A/American Green-winged Teal/Mississippi/18OS3718/2018)						c
MN253849	1458	Avian	6 (NA)	mixed,N1	USA	N	2017	Influenza A virus (A/American Green-winged Teal/North Carolina/AH0118843S.6.B/2017)						c
MN253857	1458	Avian	6 (NA)	H6N1	USA	N	2015	Influenza A virus (A/American Green-winged Teal/North Dakota/AH0003567S.6.A/2015)						c
MN430991	1410	Avian	6 (NA)	H5N2	USA	N	2018-09-01	Influenza A virus (A/American Green-winged Teal/Ohio/18OS01681/2018)						c
MN431022	1413	Avian	6 (NA)	H4N6	USA	N	2018-09-08	Influenza A virus (A/American Green-winged Teal/Ohio/18OS01750/2018)						c
MN430902	1410	Avian	6 (NA)	H6N1	USA	N	2018-12-14	Influenza A virus (A/American Green-winged Teal/Ohio/18OS2656/2018)						c
MN253850	1450	Avian	6 (NA)	H1N1	USA	N	2016	Influenza A virus (A/American Green-winged Teal/Texas/AH0057321S.6.A/2016)						c
MN253932	1434	Avian	6 (NA)	H6N6	USA	N	2015	Influenza A virus (A/American Green-winged Teal/Texas/AH0071375S.6.A/2015)						c
MN253856	1458	Avian	6 (NA)	H1N1	USA	N	2016	Influenza A virus (A/American Green-winged Teal/Virginia/AH0102539S.6.A/2016)						c
MN253854	1458	Avian	6 (NA)	H1N1	USA	N	2016	Influenza A virus (A/American Green-winged Teal/Virginia/AH0102543S.6.A/2016)						c
MK995696	1458	Avian	6 (NA)	H6N1	USA	N	2017-12-21	Influenza A virus (A/American Wigeon/California/D1717063/2017)						c
MN431211	1410	Avian	6 (NA)	H6N1	USA	N	2018-10-26	Influenza A virus (A/American Wigeon/Ohio/18OS1967/2018)						c
MF613813	1413	Avian	6 (NA)	H10N7	Canada	N	2016-08-11	Influenza A virus (A/American black duck/Alberta/118/2016(H10N7))						c
MF613869	1410	Avian	6 (NA)	H1N1	Canada	N	2016-08-28	Influenza A virus (A/American black duck/Alberta/238/2016(H1N1))						c
MF046516	1410	Avian	6 (NA)	H1N2	Canada	N	2016-08-28	Influenza A virus (A/American black duck/Alberta/274/2016(H1N2))						c
MG599637	1413	Avian	6 (NA)	H3N8	Canada	N	2016-08-28	Influenza A virus (A/American black duck/Alberta/284/2016(H3N8))						c
MF046479	1413	Avian	6 (NA)	H4N8	Canada	N	2016-08-28	Influenza A virus (A/American black duck/Alberta/307/2016(H4N8))						c
MF613884	1413	Avian	6 (NA)	H3N6	Canada	N	2016-08-11	Influenza A virus (A/American black duck/Alberta/96/2016(H3N6))						c
KU289740	1428	Avian	6 (NA)	H7N3	USA	N	2010-02-18	Influenza A virus (A/American black duck/Delaware/A00870108/2010(H7N3))						c
CY079454	1446	Avian	6 (NA)	H5N2	USA	N	2008-10-26	Influenza A virus (A/American black duck/Illinois/08OS2688/2008(H5N2))						c
CY097536	1437	Avian	6 (NA)	H8N4	USA	N	2009-11-29	Influenza A virus (A/American black duck/Illinois/4119/2009(H8N4))						c
KP636480	1413	Avian	6 (NA)	H3N8	USA	N	2008	Influenza A virus (A/American black duck/Maine/44411/532/2008(H3N8))						c
MT421013	1413	Avian	6 (NA)	H3N8	USA	N	2017-08-29	Influenza A virus (A/American black duck/Maine/ME-Y17-170/2017)						c
MT421021	1413	Avian	6 (NA)	H4N6	USA	N	2017-09-21	Influenza A virus (A/American black duck/Maine/ME-Y17-227/2017)						c
MT421029	1410	Avian	6 (NA)	H9N2	USA	N	2017-09-11	Influenza A virus (A/American black duck/Maine/ME-Y17-326/2017)						c
MT421037	1410	Avian	6 (NA)	H9N2	USA	N	2017-09-11	Influenza A virus (A/American black duck/Maine/ME-Y17-331/2017)						c
MT421045	1413	Avian	6 (NA)	H4N6	USA	N	2017-09-13	Influenza A virus (A/American black duck/Maine/ME-Y17-335/2017)						c
MT421053	1410	Avian	6 (NA)	H3N2	USA	N	2015-08-26	Influenza A virus (A/American black duck/Maine/UGAI15-7694/2015)						c
MT421061	1410	Avian	6 (NA)	H3N2	USA	N	2015-09-28	Influenza A virus (A/American black duck/Maine/UGAI15-7795/2015)						c
MT421069	1413	Avian	6 (NA)	H3N8	USA	N	2016-08-19	Influenza A virus (A/American black duck/Maine/UGAI16-5397/2016)						c
MT421077	1413	Avian	6 (NA)	H4N6	USA	N	2016-09-13	Influenza A virus (A/American black duck/Maine/UGAI16-5431/2016)						c
MT421085	1413	Avian	6 (NA)	H3N8	USA	N	2016-09-13	Influenza A virus (A/American black duck/Maine/UGAI16-5433/2016)						c
MT421093	1413	Avian	6 (NA)	H4N6	USA	N	2016-09-13	Influenza A virus (A/American black duck/Maine/UGAI16-5451/2016)						c
MT421101	1413	Avian	6 (NA)	H4N6	USA	N	2016-09-13	Influenza A virus (A/American black duck/Maine/UGAI16-5454/2016)						c
MT421109	1413	Avian	6 (NA)	H9N9	USA	N	2016-09-19	Influenza A virus (A/American black duck/Maine/UGAI16-5466/2016)						c
MT421117	1413	Avian	6 (NA)	H4N6	USA	N	2016-09-26	Influenza A virus (A/American black duck/Maine/UGAI16-5479/2016)						c
MT421125	1413	Avian	6 (NA)	H9N9	USA	N	2016-09-19	Influenza A virus (A/American black duck/Maine/UGAI16-5487/2016)						c
MT421133	1413	Avian	6 (NA)	H4N6	USA	N	2016-09-27	Influenza A virus (A/American black duck/Maine/UGAI16-5507/2016)						c
MT421144	1413	Avian	6 (NA)	mixed,N6	USA	N	2016-09-27	Influenza A virus (A/American black duck/Maine/UGAI16-5509/2016)						c
MT421154	1413	Avian	6 (NA)	H4N6	USA	N	2016-09-27	Influenza A virus (A/American black duck/Maine/UGAI16-5510/2016)						c
MT421162	1413	Avian	6 (NA)	H4N6	USA	N	2016-09-28	Influenza A virus (A/American black duck/Maine/UGAI16-5511/2016)						c
MT421170	1413	Avian	6 (NA)	H4N6	USA	N	2016-09-28	Influenza A virus (A/American black duck/Maine/UGAI16-5512/2016)						c
CY190589	1435	Avian	6 (NA)	H6N8	USA	N	2007-12-29	Influenza A virus (A/American black duck/Maryland/07OS2482/2007(H6N8))						c
CY190685	1437	Avian	6 (NA)	H8N4	USA	N	2008-11-25	Influenza A virus (A/American black duck/Maryland/08OS1725/2008(H8N4))						c
CY191029	1433	Avian	6 (NA)	H2N1	USA	N	2012-01-17	Influenza A virus (A/American black duck/Maryland/11OS3898/2012(H2N1))						c
CY191037	1433	Avian	6 (NA)	H2N1	USA	N	2012-01-27	Influenza A virus (A/American black duck/Maryland/11OS3978/2012(H2N1))						c
CY191277	1435	Avian	6 (NA)	H11N9	USA	N	2013-11-23	Influenza A virus (A/American black duck/Maryland/13OS2956/2013(H11N9))						c
MK237963	1428	Avian	6 (NA)	H7N3	USA	N	2017-03-13	Influenza A virus (A/American black duck/Maryland/16OS2661/2017)						c
MT421178	1410	Avian	6 (NA)	H1N1	USA	N	2015-09-30	Influenza A virus (A/American black duck/Maryland/UGAI15-7883/2015)						c
MT421186	1413	Avian	6 (NA)	H4N9	USA	N	2015-10-28	Influenza A virus (A/American black duck/Maryland/UGAI15-7932/2015)						c
MT421194	1413	Avian	6 (NA)	H4N6	USA	N	2015-11-24	Influenza A virus (A/American black duck/Maryland/UGAI15-8195/2015)						c
MT421202	1410	Avian	6 (NA)	H1N1	USA	N	2016-12-20	Influenza A virus (A/American black duck/Maryland/UGAI16-5588/2016)						c
MT421210	1410	Avian	6 (NA)	H1N1	USA	N	2016-12-20	Influenza A virus (A/American black duck/Maryland/UGAI16-5589/2016)						c
EU500854	1453	Avian	6 (NA)	H7N3	Canada	N	2007	Influenza A virus (A/American black duck/NB/2538/2007(H7N3))						c
CY138642	1422	Avian	6 (NA)	H1N1	Canada	N	2010-08-08	Influenza A virus (A/American black duck/New Brunswick/00321/2010(H1N1))						c
CY138650	1424	Avian	6 (NA)	H3N8	Canada	N	2010-08-08	Influenza A virus (A/American black duck/New Brunswick/00322/2010(H3N8))						c
CY138666	1422	Avian	6 (NA)	H1N1	Canada	N	2010-08-08	Influenza A virus (A/American black duck/New Brunswick/00326/2010(H1N1))						c
CY138674	1422	Avian	6 (NA)	H1N1	Canada	N	2010-08-08	Influenza A virus (A/American black duck/New Brunswick/00328/2010(H1N1))						c
CY138771	1433	Avian	6 (NA)	H7N7	Canada	N	2010-08-08	Influenza A virus (A/American black duck/New Brunswick/00344/2010(H7N7))						c
CY138819	1422	Avian	6 (NA)	H1N1	Canada	N	2010-08-09	Influenza A virus (A/American black duck/New Brunswick/00385/2010(H1N1))						c
CY138844	1413	Avian	6 (NA)	H1N1	Canada	N	2010-08-10	Influenza A virus (A/American black duck/New Brunswick/00410/2010(H1N1))						c
CY138852	1424	Avian	6 (NA)	H3N8	Canada	N	2010-08-10	Influenza A virus (A/American black duck/New Brunswick/00424/2010(H3N8))						c
CY138860	1424	Avian	6 (NA)	H3N8	Canada	N	2010-08-10	Influenza A virus (A/American black duck/New Brunswick/00425/2010(H3N8))						c
CY138868	1424	Avian	6 (NA)	H3N8	Canada	N	2010-08-11	Influenza A virus (A/American black duck/New Brunswick/00454/2010(H3N8))						c
CY138047	1439	Avian	6 (NA)	H4N6	Canada	N	2010-08-12	Influenza A virus (A/American black duck/New Brunswick/00464/2010(H4N6))						c
CY138876	1433	Avian	6 (NA)	H3N8	Canada	N	2010-08-12	Influenza A virus (A/American black duck/New Brunswick/00467/2010(H3N8))						c
CY138884	1439	Avian	6 (NA)	H4N6	Canada	N	2010-08-12	Influenza A virus (A/American black duck/New Brunswick/00468/2010(H4N6))						c
CY138892	1439	Avian	6 (NA)	H4N6	Canada	N	2010-08-12	Influenza A virus (A/American black duck/New Brunswick/00469/2010(H4N6))						c
CY138900	1439	Avian	6 (NA)	H4N6	Canada	N	2010-08-12	Influenza A virus (A/American black duck/New Brunswick/00470/2010(H4N6))						c
CY138908	1439	Avian	6 (NA)	H10N6	Canada	N	2010-08-12	Influenza A virus (A/American black duck/New Brunswick/00471/2010(H10N6))						c
CY138916	1439	Avian	6 (NA)	H4N6	Canada	N	2010-08-12	Influenza A virus (A/American black duck/New Brunswick/00472/2010(H4N6))						c
CY138055	1439	Avian	6 (NA)	H4N6	Canada	N	2010-08-12	Influenza A virus (A/American black duck/New Brunswick/00473/2010(H4N6))						c
CY138925	1424	Avian	6 (NA)	mixed,N8	Canada	N	2010-08-12	Influenza A virus (A/American black duck/New Brunswick/00476/2010(mixed))						c
CY138926	1439	Avian	6 (NA)	mixed,N6	Canada	N	2010-08-12	Influenza A virus (A/American black duck/New Brunswick/00476/2010(mixed))						c
CY138935	1439	Avian	6 (NA)	H10N6	Canada	N	2010-08-12	Influenza A virus (A/American black duck/New Brunswick/00477/2010(H10N6))						c
CY138943	1439	Avian	6 (NA)	H4N6	Canada	N	2010-08-12	Influenza A virus (A/American black duck/New Brunswick/00478/2010(H4N6))						c
CY138951	1439	Avian	6 (NA)	H4N6	Canada	N	2010-08-12	Influenza A virus (A/American black duck/New Brunswick/00481/2010(H4N6))						c
CY138959	1424	Avian	6 (NA)	H3N8	Canada	N	2010-08-12	Influenza A virus (A/American black duck/New Brunswick/00484/2010(H3N8))						c
CY138967	1424	Avian	6 (NA)	H3N8	Canada	N	2010-08-12	Influenza A virus (A/American black duck/New Brunswick/00485/2010(H3N8))						c
CY138975	1439	Avian	6 (NA)	mixed,N6	Canada	N	2010-08-12	Influenza A virus (A/American black duck/New Brunswick/00486/2010(mixed))						c
CY138976	1413	Avian	6 (NA)	mixed,N8	Canada	N	2010-08-12	Influenza A virus (A/American black duck/New Brunswick/00486/2010(mixed))						c
CY138986	1424	Avian	6 (NA)	H4N8	Canada	N	2010-08-12	Influenza A virus (A/American black duck/New Brunswick/00487/2010(H4N8))						c
CY138994	1424	Avian	6 (NA)	mixed,N8	Canada	N	2010-08-12	Influenza A virus (A/American black duck/New Brunswick/00488/2010(mixed))						c
CY138995	1439	Avian	6 (NA)	mixed,N6	Canada	N	2010-08-12	Influenza A virus (A/American black duck/New Brunswick/00488/2010(mixed))						c
CY139034	1439	Avian	6 (NA)	H4N6	Canada	N	2010-08-12	Influenza A virus (A/American black duck/New Brunswick/00499/2010(H4N6))						c
CY139042	1424	Avian	6 (NA)	H3N8	Canada	N	2010-08-12	Influenza A virus (A/American black duck/New Brunswick/00500/2010(H3N8))						c
CY139050	1424	Avian	6 (NA)	mixed,N8	Canada	N	2010-08-12	Influenza A virus (A/American black duck/New Brunswick/00502/2010(mixed))						c
CY139051	1439	Avian	6 (NA)	mixed,N6	Canada	N	2010-08-12	Influenza A virus (A/American black duck/New Brunswick/00502/2010(mixed))						c
CY139061	1439	Avian	6 (NA)	H4N6	Canada	N	2010-08-12	Influenza A virus (A/American black duck/New Brunswick/00520/2010(H4N6))						c
CY139069	1424	Avian	6 (NA)	H3N8	Canada	N	2010-08-13	Influenza A virus (A/American black duck/New Brunswick/00522/2010(H3N8))						c
CY139077	1439	Avian	6 (NA)	H4N6	Canada	N	2010-08-13	Influenza A virus (A/American black duck/New Brunswick/00523/2010(H4N6))						c
CY138067	1433	Avian	6 (NA)	H3N8	Canada	N	2010-08-13	Influenza A virus (A/American black duck/New Brunswick/00525/2010(H3N8))						c
CY139085	1424	Avian	6 (NA)	H3N8	Canada	N	2010-08-14	Influenza A virus (A/American black duck/New Brunswick/00558/2010(H3N8))						c
CY139093	1439	Avian	6 (NA)	H4N6	Canada	N	2010-08-15	Influenza A virus (A/American black duck/New Brunswick/00587/2010(H4N6))						c
CY139109	1413	Avian	6 (NA)	H3N8	Canada	N	2010-08-16	Influenza A virus (A/American black duck/New Brunswick/00608/2010(H3N8))						c
CY139117	1439	Avian	6 (NA)	mixed,N6	Canada	N	2010-08-16	Influenza A virus (A/American black duck/New Brunswick/00610/2010(mixed))						c
CY139118	1413	Avian	6 (NA)	mixed,N8	Canada	N	2010-08-16	Influenza A virus (A/American black duck/New Brunswick/00610/2010(mixed))						c
CY139126	1437	Avian	6 (NA)	H10N7	Canada	N	2010-08-16	Influenza A virus (A/American black duck/New Brunswick/00612/2010(H10N7))						c
CY139134	1413	Avian	6 (NA)	H3N8	Canada	N	2010-08-16	Influenza A virus (A/American black duck/New Brunswick/00614/2010(H3N8))						c
CY139142	1413	Avian	6 (NA)	H4N8	Canada	N	2010-08-16	Influenza A virus (A/American black duck/New Brunswick/00615/2010(H4N8))						c
CY139150	1413	Avian	6 (NA)	H3N8	Canada	N	2010-08-16	Influenza A virus (A/American black duck/New Brunswick/00616/2010(H3N8))						c
CY139158	1413	Avian	6 (NA)	mixed,N8	Canada	N	2010-08-16	Influenza A virus (A/American black duck/New Brunswick/00617/2010(mixed))						c
CY139159	1440	Avian	6 (NA)	mixed,N6	Canada	N	2010-08-16	Influenza A virus (A/American black duck/New Brunswick/00617/2010(mixed))						c
CY139167	1439	Avian	6 (NA)	H3N6	Canada	N	2010-08-16	Influenza A virus (A/American black duck/New Brunswick/00618/2010(H3N6))						c
CY139175	1439	Avian	6 (NA)	H3N6	Canada	N	2010-08-16	Influenza A virus (A/American black duck/New Brunswick/00619/2010(H3N6))						c
CY139183	1439	Avian	6 (NA)	H3N6	Canada	N	2010-08-16	Influenza A virus (A/American black duck/New Brunswick/00620/2010(H3N6))						c
CY139192	1413	Avian	6 (NA)	mixed,N8	Canada	N	2010-08-16	Influenza A virus (A/American black duck/New Brunswick/00621/2010(mixed))						c
CY139193	1439	Avian	6 (NA)	mixed,N6	Canada	N	2010-08-16	Influenza A virus (A/American black duck/New Brunswick/00621/2010(mixed))						c
CY139201	1439	Avian	6 (NA)	H3N6	Canada	N	2010-08-16	Influenza A virus (A/American black duck/New Brunswick/00622/2010(H3N6))						c
CY139209	1413	Avian	6 (NA)	H4N8	Canada	N	2010-08-16	Influenza A virus (A/American black duck/New Brunswick/00623/2010(H4N8))						c
CY139217	1439	Avian	6 (NA)	H3N6	Canada	N	2010-08-16	Influenza A virus (A/American black duck/New Brunswick/00624/2010(H3N6))						c
CY139241	1413	Avian	6 (NA)	H3N8	Canada	N	2010-08-09	Influenza A virus (A/American black duck/New Brunswick/00687/2010(H3N8))						c
CY139329	1442	Avian	6 (NA)	H5N2	Canada	N	2010-09-13	Influenza A virus (A/American black duck/New Brunswick/00867/2010(H5N2))						c
CY139337	1430	Avian	6 (NA)	mixed,N9	Canada	N	2010-09-12	Influenza A virus (A/American black duck/New Brunswick/00876/2010(mixed))						c
CY139338	1428	Avian	6 (NA)	mixed,N8	Canada	N	2010-09-12	Influenza A virus (A/American black duck/New Brunswick/00876/2010(mixed))						c
CY139346	1430	Avian	6 (NA)	H4N9	Canada	N	2010-09-12	Influenza A virus (A/American black duck/New Brunswick/00878/2010(H4N9))						c
CY139363	1430	Avian	6 (NA)	mixed,N9	Canada	N	2010-09-12	Influenza A virus (A/American black duck/New Brunswick/00880/2010(mixed))						c
CY139371	1430	Avian	6 (NA)	H4N9	Canada	N	2010-09-13	Influenza A virus (A/American black duck/New Brunswick/00886/2010(H4N9))						c
CY139387	1433	Avian	6 (NA)	H10N7	Canada	N	2010-09-14	Influenza A virus (A/American black duck/New Brunswick/00906/2010(H10N7))						c
CY139395	1437	Avian	6 (NA)	H10N7	Canada	N	2010-09-14	Influenza A virus (A/American black duck/New Brunswick/00909/2010(H10N7))						c
CY139414	1428	Avian	6 (NA)	mixed,N8	Canada	N	2010-09-14	Influenza A virus (A/American black duck/New Brunswick/00914/2010(mixed))						c
CY139423	1433	Avian	6 (NA)	H10N7	Canada	N	2010-09-15	Influenza A virus (A/American black duck/New Brunswick/00924/2010(H10N7))						c
CY139431	1428	Avian	6 (NA)	mixed,N8	Canada	N	2010-09-15	Influenza A virus (A/American black duck/New Brunswick/00946/2010(mixed))						c
CY139432	1439	Avian	6 (NA)	mixed,N6	Canada	N	2010-09-15	Influenza A virus (A/American black duck/New Brunswick/00946/2010(mixed))						c
CY138075	1439	Avian	6 (NA)	H4N6	Canada	N	2010-09-15	Influenza A virus (A/American black duck/New Brunswick/00949/2010(H4N6))						c
CY139442	1439	Avian	6 (NA)	mixed,N6	Canada	N	2010-09-15	Influenza A virus (A/American black duck/New Brunswick/00951/2010(mixed))						c
CY139443	1413	Avian	6 (NA)	mixed,N8	Canada	N	2010-09-15	Influenza A virus (A/American black duck/New Brunswick/00951/2010(mixed))						c
CY139452	1439	Avian	6 (NA)	mixed,N6	Canada	N	2010-09-15	Influenza A virus (A/American black duck/New Brunswick/00952/2010(mixed))						c
CY139453	1428	Avian	6 (NA)	mixed,N8	Canada	N	2010-09-15	Influenza A virus (A/American black duck/New Brunswick/00952/2010(mixed))						c
CY139461	1413	Avian	6 (NA)	H3N8	Canada	N	2010-09-15	Influenza A virus (A/American black duck/New Brunswick/00953/2010(H3N8))						c
CY139469	1428	Avian	6 (NA)	mixed,N8	Canada	N	2010-09-15	Influenza A virus (A/American black duck/New Brunswick/00954/2010(mixed))						c
CY138083	1428	Avian	6 (NA)	H4N8	Canada	N	2010-09-15	Influenza A virus (A/American black duck/New Brunswick/00955/2010(H4N8))						c
CY139491	1439	Avian	6 (NA)	H10N6	Canada	N	2010-09-16	Influenza A virus (A/American black duck/New Brunswick/00971/2010(H10N6))						c
CY139507	1439	Avian	6 (NA)	H4N6	Canada	N	2010-09-16	Influenza A virus (A/American black duck/New Brunswick/00986/2010(H4N6))						c
CY139515	1439	Avian	6 (NA)	mixed,N6	Canada	N	2010-09-16	Influenza A virus (A/American black duck/New Brunswick/00987/2010(mixed))						c
CY139524	1439	Avian	6 (NA)	mixed,N6	Canada	N	2010-09-16	Influenza A virus (A/American black duck/New Brunswick/00988/2010(mixed))						c
CY138090	1439	Avian	6 (NA)	mixed,N6	Canada	N	2010-09-16	Influenza A virus (A/American black duck/New Brunswick/00989/2010(mixed))						c
CY139533	1439	Avian	6 (NA)	H4N6	Canada	N	2010-09-16	Influenza A virus (A/American black duck/New Brunswick/00991/2010(H4N6))						c
CY139552	1440	Avian	6 (NA)	H12N6	Canada	N	2010-09-17	Influenza A virus (A/American black duck/New Brunswick/00998/2010(H12N6))						c
CY129376	1433	Avian	6 (NA)	H1N1	Canada	N	2007-08-06	Influenza A virus (A/American black duck/New Brunswick/01989/2007(H1N1))						c
CY128760	1421	Avian	6 (NA)	H4N8	Canada	N	2007-08-05	Influenza A virus (A/American black duck/New Brunswick/02375/2007(H4N8))						c
CY128768	1426	Avian	6 (NA)	H4N6	Canada	N	2007-08-11	Influenza A virus (A/American black duck/New Brunswick/02396/2007(H4N6))						c
CY128622	1426	Avian	6 (NA)	mixed,N6	Canada	N	2007-08-11	Influenza A virus (A/American black duck/New Brunswick/02399/2007(mixed))						c
CY129197	1432	Avian	6 (NA)	mixed,N6	Canada	N	2007-09-17	Influenza A virus (A/American black duck/New Brunswick/02481/2007(mixed))						c
CY129198	1413	Avian	6 (NA)	mixed,N8	Canada	N	2007-09-17	Influenza A virus (A/American black duck/New Brunswick/02481/2007(mixed))						c
CY128586	1432	Avian	6 (NA)	mixed,N6	Canada	N	2007-09-17	Influenza A virus (A/American black duck/New Brunswick/02482/2007(mixed))						c
CY128587	1413	Avian	6 (NA)	mixed,N8	Canada	N	2007-09-17	Influenza A virus (A/American black duck/New Brunswick/02482/2007(mixed))						c
CY129263	1422	Avian	6 (NA)	H11N9	Canada	N	2007-09-17	Influenza A virus (A/American black duck/New Brunswick/02485/2007(H11N9))						c
CY129336	1428	Avian	6 (NA)	H7N3	Canada	N	2007-09-17	Influenza A virus (A/American black duck/New Brunswick/02490/2007(H7N3))						c
CY129152	1421	Avian	6 (NA)	H3N8	Canada	N	2007-09-17	Influenza A virus (A/American black duck/New Brunswick/02491/2007(H3N8))						c
CY128716	1428	Avian	6 (NA)	H7N3	Canada	N	2007-09-17	Influenza A virus (A/American black duck/New Brunswick/02493/2007(H7N3))						c
CY129312	1421	Avian	6 (NA)	H3N8	Canada	N	2007-09-18	Influenza A virus (A/American black duck/New Brunswick/02496/2007(H3N8))						c
CY129255	1421	Avian	6 (NA)	H3N8	Canada	N	2007-09-18	Influenza A virus (A/American black duck/New Brunswick/02497/2007(H3N8))						c
CY129296	1421	Avian	6 (NA)	H3N8	Canada	N	2007-09-18	Influenza A virus (A/American black duck/New Brunswick/02502/2007(H3N8))						c
CY129207	1421	Avian	6 (NA)	H3N8	Canada	N	2007-09-18	Influenza A virus (A/American black duck/New Brunswick/02507/2007(H3N8))						c
CY129271	1421	Avian	6 (NA)	mixed,N8	Canada	N	2007-09-19	Influenza A virus (A/American black duck/New Brunswick/02518/2007(mixed))						c
CY129072	1422	Avian	6 (NA)	H11N9	Canada	N	2007-09-19	Influenza A virus (A/American black duck/New Brunswick/02519/2007(H11N9))						c
CY129360	1421	Avian	6 (NA)	H3N8	Canada	N	2007-09-24	Influenza A virus (A/American black duck/New Brunswick/02525/2007(H3N8))						c
CY129320	1437	Avian	6 (NA)	H4N6	Canada	N	2007-09-24	Influenza A virus (A/American black duck/New Brunswick/02527/2007(H4N6))						c
CY129247	1437	Avian	6 (NA)	H4N6	Canada	N	2007-09-24	Influenza A virus (A/American black duck/New Brunswick/02528/2007(H4N6))						c
CY128752	1437	Avian	6 (NA)	H4N6	Canada	N	2007-09-25	Influenza A virus (A/American black duck/New Brunswick/02531/2007(H4N6))						c
CY128670	1421	Avian	6 (NA)	H3N8	Canada	N	2007-09-26	Influenza A virus (A/American black duck/New Brunswick/02549/2007(H3N8))						c
CY128600	1437	Avian	6 (NA)	mixed,N6	Canada	N	2007-09-20	Influenza A virus (A/American black duck/New Brunswick/02566/2007(mixed))						c
CY128601	1428	Avian	6 (NA)	mixed,N3	Canada	N	2007-09-20	Influenza A virus (A/American black duck/New Brunswick/02566/2007(mixed))						c
CY128602	1421	Avian	6 (NA)	mixed,N8	Canada	N	2007-09-20	Influenza A virus (A/American black duck/New Brunswick/02566/2007(mixed))						c
CY129048	1421	Avian	6 (NA)	H3N8	Canada	N	2007-09-22	Influenza A virus (A/American black duck/New Brunswick/02629/2007(H3N8))						c
CY128631	1432	Avian	6 (NA)	mixed,N6	Canada	N	2007-09-23	Influenza A virus (A/American black duck/New Brunswick/02643/2007(mixed))						c
CY128632	1421	Avian	6 (NA)	mixed,N8	Canada	N	2007-09-23	Influenza A virus (A/American black duck/New Brunswick/02643/2007(mixed))						c
CY128776	1426	Avian	6 (NA)	H4N6	Canada	N	2007-09-23	Influenza A virus (A/American black duck/New Brunswick/02646/2007(H4N6))						c
CY129096	1432	Avian	6 (NA)	H3N6	Canada	N	2007-09-24	Influenza A virus (A/American black duck/New Brunswick/02649/2007(H3N6))						c
CY129064	1442	Avian	6 (NA)	H3N2	Canada	N	2007-09-24	Influenza A virus (A/American black duck/New Brunswick/02650/2007(H3N2))						c
CY129215	1442	Avian	6 (NA)	H3N2	Canada	N	2007-09-24	Influenza A virus (A/American black duck/New Brunswick/02651/2007(H3N2))						c
CY129223	1437	Avian	6 (NA)	H4N6	Canada	N	2007-09-24	Influenza A virus (A/American black duck/New Brunswick/02653/2007(H4N6))						c
CY128612	1426	Avian	6 (NA)	mixed,N6	Canada	N	2007-09-24	Influenza A virus (A/American black duck/New Brunswick/02654/2007(mixed))						c
CY128613	1410	Avian	6 (NA)	mixed,N1	Canada	N	2007-09-24	Influenza A virus (A/American black duck/New Brunswick/02654/2007(mixed))						c
CY129189	1436	Avian	6 (NA)	H3N8	Canada	N	2007-09-24	Influenza A virus (A/American black duck/New Brunswick/02656/2007(H3N8))						c
CY128641	1437	Avian	6 (NA)	mixed,N6	Canada	N	2007-09-24	Influenza A virus (A/American black duck/New Brunswick/02658/2007(mixed))						c
CY128642	1435	Avian	6 (NA)	mixed,N8	Canada	N	2007-09-24	Influenza A virus (A/American black duck/New Brunswick/02658/2007(mixed))						c
CY129080	1437	Avian	6 (NA)	H4N6	Canada	N	2007-09-24	Influenza A virus (A/American black duck/New Brunswick/02659/2007(H4N6))						c
CY129177	1433	Avian	6 (NA)	mixed,N1	Canada	N	2007-09-19	Influenza A virus (A/American black duck/New Brunswick/02715/2007(mixed))						c
CY129178	1431	Avian	6 (NA)	mixed,N6	Canada	N	2007-09-19	Influenza A virus (A/American black duck/New Brunswick/02715/2007(mixed))						c
CY128576	1426	Avian	6 (NA)	mixed,N6	Canada	N	2007-09-19	Influenza A virus (A/American black duck/New Brunswick/02718/2007(mixed))						c
CY129112	1426	Avian	6 (NA)	H4N6	Canada	N	2007-09-19	Influenza A virus (A/American black duck/New Brunswick/02719/2007(H4N6))						c
CY128678	1433	Avian	6 (NA)	mixed,N1	Canada	N	2007-09-19	Influenza A virus (A/American black duck/New Brunswick/02720/2007(mixed))						c
CY129104	1426	Avian	6 (NA)	H4N6	Canada	N	2007-09-19	Influenza A virus (A/American black duck/New Brunswick/02722/2007(H4N6))						c
CY128660	1426	Avian	6 (NA)	mixed,N6	Canada	N	2007-09-19	Influenza A virus (A/American black duck/New Brunswick/02723/2007(mixed))						c
CY129056	1421	Avian	6 (NA)	H3N8	Canada	N	2007-09-19	Influenza A virus (A/American black duck/New Brunswick/02725/2007(H3N8))						c
CY129128	1426	Avian	6 (NA)	H4N6	Canada	N	2007-09-19	Influenza A virus (A/American black duck/New Brunswick/02726/2007(H4N6))						c
CY129136	1426	Avian	6 (NA)	H4N6	Canada	N	2007-09-19	Influenza A virus (A/American black duck/New Brunswick/02727/2007(H4N6))						c
CY129088	1426	Avian	6 (NA)	H4N6	Canada	N	2007-09-19	Influenza A virus (A/American black duck/New Brunswick/02728/2007(H4N6))						c
CY129144	1426	Avian	6 (NA)	H4N6	Canada	N	2007-09-19	Influenza A virus (A/American black duck/New Brunswick/02729/2007(H4N6))						c
CY129160	1426	Avian	6 (NA)	H4N6	Canada	N	2007-09-19	Influenza A virus (A/American black duck/New Brunswick/02730/2007(H4N6))						c
CY128732	1435	Avian	6 (NA)	mixed,N8	Canada	N	2007-09-04	Influenza A virus (A/American black duck/New Brunswick/02742/2007(mixed))						c
CY128733	1439	Avian	6 (NA)	mixed,N6	Canada	N	2007-09-04	Influenza A virus (A/American black duck/New Brunswick/02742/2007(mixed))						c
CY129344	1435	Avian	6 (NA)	H3N8	Canada	N	2007-09-04	Influenza A virus (A/American black duck/New Brunswick/02749/2007(H3N8))						c
CY129016	1424	Avian	6 (NA)	H3N8	Canada	N	2009-08-09	Influenza A virus (A/American black duck/New Brunswick/03395/2009(H3N8))						c
CY128984	1424	Avian	6 (NA)	H3N8	Canada	N	2009-08-09	Influenza A virus (A/American black duck/New Brunswick/03398/2009(H3N8))						c
CY129008	1424	Avian	6 (NA)	H3N8	Canada	N	2009-08-10	Influenza A virus (A/American black duck/New Brunswick/03408/2009(H3N8))						c
CY128952	1435	Avian	6 (NA)	H3N9	Canada	N	2009-08-12	Influenza A virus (A/American black duck/New Brunswick/03451/2009(H3N9))						c
CY129032	1421	Avian	6 (NA)	H3N8	Canada	N	2009-09-09	Influenza A virus (A/American black duck/New Brunswick/03495/2009(H3N8))						c
CY129024	1424	Avian	6 (NA)	H3N8	Canada	N	2009-09-10	Influenza A virus (A/American black duck/New Brunswick/03509/2009(H3N8))						c
CY128976	1439	Avian	6 (NA)	H4N6	Canada	N	2009-09-10	Influenza A virus (A/American black duck/New Brunswick/03511/2009(H4N6))						c
CY128486	1439	Avian	6 (NA)	H4N6	Canada	N	2009-09-10	Influenza A virus (A/American black duck/New Brunswick/03530/2009(H4N6))						c
CY128518	1439	Avian	6 (NA)	H4N6	Canada	N	2009-09-10	Influenza A virus (A/American black duck/New Brunswick/03531/2009(H4N6))						c
CY128526	1439	Avian	6 (NA)	H4N6	Canada	N	2009-09-10	Influenza A virus (A/American black duck/New Brunswick/03532/2009(H4N6))						c
CY128510	1439	Avian	6 (NA)	H4N6	Canada	N	2009-09-10	Influenza A virus (A/American black duck/New Brunswick/03534/2009(H4N6))						c
CY128566	1439	Avian	6 (NA)	H4N6	Canada	N	2009-09-10	Influenza A virus (A/American black duck/New Brunswick/03535/2009(H4N6))						c
CY128494	1439	Avian	6 (NA)	H4N6	Canada	N	2009-09-11	Influenza A virus (A/American black duck/New Brunswick/03540/2009(H4N6))						c
CY128502	1439	Avian	6 (NA)	H4N6	Canada	N	2009-09-11	Influenza A virus (A/American black duck/New Brunswick/03551/2009(H4N6))						c
CY128992	1439	Avian	6 (NA)	H4N6	Canada	N	2009-09-11	Influenza A virus (A/American black duck/New Brunswick/03552/2009(H4N6))						c
CY128968	1439	Avian	6 (NA)	H4N6	Canada	N	2009-09-11	Influenza A virus (A/American black duck/New Brunswick/03553/2009(H4N6))						c
CY128550	1439	Avian	6 (NA)	H4N6	Canada	N	2009-09-11	Influenza A virus (A/American black duck/New Brunswick/03554/2009(H4N6))						c
CY128534	1439	Avian	6 (NA)	H4N6	Canada	N	2009-09-11	Influenza A virus (A/American black duck/New Brunswick/03556/2009(H4N6))						c
CY128542	1439	Avian	6 (NA)	H4N6	Canada	N	2009-09-11	Influenza A virus (A/American black duck/New Brunswick/03559/2009(H4N6))						c
CY129328	1428	Avian	6 (NA)	H7N3	Canada	N	2007-08-16	Influenza A virus (A/American black duck/New Brunswick/04388/2007(H7N3))						c
CY129239	1433	Avian	6 (NA)	H10N7	Canada	N	2007-09-04	Influenza A virus (A/American black duck/New Brunswick/04395/2007(H10N7))						c
CY128724	1437	Avian	6 (NA)	H10N7	Canada	N	2007-09-04	Influenza A virus (A/American black duck/New Brunswick/04399/2007(H10N7))						c
CY129280	1435	Avian	6 (NA)	H3N8	Canada	N	2007-09-04	Influenza A virus (A/American black duck/New Brunswick/04484/2007(H3N8))						c
CY045305	1426	Avian	6 (NA)	H4N6	Canada	N	2006-09-14	Influenza A virus (A/American black duck/New Brunswick/19347/2006(H4N6))		Hatch Year				c
CY095444	1429	Avian	6 (NA)	H4N6	Canada	N	2006-09-18	Influenza A virus (A/American black duck/New Brunswick/19497/2006(H4N6))						c
CY045313	1429	Avian	6 (NA)	H4N6	Canada	N	2006-09-18	Influenza A virus (A/American black duck/New Brunswick/19502/2006(H4N6))		Hatch Year				c
CY047698	1432	Avian	6 (NA)	H3N6	Canada	N	2007-09-21	Influenza A virus (A/American black duck/New Brunswick/25182/2007(H3N6))		Hatch Year				c
CY095492	1436	Avian	6 (NA)	H3N2	Canada	N	2007-09-26	Influenza A virus (A/American black duck/Newfoundland and Labrador/26516/2007(H3N2))						c
CY095500	1436	Avian	6 (NA)	H3N2	Canada	N	2007-09-26	Influenza A virus (A/American black duck/Newfoundland and Labrador/26553/2007(H3N2))						c
CY144573	1441	Avian	6 (NA)	H3N2	USA	N	2004-12-22	Influenza A virus (A/American black duck/North Carolina/1321373/2004(H3N2))						c
CY138530	1422	Avian	6 (NA)	H1N1	Canada	N	2010-09-10	Influenza A virus (A/American black duck/Nova Scotia/00083/2010(H1N1))						c
CY138554	1413	Avian	6 (NA)	H1N1	Canada	N	2010-09-10	Influenza A virus (A/American black duck/Nova Scotia/00086/2010(H1N1))						c
CY138570	1422	Avian	6 (NA)	H1N1	Canada	N	2010-09-10	Influenza A virus (A/American black duck/Nova Scotia/00089/2010(H1N1))						c
CY138578	1422	Avian	6 (NA)	H1N1	Canada	N	2010-09-10	Influenza A virus (A/American black duck/Nova Scotia/00090/2010(H1N1))						c
CY138586	1422	Avian	6 (NA)	H1N1	Canada	N	2010-09-10	Influenza A virus (A/American black duck/Nova Scotia/00091/2010(H1N1))						c
CY138594	1422	Avian	6 (NA)	H1N1	Canada	N	2010-09-10	Influenza A virus (A/American black duck/Nova Scotia/00092/2010(H1N1))						c
CY138610	1422	Avian	6 (NA)	H1N1	Canada	N	2010-09-10	Influenza A virus (A/American black duck/Nova Scotia/00094/2010(H1N1))						c
CY138618	1422	Avian	6 (NA)	H1N1	Canada	N	2010-09-10	Influenza A virus (A/American black duck/Nova Scotia/00096/2010(H1N1))						c
CY138626	1422	Avian	6 (NA)	H1N1	Canada	N	2010-09-10	Influenza A virus (A/American black duck/Nova Scotia/00098/2010(H1N1))						c
CY138634	1422	Avian	6 (NA)	H1N1	Canada	N	2010-09-10	Influenza A virus (A/American black duck/Nova Scotia/00099/2010(H1N1))						c
CY128896	1437	Avian	6 (NA)	H8N4	Canada	N	2007-08-08	Influenza A virus (A/American black duck/Nova Scotia/02043/2007(H8N4))						c
CY128880	1421	Avian	6 (NA)	H3N8	Canada	N	2007	Influenza A virus (A/American black duck/Nova Scotia/02213/2007(H3N8))						c
CY125656	1437	Avian	6 (NA)	H4N6	Canada	N	2007-08-25	Influenza A virus (A/American black duck/Nova Scotia/02317/2007(H4N6))						c
CY128854	1437	Avian	6 (NA)	H4N6	Canada	N	2007-08-25	Influenza A virus (A/American black duck/Nova Scotia/02319/2007(H4N6))						c
CY128870	1426	Avian	6 (NA)	mixed,N6	Canada	N	2007-08-26	Influenza A virus (A/American black duck/Nova Scotia/02333/2007(mixed))						c
CY128871	1421	Avian	6 (NA)	mixed,N9	Canada	N	2007-08-26	Influenza A virus (A/American black duck/Nova Scotia/02333/2007(mixed))						c
CY125624	1424	Avian	6 (NA)	H3N8	Canada	N	2009-08-06	Influenza A virus (A/American black duck/Nova Scotia/03273/2009(H3N8))						c
MK535127	1444	Avian	6 (NA)	H6N5	USA	N	2006-10-21	Influenza A virus (A/American black duck/Ohio/06OS2051/2006)						c
CY187023	1421	Avian	6 (NA)	H3N8	USA	N	2012-11-16	Influenza A virus (A/American black duck/Ohio/12OS5510/2012(H3N8))						c
CY186594	1415	Avian	6 (NA)	H5N2	USA	N	2012-11-17	Influenza A virus (A/American black duck/Ohio/12OS5557/2012(H5N2))						c
CY204155	1421	Avian	6 (NA)	H4N8	USA	N	2014-08-22	Influenza A virus (A/American black duck/Ohio/14OS0557/2014(H4N8))						c
KY284408	1428	Avian	6 (NA)	H7N3	USA	N	2016-03-18	Influenza A virus (A/American black duck/Ohio/16OS0658/2016(H7N3))						c
CY139225	1413	Avian	6 (NA)	H3N8	Canada	N	2010-08-04	Influenza A virus (A/American black duck/Prince Edward Island/00672/2010(H3N8))						c
CY139233	1413	Avian	6 (NA)	H3N8	Canada	N	2010-08-04	Influenza A virus (A/American black duck/Prince Edward Island/00673/2010(H3N8))						c
CY139281	1413	Avian	6 (NA)	H3N8	Canada	N	2010-08-25	Influenza A virus (A/American black duck/Prince Edward Island/00788/2010(H3N8))						c
CY129168	1437	Avian	6 (NA)	H4N6	Canada	N	2007-08-16	Influenza A virus (A/American black duck/Prince Edward Island/02661/2007(H4N6))						c
CY125640	1437	Avian	6 (NA)	H4N6	Canada	N	2007-08-16	Influenza A virus (A/American black duck/Prince Edward Island/02662/2007(H4N6))						c
CY128904	1426	Avian	6 (NA)	H4N6	Canada	N	2007-08-20	Influenza A virus (A/American black duck/Prince Edward Island/02683/2007(H4N6))						c
CY128936	1426	Avian	6 (NA)	H4N6	Canada	N	2007-08-20	Influenza A virus (A/American black duck/Prince Edward Island/02684/2007(H4N6))						c
CY128830	1437	Avian	6 (NA)	H4N6	Canada	N	2007-08-20	Influenza A virus (A/American black duck/Prince Edward Island/02685/2007(H4N6))						c
CY128838	1437	Avian	6 (NA)	H4N6	Canada	N	2007-08-21	Influenza A virus (A/American black duck/Prince Edward Island/02697/2007(H4N6))						c
CY128846	1437	Avian	6 (NA)	H4N6	Canada	N	2007-08-22	Influenza A virus (A/American black duck/Prince Edward Island/02700/2007(H4N6))						c
CY125632	1437	Avian	6 (NA)	H4N6	Canada	N	2007-08-23	Influenza A virus (A/American black duck/Prince Edward Island/02708/2007(H4N6))						c
GU052301	1436	Avian	6 (NA)	H3N8	Australia	S	1978	Influenza A virus (A/American black duck/Western Australia/699/1978(H3N8))						c
CY133276	1421	Avian	6 (NA)	H7N8	USA	N	2010-11-18	Influenza A virus (A/American black duck/Wisconsin/10OS3949/2010(H7N8))						c
CY166567	1410	Avian	6 (NA)	H1N1	USA	N	2011-10-02	Influenza A virus (A/American black duck/Wisconsin/11OS3016/2011(H1N1))						c
CY166899	1433	Avian	6 (NA)	H6N1	USA	N	2011-09-24	Influenza A virus (A/American black duck/Wisconsin/11OS3191/2011(H6N1))						c
CY096980	1442	Avian	6 (NA)	H4N2	USA	N	2009-10-05	Influenza A virus (A/American black duck/Wisconsin/2542/2009(H4N2))						c
CY076095	1421	Avian	6 (NA)	H10N3	USA	N	2007-03-02	Influenza A virus (A/American coot/California/20181-006/2007(H10N3))						c
CY097161	1421	Avian	6 (NA)	H10N3	USA	N	2009-10-31	Influenza A virus (A/American coot/Illinois/3405/2009(H10N3))						c
CY079406	1421	Avian	6 (NA)	H10N3	USA	N	2009-01-24	Influenza A virus (A/American coot/Mississippi/09OS615/2009(H10N3))						c
KY561164	1437	Avian	6 (NA)	H10N2	USA	N	2015-10-31	Influenza A virus (A/American coot/Missouri/15OS6556/2015(H10N2))						c
CY076167	1431	Avian	6 (NA)	H3N8	USA	N	2007-12-17	Influenza A virus (A/American coot/Oregon/20589-007/2007(H3N8))						c
KU289748	1428	Avian	6 (NA)	H7N3	USA	N	2009-01-03	Influenza A virus (A/American green winged teal/Arizona/A00115994/2009(H7N3))						c
KU289756	1428	Avian	6 (NA)	H7N3	USA	N	2009-01-03	Influenza A virus (A/American green winged teal/Arizona/A00115995/2009(H7N3))						c
KU289764	1428	Avian	6 (NA)	H7N3	USA	N	2007-11-10	Influenza A virus (A/American green winged teal/Colorado/A00551331/2007(H7N3))						c
KU289772	1428	Avian	6 (NA)	H7N3	USA	N	2008-11-09	Influenza A virus (A/American green winged teal/Colorado/A00660616/2008(H7N3))						c
KU289780	1436	Avian	6 (NA)	H7N7	USA	N	2009-01-24	Influenza A virus (A/American green winged teal/Mississippi/A00468514/2009(H7N7))						c
KU289788	1431	Avian	6 (NA)	H7N6	USA	N	2009-01-24	Influenza A virus (A/American green winged teal/Mississippi/A00630203/2009(H7N6))						c
KU289796	1453	Avian	6 (NA)	H7N3	USA	N	2009-01-24	Influenza A virus (A/American green winged teal/Texas/A00586649/2009(H7N3))						c
KU289804	1425	Avian	6 (NA)	H7N3	USA	N	2009-02-03	Influenza A virus (A/American green winged teal/Texas/A00604024/2009(H7N3))						c
KU289812	1425	Avian	6 (NA)	H7N3	USA	N	2009-02-03	Influenza A virus (A/American green winged teal/Texas/A00604029/2009(H7N3))						c
KU289820	1453	Avian	6 (NA)	H7N3	USA	N	2009-02-03	Influenza A virus (A/American green winged teal/Texas/A00604032/2009(H7N3))						c
KU289828	1428	Avian	6 (NA)	H7N3	USA	N	2009-02-03	Influenza A virus (A/American green winged teal/Texas/A00604814/2009(H7N3))						c
KU289836	1419	Avian	6 (NA)	H7N1	USA	N	2009-01-15	Influenza A virus (A/American green winged teal/Utah/A00461135/2009(H7N1))						c
KU289844	1419	Avian	6 (NA)	H7N1	USA	N	2009-01-15	Influenza A virus (A/American green winged teal/Utah/A00461136/2009(H7N1))						c
KU289852	1444	Avian	6 (NA)	H7N7	USA	N	2009-01-16	Influenza A virus (A/American green winged teal/Utah/A00468772/2009(H7N7))						c
KU289860	1428	Avian	6 (NA)	H7N3	USA	N	2009-01-15	Influenza A virus (A/American green winged teal/Utah/A00614935/2009(H7N3))						c
KU289867	1422	Avian	6 (NA)	H7N3	USA	N	2009-01-09	Influenza A virus (A/American green winged teal/Utah/A00654391/2009(H7N3))						c
KU289873	1428	Avian	6 (NA)	H7N3	USA	N	2009-01-03	Influenza A virus (A/American green winged teal/Utah/A00831743/2009(H7N3))						c
KU289881	1428	Avian	6 (NA)	H7N3	USA	N	2009-01-02	Influenza A virus (A/American green winged teal/Utah/A00833077/2009(H7N3))						c
KU289889	1424	Avian	6 (NA)	H7N3	USA	N	2008-12-07	Influenza A virus (A/American green winged teal/Wyoming/A00230796/2008(H7N3))						c
KY551286	1410	Avian	6 (NA)	H7N3	USA	N	2015-01-02	Influenza A virus (A/American green-winged teal/AH0003731/2015(H7N3))						c
KX714372	1435	Avian	6 (NA)	H3N8	USA	N	2008-09-20	Influenza A virus (A/American green-winged teal/Alaska/103773/2008(H3N8))						c
KX714380	1439	Avian	6 (NA)	H4N6	USA	N	2008-09-20	Influenza A virus (A/American green-winged teal/Alaska/103777/2008(H4N6))						c
KX714388	1439	Avian	6 (NA)	H3N6	USA	N	2008-09-13	Influenza A virus (A/American green-winged teal/Alaska/103781/2008(H3N6))						c
KX714396	1439	Avian	6 (NA)	H3N6	USA	N	2008-09-13	Influenza A virus (A/American green-winged teal/Alaska/103885/2008(H3N6))						c
KX714316	1439	Avian	6 (NA)	H10N6	USA	N	2006-08-05	Influenza A virus (A/American green-winged teal/Alaska/11508/2006(H10N6))						c
KX714404	1435	Avian	6 (NA)	H3N8	USA	N	2009-08-13	Influenza A virus (A/American green-winged teal/Alaska/133672/2009(H3N8))						c
KX714412	1435	Avian	6 (NA)	H3N8	USA	N	2009-08-14	Influenza A virus (A/American green-winged teal/Alaska/133766/2009(H3N8))						c
KX714420	1436	Avian	6 (NA)	H10N7	USA	N	2009-08-07	Influenza A virus (A/American green-winged teal/Alaska/133988/2009(H10N7))						c
KX714428	1433	Avian	6 (NA)	H1N1	USA	N	2009-09-17	Influenza A virus (A/American green-winged teal/Alaska/137884/2009(H1N1))						c
KX714436	1435	Avian	6 (NA)	H3N8	USA	N	2009-09-27	Influenza A virus (A/American green-winged teal/Alaska/137886/2009(H3N8))						c
KX714444	1435	Avian	6 (NA)	H3N8	USA	N	2009-09-27	Influenza A virus (A/American green-winged teal/Alaska/137896/2009(H3N8))						c
KX714452	1435	Avian	6 (NA)	H3N8	USA	N	2009-09-18	Influenza A virus (A/American green-winged teal/Alaska/137916/2009(H3N8))						c
KX714460	1433	Avian	6 (NA)	H1N1	USA	N	2009-09-18	Influenza A virus (A/American green-winged teal/Alaska/137930/2009(H1N1))						c
KX714468	1433	Avian	6 (NA)	H1N1	USA	N	2009-09-18	Influenza A virus (A/American green-winged teal/Alaska/137946/2009(H1N1))						c
KX714476	1433	Avian	6 (NA)	H1N1	USA	N	2009-09-25	Influenza A virus (A/American green-winged teal/Alaska/137962/2009(H1N1))						c
KX714324	1439	Avian	6 (NA)	H3N6	USA	N	2006-08-16	Influenza A virus (A/American green-winged teal/Alaska/14164/2006(H3N6))						c
KX714332	1439	Avian	6 (NA)	H4N6	USA	N	2006-08-17	Influenza A virus (A/American green-winged teal/Alaska/14258/2006(H4N6))						c
KX714340	1439	Avian	6 (NA)	H4N6	USA	N	2006-08-18	Influenza A virus (A/American green-winged teal/Alaska/14366/2006(H4N6))						c
KT338336	1458	Avian	6 (NA)	mixed,N1	USA	N	2014-09-12	Influenza A virus (A/American green-winged teal/Alaska/156/2014(mixed))						c
KT338337	1435	Avian	6 (NA)	mixed,N8	USA	N	2014-09-12	Influenza A virus (A/American green-winged teal/Alaska/156/2014(mixed))						c
MH546157	1439	Avian	6 (NA)	H5N2	USA	N	2016-09-05	Influenza A virus (A/American green-winged teal/Alaska/16-039026-3/2016)						c
MH546165	1439	Avian	6 (NA)	H5N2	USA	N	2016-09-05	Influenza A virus (A/American green-winged teal/Alaska/16-039026-4/2016)						c
KT338351	1410	Avian	6 (NA)	H3N3	USA	N	2014-09-11	Influenza A virus (A/American green-winged teal/Alaska/306/2014(H3N3))						c
KT338359	1458	Avian	6 (NA)	H1N1	USA	N	2014-09-11	Influenza A virus (A/American green-winged teal/Alaska/386/2014(H1N1))						c
JX081115	1436	Avian	6 (NA)	H4N6	USA	N	2006-08-11	Influenza A virus (A/American green-winged teal/Alaska/44161-082/2006(H4N6))						c
JX081120	1418	Avian	6 (NA)	H3N8	USA	N	2008-08-14	Influenza A virus (A/American green-winged teal/Alaska/44419-342/2008(H3N8))						c
JX081121	1437	Avian	6 (NA)	H4N6	USA	N	2009-08-17	Influenza A virus (A/American green-winged teal/Alaska/44493-412/2009(H4N6))						c
JX081123	1422	Avian	6 (NA)	H3N8	USA	N	2009-08-16	Influenza A virus (A/American green-winged teal/Alaska/44493-527/2009(H3N8))						c
JX081126	1422	Avian	6 (NA)	H3N8	USA	N	2009-08-15	Influenza A virus (A/American green-winged teal/Alaska/44493-588/2009(H3N8))						c
KX714348	1435	Avian	6 (NA)	H3N8	USA	N	2007-08-06	Influenza A virus (A/American green-winged teal/Alaska/45497/2007(H3N8))						c
KT338414	1426	Avian	6 (NA)	H5N2	USA	N	2014-10-10	Influenza A virus (A/American green-winged teal/Alaska/472/2014(H5N2))						c
KT338422	1458	Avian	6 (NA)	H3N1	USA	N	2014-10-02	Influenza A virus (A/American green-winged teal/Alaska/478/2014(H3N1))						c
KT338454	1435	Avian	6 (NA)	H3N8	USA	N	2014-10-10	Influenza A virus (A/American green-winged teal/Alaska/524/2014(H3N8))						c
KX714356	1435	Avian	6 (NA)	H1N8	USA	N	2008-08-09	Influenza A virus (A/American green-winged teal/Alaska/88857/2008(H1N8))						c
KX714364	1435	Avian	6 (NA)	H3N8	USA	N	2008-09-13	Influenza A virus (A/American green-winged teal/Alaska/98313/2008(H3N8))						c
MH546173	1432	Avian	6 (NA)	H5N2	USA	N	2016-10-22	Influenza A virus (A/American green-winged teal/California/16-035443-2/2016)						c
CY076351	1422	Avian	6 (NA)	H11N9	USA	N	2007-01-24	Influenza A virus (A/American green-winged teal/California/27790/2007(H11N9))						c
CY076007	1431	Avian	6 (NA)	H7N6	USA	N	2007-01-27	Influenza A virus (A/American green-winged teal/California/28228/2007(H7N6))						c
CY047013	1428	Avian	6 (NA)	H7N3	USA	N	2007-02-03	Influenza A virus (A/American green-winged teal/California/28855/2007(H7N3))						c
CY076231	1420	Avian	6 (NA)	H7N3	USA	N	2007-01-03	Influenza A virus (A/American green-winged teal/California/44242-906/2007(H7N3))						c
CY076343	1422	Avian	6 (NA)	H11N9	USA	N	2007-01-24	Influenza A virus (A/American green-winged teal/California/44287-066/2007(H11N9))						c
CY076359	1428	Avian	6 (NA)	H7N3	USA	N	2007-01-24	Influenza A virus (A/American green-winged teal/California/44287-084/2007(H7N3))						c
CY076415	1431	Avian	6 (NA)	H7N6	USA	N	2007-01-27	Influenza A virus (A/American green-winged teal/California/44287-305/2007(H7N6))						c
CY076439	1437	Avian	6 (NA)	H8N4	USA	N	2007-01-27	Influenza A virus (A/American green-winged teal/California/44287-373/2007(H8N4))						c
CY045377	1428	Avian	6 (NA)	H7N3	USA	N	2007-02-03	Influenza A virus (A/American green-winged teal/California/44287-713/2007(H7N3))						c
CY076679	1433	Avian	6 (NA)	H11N5	USA	N	2007-10-20	Influenza A virus (A/American green-winged teal/California/44363-002/2007(H11N5))						c
CY076687	1423	Avian	6 (NA)	H11N9	USA	N	2007-11-03	Influenza A virus (A/American green-winged teal/California/44363-067/2007(H11N9))						c
KY550773	1410	Avian	6 (NA)	H7N3	USA	N	2015-02-01	Influenza A virus (A/American green-winged teal/California/AH0010595/2015(H7N3))						c
KY550757	1410	Avian	6 (NA)	H7N3	USA	N	2015-01-18	Influenza A virus (A/American green-winged teal/California/AH0011959/2015(H7N3))						c
KY550827	1428	Avian	6 (NA)	H7N3	USA	N	2016-01-30	Influenza A virus (A/American green-winged teal/California/AH0079678/2016(H7N3))						c
KY550851	1410	Avian	6 (NA)	H7N3	USA	N	2015-02-03	Influenza A virus (A/American green-winged teal/Colorado/AH0026688/2015(H7N3))						c
MH546181	1422	Avian	6 (NA)	H5N9	USA	N	2016-08-23	Influenza A virus (A/American green-winged teal/Idaho/16-028809-5/2016)						c
MH546189	1422	Avian	6 (NA)	H5N9	USA	N	2016-08-23	Influenza A virus (A/American green-winged teal/Idaho/16-028809-8/2016)						c
MH546197	1422	Avian	6 (NA)	H5N9	USA	N	2016-08-23	Influenza A virus (A/American green-winged teal/Idaho/16-028809-9/2016)						c
KY551302	1413	Avian	6 (NA)	H7N9	USA	N	2015-01-11	Influenza A virus (A/American green-winged teal/Idaho/AH0006121/2015(H7N9))						c
KU201730	1426	Avian	6 (NA)	H5N2	USA	N	2015-01-18	Influenza A virus (A/American green-winged teal/Idaho/AH0011899/2015(H5N2))						c
CY079576	1426	Avian	6 (NA)	mixed,N2	USA	N	2008-10-25	Influenza A virus (A/American green-winged teal/Illinois/08OS2311/2008(mixed))						c
CY079470	1437	Avian	6 (NA)	H10N7	USA	N	2008-10-26	Influenza A virus (A/American green-winged teal/Illinois/08OS2713/2008(H10N7))						c
CY132895	1439	Avian	6 (NA)	H4N6	USA	N	2010-09-04	Influenza A virus (A/American green-winged teal/Illinois/10OS1551/2010(H4N6))						c
CY132919	1421	Avian	6 (NA)	H4N8	USA	N	2010-09-05	Influenza A virus (A/American green-winged teal/Illinois/10OS1598/2010(H4N8))						c
CY132975	1436	Avian	6 (NA)	H7N7	USA	N	2010-10-30	Influenza A virus (A/American green-winged teal/Illinois/10OS3329/2010(H7N7))						c
CY132991	1427	Avian	6 (NA)	H2N3	USA	N	2010-10-30	Influenza A virus (A/American green-winged teal/Illinois/10OS3343/2010(H2N3))						c
CY132999	1436	Avian	6 (NA)	H7N7	USA	N	2010-10-30	Influenza A virus (A/American green-winged teal/Illinois/10OS3368/2010(H7N7))						c
CY133015	1439	Avian	6 (NA)	H6N2	USA	N	2010-10-30	Influenza A virus (A/American green-winged teal/Illinois/10OS3589/2010(H6N2))						c
CY133531	1442	Avian	6 (NA)	H11N2	USA	N	2010-10-31	Influenza A virus (A/American green-winged teal/Illinois/10OS3662/2010(H11N2))						c
CY133039	1428	Avian	6 (NA)	H7N3	USA	N	2010-11-27	Influenza A virus (A/American green-winged teal/Illinois/10OS4014/2010(H7N3))						c
CY166388	1435	Avian	6 (NA)	H3N8	USA	N	2011-10-22	Influenza A virus (A/American green-winged teal/Illinois/11OS4814/2011(H3N8))						c
CY186659	1439	Avian	6 (NA)	mixed,N2	USA	N	2012-10-20	Influenza A virus (A/American green-winged teal/Illinois/12OS4792/2012(mixed))						c
CY186677	1428	Avian	6 (NA)	H3N8	USA	N	2012-10-20	Influenza A virus (A/American green-winged teal/Illinois/12OS5103/2012(H3N8))						c
KY463801	1413	Avian	6 (NA)	H4N8	USA	N	2014-09-06	Influenza A virus (A/American green-winged teal/Illinois/14OS2079/2014(H4N8))						c
KY561323	1442	Avian	6 (NA)	H6N2	USA	N	2015-10-31	Influenza A virus (A/American green-winged teal/Illinois/15OS5977/2015(H6N2))						c
CY097205	1428	Avian	6 (NA)	H2N3	USA	N	2009-10-17	Influenza A virus (A/American green-winged teal/Illinois/2479/2009(H2N3))						c
CY096926	1442	Avian	6 (NA)	mixed,N2	USA	N	2009-10-17	Influenza A virus (A/American green-winged teal/Illinois/2975/2009(mixed))						c
CY096928	1437	Avian	6 (NA)	mixed,N7	USA	N	2009-10-17	Influenza A virus (A/American green-winged teal/Illinois/2975/2009(mixed))						c
CY097187	1442	Avian	6 (NA)	mixed,N2	USA	N	2009-10-17	Influenza A virus (A/American green-winged teal/Illinois/3053/2009(mixed))						c
CY097197	1441	Avian	6 (NA)	H1N2	USA	N	2009-10-17	Influenza A virus (A/American green-winged teal/Illinois/3054/2009(H1N2))						c
CY096963	1442	Avian	6 (NA)	mixed,N2	USA	N	2009-10-31	Influenza A virus (A/American green-winged teal/Illinois/3443/2009(mixed))						c
KY550890	1428	Avian	6 (NA)	H7N3	USA	N	2015-10-31	Influenza A virus (A/American green-winged teal/Indiana/AH0029607/2015(H7N3))						c
CY130471	1439	Avian	6 (NA)	H3N6	USA	N	2010-07-13	Influenza A virus (A/American green-winged teal/Interior Alaska/10BM04207R0/2010(H3N6))						c
CY135673	1440	Avian	6 (NA)	H4N6	USA	N	2010-07-22	Influenza A virus (A/American green-winged teal/Interior Alaska/10BM05165R0/2010(H4N6))						c
CY135731	1421	Avian	6 (NA)	H3N8	USA	N	2010-07-25	Influenza A virus (A/American green-winged teal/Interior Alaska/10BM05376R0/2010(H3N8))						c
CY135199	1439	Avian	6 (NA)	mixed,N6	USA	N	2010-07-26	Influenza A virus (A/American green-winged teal/Interior Alaska/10BM05434R0/2010(mixed))						c
CY135200	1421	Avian	6 (NA)	mixed,N8	USA	N	2010-07-26	Influenza A virus (A/American green-winged teal/Interior Alaska/10BM05434R0/2010(mixed))						c
CY135755	1440	Avian	6 (NA)	mixed,N6	USA	N	2010-07-26	Influenza A virus (A/American green-winged teal/Interior Alaska/10BM05436R0/2010(mixed))						c
CY135756	1421	Avian	6 (NA)	mixed,N8	USA	N	2010-07-26	Influenza A virus (A/American green-winged teal/Interior Alaska/10BM05436R0/2010(mixed))						c
CY135209	1440	Avian	6 (NA)	mixed,N6	USA	N	2010-07-26	Influenza A virus (A/American green-winged teal/Interior Alaska/10BM05438R0/2010(mixed))						c
CY137999	1421	Avian	6 (NA)	mixed,N8	USA	N	2010-07-26	Influenza A virus (A/American green-winged teal/Interior Alaska/10BM05439R0/2010(mixed))						c
CY138000	1440	Avian	6 (NA)	mixed,N4	USA	N	2010-07-26	Influenza A virus (A/American green-winged teal/Interior Alaska/10BM05439R0/2010(mixed))						c
CY135219	1421	Avian	6 (NA)	mixed,N8	USA	N	2010-07-26	Influenza A virus (A/American green-winged teal/Interior Alaska/10BM05440R0/2010(mixed))						c
CY135220	1433	Avian	6 (NA)	mixed,N7	USA	N	2010-07-26	Influenza A virus (A/American green-winged teal/Interior Alaska/10BM05440R0/2010(mixed))						c
CY135228	1421	Avian	6 (NA)	mixed,N8	USA	N	2010-07-26	Influenza A virus (A/American green-winged teal/Interior Alaska/10BM05441R0/2010(mixed))						c
CY136045	1440	Avian	6 (NA)	H4N6	USA	N	2010-07-30	Influenza A virus (A/American green-winged teal/Interior Alaska/10BM06728R0/2010(H4N6))						c
CY136021	1439	Avian	6 (NA)	H4N6	USA	N	2010-07-31	Influenza A virus (A/American green-winged teal/Interior Alaska/10BM07000R0/2010(H4N6))						c
CY143486	1421	Avian	6 (NA)	H3N8	USA	N	2010-08-02	Influenza A virus (A/American green-winged teal/Interior Alaska/10BM07573R0/2010(H3N8))						c
CY143502	1421	Avian	6 (NA)	H3N8	USA	N	2010-08-02	Influenza A virus (A/American green-winged teal/Interior Alaska/10BM07649R0/2010(H3N8))						c
CY143518	1436	Avian	6 (NA)	H4N6	USA	N	2010-08-03	Influenza A virus (A/American green-winged teal/Interior Alaska/10BM07863R0/2010(H4N6))						c
CY143526	1421	Avian	6 (NA)	H3N8	USA	N	2010-08-03	Influenza A virus (A/American green-winged teal/Interior Alaska/10BM07917R0/2010(H3N8))						c
CY143550	1421	Avian	6 (NA)	H3N8	USA	N	2010-08-04	Influenza A virus (A/American green-winged teal/Interior Alaska/10BM08134R0/2010(H3N8))						c
CY143558	1435	Avian	6 (NA)	H3N8	USA	N	2010-08-04	Influenza A virus (A/American green-winged teal/Interior Alaska/10BM08222R0/2010(H3N8))						c
CY143566	1440	Avian	6 (NA)	H4N6	USA	N	2010-08-04	Influenza A virus (A/American green-winged teal/Interior Alaska/10BM08226R0/2010(H4N6))						c
CY143574	1421	Avian	6 (NA)	H3N8	USA	N	2010-08-04	Influenza A virus (A/American green-winged teal/Interior Alaska/10BM08228R0/2010(H3N8))						c
CY143582	1421	Avian	6 (NA)	H3N8	USA	N	2010-08-04	Influenza A virus (A/American green-winged teal/Interior Alaska/10BM08422R0/2010(H3N8))						c
CY125735	1426	Avian	6 (NA)	mixed,N2	USA	N	2010-09-06	Influenza A virus (A/American green-winged teal/Interior Alaska/10BM16586R0/2010(mixed))						c
CY125736	1436	Avian	6 (NA)	mixed,N7	USA	N	2010-09-06	Influenza A virus (A/American green-winged teal/Interior Alaska/10BM16586R0/2010(mixed))						c
CY196019	1445	Avian	6 (NA)	H10N5	USA	N	2011-07-07	Influenza A virus (A/American green-winged teal/Interior Alaska/11BM00293/2011(H10N5))						c
CY196027	1445	Avian	6 (NA)	H10N5	USA	N	2011-07-07	Influenza A virus (A/American green-winged teal/Interior Alaska/11BM00304/2011(H10N5))						c
CY196091	1439	Avian	6 (NA)	H4N6	USA	N	2011-08-08	Influenza A virus (A/American green-winged teal/Interior Alaska/11BM02195/2011(H4N6))						c
CY196147	1422	Avian	6 (NA)	H2N9	USA	N	2011-08-15	Influenza A virus (A/American green-winged teal/Interior Alaska/11BM03165/2011(H2N9))						c
CY196155	1422	Avian	6 (NA)	H2N9	USA	N	2011-08-15	Influenza A virus (A/American green-winged teal/Interior Alaska/11BM03166/2011(H2N9))						c
CY196171	1440	Avian	6 (NA)	mixed,N6	USA	N	2011-08-18	Influenza A virus (A/American green-winged teal/Interior Alaska/11BM03443/2011(mixed))						c
CY196172	1422	Avian	6 (NA)	mixed,N9	USA	N	2011-08-18	Influenza A virus (A/American green-winged teal/Interior Alaska/11BM03443/2011(mixed))						c
CY196180	1434	Avian	6 (NA)	H4N6	USA	N	2011-08-18	Influenza A virus (A/American green-winged teal/Interior Alaska/11BM03479/2011(H4N6))						c
CY196220	1436	Avian	6 (NA)	H3N8	USA	N	2011-09-01	Influenza A virus (A/American green-winged teal/Interior Alaska/11BM03657/2011(H3N8))						c
CY196228	1421	Avian	6 (NA)	H3N8	USA	N	2011-09-01	Influenza A virus (A/American green-winged teal/Interior Alaska/11BM03661/2011(H3N8))						c
CY196288	1436	Avian	6 (NA)	H3N8	USA	N	2011-09-04	Influenza A virus (A/American green-winged teal/Interior Alaska/11BM03897/2011(H3N8))						c
CY196296	1421	Avian	6 (NA)	H3N8	USA	N	2011-09-04	Influenza A virus (A/American green-winged teal/Interior Alaska/11BM03899/2011(H3N8))						c
CY196381	1421	Avian	6 (NA)	H3N8	USA	N	2011-09-10	Influenza A virus (A/American green-winged teal/Interior Alaska/11CH00044/2011(H3N8))						c
CY196645	1421	Avian	6 (NA)	H3N8	USA	N	2011-09-09	Influenza A virus (A/American green-winged teal/Interior Alaska/11ML00038/2011(H3N8))						c
CY077382	1425	Avian	6 (NA)	H3N8	USA	N	2007-09-10	Influenza A virus (A/American green-winged teal/Interior Alaska/7MP1049/2007(H3N8))						c
CY077240	1424	Avian	6 (NA)	H3N8	USA	N	2007-09-02	Influenza A virus (A/American green-winged teal/Interior Alaska/7MP1651/2007(H3N8))						c
CY047029	1421	Avian	6 (NA)	H3N8	USA	N	2007-09-16	Influenza A virus (A/American green-winged teal/Interior Alaska/7MP2225/2007(H3N8))		hatch year				c
CY143172	1435	Avian	6 (NA)	H3N8	USA	N	2009-09-02	Influenza A virus (A/American green-winged teal/Interior Alaska/9BM12318R0/2009(H3N8))						c
CY143196	1435	Avian	6 (NA)	H3N8	USA	N	2009-09-02	Influenza A virus (A/American green-winged teal/Interior Alaska/9BM12356R0/2009(H3N8))						c
CY143446	1435	Avian	6 (NA)	H3N8	USA	N	2009-09-06	Influenza A virus (A/American green-winged teal/Interior Alaska/9BM12714R1/2009(H3N8))						c
CY135457	1433	Avian	6 (NA)	H10N7	USA	N	2009-07-23	Influenza A virus (A/American green-winged teal/Interior Alaska/9BM3595R1/2009(H10N7))						c
CY135401	1433	Avian	6 (NA)	H10N7	USA	N	2009-07-27	Influenza A virus (A/American green-winged teal/Interior Alaska/9BM4407R0/2009(H10N7))						c
CY135529	1436	Avian	6 (NA)	H4N6	USA	N	2009-07-29	Influenza A virus (A/American green-winged teal/Interior Alaska/9BM5041R0/2009(H4N6))						c
CY135537	1437	Avian	6 (NA)	H8N4	USA	N	2009-07-29	Influenza A virus (A/American green-winged teal/Interior Alaska/9BM5045R0/2009(H8N4))						c
CY135553	1440	Avian	6 (NA)	H4N6	USA	N	2009-07-30	Influenza A virus (A/American green-winged teal/Interior Alaska/9BM5277R0/2009(H4N6))						c
CY135175	1436	Avian	6 (NA)	N6	USA	N	2009-07-30	Influenza A virus (A/American green-winged teal/Interior Alaska/9BM5433R0/2009(N6))						c
CY142008	1437	Avian	6 (NA)	H10N7	USA	N	2009	Influenza A virus (A/American green-winged teal/Interior Alaska/9BM6222R0/2009(H10N7))						c
CY142428	1433	Avian	6 (NA)	H10N7	USA	N	2009	Influenza A virus (A/American green-winged teal/Interior Alaska/9BM6223R0/2009(H10N7))						c
CY142436	1433	Avian	6 (NA)	H10N7	USA	N	2009	Influenza A virus (A/American green-winged teal/Interior Alaska/9BM6225R0/2009(H10N7))						c
CY142612	1436	Avian	6 (NA)	H4N6	USA	N	2009-08-03	Influenza A virus (A/American green-winged teal/Interior Alaska/9BM6258R0/2009(H4N6))						c
CY142628	1421	Avian	6 (NA)	H3N8	USA	N	2009-08-03	Influenza A virus (A/American green-winged teal/Interior Alaska/9BM6410R0/2009(H3N8))						c
CY142027	1437	Avian	6 (NA)	H10N7	USA	N	2009	Influenza A virus (A/American green-winged teal/Interior Alaska/9BM6428R0/2009(H10N7))						c
CY142043	1437	Avian	6 (NA)	H10N7	USA	N	2009	Influenza A virus (A/American green-winged teal/Interior Alaska/9BM6702R0/2009(H10N7))						c
CY142067	1437	Avian	6 (NA)	H10N7	USA	N	2009	Influenza A virus (A/American green-winged teal/Interior Alaska/9BM7190R0/2009(H10N7))						c
CY142972	1436	Avian	6 (NA)	H4N6	USA	N	2009-08-09	Influenza A virus (A/American green-winged teal/Interior Alaska/9BM8129R0/2009(H4N6))						c
CY132792	1440	Avian	6 (NA)	mixed,N6	USA	N	2010-09-18	Influenza A virus (A/American green-winged teal/Iowa/10OS2467/2010(mixed))						c
KY551025	1428	Avian	6 (NA)	H7N3	USA	N	2015-12-01	Influenza A virus (A/American green-winged teal/Kansas/AH0068556/2015(H7N3))						c
KY551255	1428	Avian	6 (NA)	H7N3	USA	N	2016-01-16	Influenza A virus (A/American green-winged teal/Louisiana/AH0036368/2016(H7N3))						c
KY551262	1428	Avian	6 (NA)	H7N3	USA	N	2016-01-23	Influenza A virus (A/American green-winged teal/Louisiana/AH0077927/2016(H7N3))						c
CY047682	1426	Avian	6 (NA)	H4N6	Canada	N	2007-08-21	Influenza A virus (A/American green-winged teal/Manitoba/23884/2007(H4N6))		Hatch Year				c
CY190029	1434	Avian	6 (NA)	H6N8	USA	N	2006-10-21	Influenza A virus (A/American green-winged teal/Maryland/06MD700/2006(H6N8))						c
CY140854	1433	Avian	6 (NA)	H6N1	USA	N	2009-09-12	Influenza A virus (A/American green-winged teal/Minnesota/AI09-3589/2009(H6N1))						c
CY079310	1436	Avian	6 (NA)	H7N7	USA	N	2009-01-09	Influenza A virus (A/American green-winged teal/Mississippi/09OS046/2009(H7N7))						c
CY133660	1439	Avian	6 (NA)	mixed,N6	USA	N	2011-01-15	Influenza A virus (A/American green-winged teal/Mississippi/11OS247/2011(mixed))						c
CY133661	1428	Avian	6 (NA)	mixed,N3	USA	N	2011-01-15	Influenza A virus (A/American green-winged teal/Mississippi/11OS247/2011(mixed))						c
CY133671	1428	Avian	6 (NA)	H7N3	USA	N	2011-01-15	Influenza A virus (A/American green-winged teal/Mississippi/11OS250/2011(H7N3))						c
CY133679	1436	Avian	6 (NA)	H7N7	USA	N	2011-01-15	Influenza A virus (A/American green-winged teal/Mississippi/11OS255/2011(H7N7))						c
CY133687	1433	Avian	6 (NA)	H1N1	USA	N	2011-01-15	Influenza A virus (A/American green-winged teal/Mississippi/11OS256/2011(H1N1))						c
CY133695	1422	Avian	6 (NA)	H11N9	USA	N	2011-01-15	Influenza A virus (A/American green-winged teal/Mississippi/11OS257/2011(H11N9))						c
CY133704	1422	Avian	6 (NA)	mixed,N9	USA	N	2011-01-15	Influenza A virus (A/American green-winged teal/Mississippi/11OS259/2011(mixed))						c
CY133705	1428	Avian	6 (NA)	mixed,N3	USA	N	2011-01-15	Influenza A virus (A/American green-winged teal/Mississippi/11OS259/2011(mixed))						c
CY166770	1440	Avian	6 (NA)	H4N6	USA	N	2011-12-08	Influenza A virus (A/American green-winged teal/Mississippi/11OS5869/2011(H4N6))						c
CY166834	1439	Avian	6 (NA)	H4N6	USA	N	2011-12-09	Influenza A virus (A/American green-winged teal/Mississippi/11OS5903/2011(H4N6))						c
CY133643	1422	Avian	6 (NA)	H11N9	USA	N	2011-01-08	Influenza A virus (A/American green-winged teal/Mississippi/11OS90/2011(H11N9))						c
CY132824	1442	Avian	6 (NA)	mixed,N2	USA	N	2011-01-08	Influenza A virus (A/American green-winged teal/Mississippi/11OS98/2011(mixed))						c
CY132825	1428	Avian	6 (NA)	mixed,N3	USA	N	2011-01-08	Influenza A virus (A/American green-winged teal/Mississippi/11OS98/2011(mixed))						c
CY167177	1428	Avian	6 (NA)	H5N3	USA	N	2012-01-16	Influenza A virus (A/American green-winged teal/Mississippi/12OS191/2012(H5N3))						c
CY167194	1428	Avian	6 (NA)	H5N3	USA	N	2012-01-17	Influenza A virus (A/American green-winged teal/Mississippi/12OS311/2012(H5N3))						c
CY167234	1436	Avian	6 (NA)	H7N7	USA	N	2012-01-18	Influenza A virus (A/American green-winged teal/Mississippi/12OS397/2012(H7N7))						c
CY167242	1433	Avian	6 (NA)	H10N7	USA	N	2012-01-18	Influenza A virus (A/American green-winged teal/Mississippi/12OS405/2012(H10N7))						c
CY186790	1419	Avian	6 (NA)	H5N2	USA	N	2012-12-08	Influenza A virus (A/American green-winged teal/Mississippi/12OS5061/2012(H5N2))						c
KY561213	1421	Avian	6 (NA)	H3N8	USA	N	2015-12-22	Influenza A virus (A/American green-winged teal/Mississippi/15OS7984/2015(H3N8))						c
KY561237	1453	Avian	6 (NA)	H11N3	USA	N	2015-12-22	Influenza A virus (A/American green-winged teal/Mississippi/15OS8008/2015(H11N3))						c
CY097680	1434	Avian	6 (NA)	H3N8	USA	N	2010-01-14	Influenza A virus (A/American green-winged teal/Mississippi/285/2010(H3N8))						c
CY097688	1435	Avian	6 (NA)	H11N9	USA	N	2010-01-16	Influenza A virus (A/American green-winged teal/Mississippi/300/2010(H11N9))						c
CY097744	1433	Avian	6 (NA)	mixed,N7	USA	N	2010-01-16	Influenza A virus (A/American green-winged teal/Mississippi/404/2010(mixed))						c
CY097745	1426	Avian	6 (NA)	mixed,N2	USA	N	2010-01-16	Influenza A virus (A/American green-winged teal/Mississippi/404/2010(mixed))						c
KY550906	1428	Avian	6 (NA)	H7N3	USA	N	2016-01-23	Influenza A virus (A/American green-winged teal/Mississippi/AH0076465/2016(H7N3))						c
CY133359	1438	Avian	6 (NA)	H12N4	USA	N	2010-12-12	Influenza A virus (A/American green-winged teal/Missouri/10OS4622/2010(H12N4))						c
CY166147	1434	Avian	6 (NA)	mixed,N6	USA	N	2011-09-10	Influenza A virus (A/American green-winged teal/Missouri/11OS2630/2011(mixed))						c
KY583953	1413	Avian	6 (NA)	H3N8	USA	N	2015-09-12	Influenza A virus (A/American green-winged teal/Missouri/15OS4838/2015(H3N8))						c
KY284470	1444	Avian	6 (NA)	H12N5	USA	N	2015-09-21	Influenza A virus (A/American green-winged teal/Missouri/15OS4865/2015(H12N5))						c
KY561233	1431	Avian	6 (NA)	H6N1	USA	N	2015-10-31	Influenza A virus (A/American green-winged teal/Missouri/15OS6486/2015(H6N1))						c
KY561051	1422	Avian	6 (NA)	H11N9	USA	N	2015-10-31	Influenza A virus (A/American green-winged teal/Missouri/15OS6591/2015(H11N9))						c
MK236688	1454	Avian	6 (NA)	H6N1	USA	N	2017-09-09	Influenza A virus (A/American green-winged teal/Missouri/17OS3048/2017)						c
MK237481	1439	Avian	6 (NA)	H4N6	USA	N	2017-09-09	Influenza A virus (A/American green-winged teal/Missouri/17OS3168/2017)						c
MH546205	1439	Avian	6 (NA)	H5N2	USA	N	2016-10-08	Influenza A virus (A/American green-winged teal/Nevada/16-033700-1/2016)						c
CY186849	1444	Avian	6 (NA)	H6N5	USA	N	2012-09-04	Influenza A virus (A/American green-winged teal/Ohio/12OS2128/2012(H6N5))						c
CY186857	1439	Avian	6 (NA)	H4N6	USA	N	2012-09-07	Influenza A virus (A/American green-winged teal/Ohio/12OS2137/2012(H4N6))						c
CY186921	1439	Avian	6 (NA)	H11N2	USA	N	2012-09-15	Influenza A virus (A/American green-winged teal/Ohio/12OS2161/2012(H11N2))						c
CY186559	1444	Avian	6 (NA)	H6N5	USA	N	2012-09-08	Influenza A virus (A/American green-winged teal/Ohio/12OS2256/2012(H6N5))						c
CY186806	1433	Avian	6 (NA)	mixed,N1	USA	N	2012-09-01	Influenza A virus (A/American green-winged teal/Ohio/12OS2334/2012(mixed))						c
CY187031	1428	Avian	6 (NA)	H7N3	USA	N	2012-11-17	Influenza A virus (A/American green-winged teal/Ohio/12OS5538/2012(H7N3))						c
KJ527624	1439	Avian	6 (NA)	H7N2	USA	N	2013-09-13	Influenza A virus (A/American green-winged teal/Ohio/13OS1769/2013(H7N2))						c
KJ568003	1428	Avian	6 (NA)	H7N3	USA	N	2013-09-14	Influenza A virus (A/American green-winged teal/Ohio/13OS1777/2013(H7N3))						c
KJ568259	1442	Avian	6 (NA)	H3N2	USA	N	2013-09-14	Influenza A virus (A/American green-winged teal/Ohio/13OS1778/2013(H3N2))						c
KJ568059	1458	Avian	6 (NA)	H6N1	USA	N	2013-09-14	Influenza A virus (A/American green-winged teal/Ohio/13OS1793/2013(H6N1))						c
KJ568139	1458	Avian	6 (NA)	H6N1	USA	N	2013-09-14	Influenza A virus (A/American green-winged teal/Ohio/13OS1794/2013(H6N1))						c
KJ568283	1442	Avian	6 (NA)	H3N2	USA	N	2013-09-08	Influenza A virus (A/American green-winged teal/Ohio/13OS1867/2013(H3N2))						c
KJ568067	1442	Avian	6 (NA)	H3N2	USA	N	2013-09-21	Influenza A virus (A/American green-winged teal/Ohio/13OS2056/2013(H3N2))						c
KJ568379	1436	Avian	6 (NA)	H6N7	USA	N	2013-09-21	Influenza A virus (A/American green-winged teal/Ohio/13OS2070/2013(H6N7))						c
KJ567875	1442	Avian	6 (NA)	H6N2	USA	N	2013-09-21	Influenza A virus (A/American green-winged teal/Ohio/13OS2083/2013(H6N2))						c
KJ568147	1442	Avian	6 (NA)	H6N2	USA	N	2013-09-21	Influenza A virus (A/American green-winged teal/Ohio/13OS2090/2013(H6N2))						c
KY583767	1410	Avian	6 (NA)	H3N1	USA	N	2015-09-05	Influenza A virus (A/American green-winged teal/Ohio/15OS3625/2015(H3N1))						c
KY583903	1410	Avian	6 (NA)	H1N1	USA	N	2015-09-05	Influenza A virus (A/American green-winged teal/Ohio/15OS3630/2015(H1N1))						c
KY284475	1422	Avian	6 (NA)	H1N1	USA	N	2015-09-21	Influenza A virus (A/American green-winged teal/Ohio/15OS5188/2015(H1N1))						c
MK236825	1445	Avian	6 (NA)	H10N8	USA	N	2017-09-09	Influenza A virus (A/American green-winged teal/Ohio/17OS1833/2017)						c
MK236631	1445	Avian	6 (NA)	H10N8	USA	N	2017-09-14	Influenza A virus (A/American green-winged teal/Ohio/17OS1834/2017)						c
MK236673	1439	Avian	6 (NA)	H4N2	USA	N	2017-09-14	Influenza A virus (A/American green-winged teal/Ohio/17OS2016/2017)						c
MK236670	1439	Avian	6 (NA)	H4N2	USA	N	2017-09-12	Influenza A virus (A/American green-winged teal/Ohio/17OS2031/2017)						c
MK237259	1454	Avian	6 (NA)	H1N1	USA	N	2017-09-03	Influenza A virus (A/American green-winged teal/Ohio/17OS2958/2017)						c
MK237294	1454	Avian	6 (NA)	H1N1	USA	N	2017-09-03	Influenza A virus (A/American green-winged teal/Ohio/17OS2959/2017)						c
MN794940	1413	Avian	6 (NA)	H6N6	USA	N	2018-09-13	Influenza A virus (A/American green-winged teal/Ohio/18OS1767/2018)						c
MH546213	1439	Avian	6 (NA)	H5N2	USA	N	2016-12-28	Influenza A virus (A/American green-winged teal/Oregon/17-000383-3/2016)						c
CY076479	1425	Avian	6 (NA)	H3N8	USA	N	2007-09-10	Influenza A virus (A/American green-winged teal/Oregon/44336-183/2007(H3N8))						c
KU201738	1410	Avian	6 (NA)	H5N2	USA	N	2015-01-14	Influenza A virus (A/American green-winged teal/Oregon/AH0012403/2015(H5N2))						c
MK236944	1442	Avian	6 (NA)	H5N2	USA	N	2018-01-26	Influenza A virus (A/American green-winged teal/Tennessee/18OS0447/2018)						c
KY551097	1428	Avian	6 (NA)	H7N3	USA	N	2016-01-27	Influenza A virus (A/American green-winged teal/Texas/AH0040242/2016(H7N3))						c
KY551089	1428	Avian	6 (NA)	H7N3	USA	N	2016-01-27	Influenza A virus (A/American green-winged teal/Texas/AH0040565/2016(H7N3))						c
KY551073	1428	Avian	6 (NA)	H7N3	USA	N	2016-01-09	Influenza A virus (A/American green-winged teal/Texas/AH0041269/2016(H7N3))						c
KY551129	1428	Avian	6 (NA)	H7N3	USA	N	2016-01-30	Influenza A virus (A/American green-winged teal/Texas/AH0057336/2016(H7N3))						c
KY551121	1442	Avian	6 (NA)	H7N2	USA	N	2016-01-30	Influenza A virus (A/American green-winged teal/Texas/AH0057366/2016(H7N2))						c
KY551105	1428	Avian	6 (NA)	H7N3	USA	N	2016-01-27	Influenza A virus (A/American green-winged teal/Texas/AH0058646/2016(H7N3))						c
KY551113	1442	Avian	6 (NA)	H7N2	USA	N	2016-01-27	Influenza A virus (A/American green-winged teal/Texas/AH0058651/2016(H7N2))						c
CY140955	1422	Avian	6 (NA)	H3N9	USA	N	2009-09-19	Influenza A virus (A/American green-winged teal/Texas/AI09-4396/2009(H3N9))						c
CY141059	1421	Avian	6 (NA)	H3N8	USA	N	2009-12-13	Influenza A virus (A/American green-winged teal/Texas/AI09-6046/2009(H3N8))						c
KY551310	1428	Avian	6 (NA)	H7N3	USA	N	2015-02-22	Influenza A virus (A/American green-winged teal/Utah/AH0021680/2015(H7N3))						c
KY551461	1428	Avian	6 (NA)	H7N3	USA	N	2016-02-03	Influenza A virus (A/American green-winged teal/Utah/AH0075891/2016(H7N3))						c
KY551397	1428	Avian	6 (NA)	H7N3	USA	N	2016-02-03	Influenza A virus (A/American green-winged teal/Utah/AH0076018/2016(H7N3))						c
KY551413	1428	Avian	6 (NA)	H7N3	USA	N	2016-02-03	Influenza A virus (A/American green-winged teal/Utah/AH0076032/2016(H7N3))						c
KP739423	1417	Avian	6 (NA)	H5N1	USA	N	2014-12-29	Influenza A virus (A/American green-winged teal/Washington/195750/2014(H5N1))						c
CY079422	1421	Avian	6 (NA)	H3N8	USA	N	2008-10-19	Influenza A virus (A/American green-winged teal/Wisconsin/08OS2270/2008(H3N8))						c
CY079430	1426	Avian	6 (NA)	H3N2	USA	N	2008-10-20	Influenza A virus (A/American green-winged teal/Wisconsin/08OS2291/2008(H3N2))						c
CY079342	1439	Avian	6 (NA)	H3N2	USA	N	2008-10-20	Influenza A virus (A/American green-winged teal/Wisconsin/08OS2292/2008(H3N2))						c
CY132943	1428	Avian	6 (NA)	H6N8	USA	N	2010-09-26	Influenza A virus (A/American green-winged teal/Wisconsin/10OS2767/2010(H6N8))						c
CY133087	1433	Avian	6 (NA)	H1N1	USA	N	2010-10-02	Influenza A virus (A/American green-winged teal/Wisconsin/10OS2847/2010(H1N1))						c
CY133236	1439	Avian	6 (NA)	H5N2	USA	N	2010-10-03	Influenza A virus (A/American green-winged teal/Wisconsin/10OS2955/2010(H5N2))						c
CY132723	1440	Avian	6 (NA)	mixed,N6	USA	N	2010-10-03	Influenza A virus (A/American green-winged teal/Wisconsin/10OS3093/2010(mixed))						c
CY133155	1439	Avian	6 (NA)	H5N2	USA	N	2010-10-20	Influenza A virus (A/American green-winged teal/Wisconsin/10OS3127/2010(H5N2))						c
CY166324	1433	Avian	6 (NA)	H6N1	USA	N	2011-09-24	Influenza A virus (A/American green-winged teal/Wisconsin/11OS3053/2011(H6N1))						c
CY166117	1421	Avian	6 (NA)	mixed,N2	USA	N	2011-09-24	Influenza A virus (A/American green-winged teal/Wisconsin/11OS3069/2011(mixed))						c
CY166118	1410	Avian	6 (NA)	mixed,N1	USA	N	2011-09-24	Influenza A virus (A/American green-winged teal/Wisconsin/11OS3069/2011(mixed))						c
CY166535	1410	Avian	6 (NA)	H1N1	USA	N	2011-10-15	Influenza A virus (A/American green-winged teal/Wisconsin/11OS3376/2011(H1N1))						c
CY166631	1444	Avian	6 (NA)	H12N5	USA	N	2011-10-16	Influenza A virus (A/American green-winged teal/Wisconsin/11OS3425/2011(H12N5))						c
CY166639	1442	Avian	6 (NA)	H5N2	USA	N	2011-10-16	Influenza A virus (A/American green-winged teal/Wisconsin/11OS3431/2011(H5N2))						c
CY166647	1442	Avian	6 (NA)	H5N2	USA	N	2011-10-16	Influenza A virus (A/American green-winged teal/Wisconsin/11OS3432/2011(H5N2))						c
CY166188	1433	Avian	6 (NA)	H10N7	USA	N	2011-10-29	Influenza A virus (A/American green-winged teal/Wisconsin/11OS3499/2011(H10N7))						c
CY166228	1439	Avian	6 (NA)	H12N2	USA	N	2011-10-30	Influenza A virus (A/American green-winged teal/Wisconsin/11OS3580/2011(H12N2))						c
CY166682	1439	Avian	6 (NA)	H4N6	USA	N	2011-11-04	Influenza A virus (A/American green-winged teal/Wisconsin/11OS3592/2011(H4N6))						c
CY187154	1433	Avian	6 (NA)	H1N1	USA	N	2012-09-27	Influenza A virus (A/American green-winged teal/Wisconsin/12OS2994/2012(H1N1))						c
CY187162	1439	Avian	6 (NA)	H4N6	USA	N	2012-09-27	Influenza A virus (A/American green-winged teal/Wisconsin/12OS2997/2012(H4N6))						c
CY187129	1435	Avian	6 (NA)	H11N9	USA	N	2012-09-29	Influenza A virus (A/American green-winged teal/Wisconsin/12OS3031/2012(H11N9))						c
CY187186	1439	Avian	6 (NA)	H4N2	USA	N	2012-10-13	Influenza A virus (A/American green-winged teal/Wisconsin/12OS4281/2012(H4N2))						c
CY187137	1435	Avian	6 (NA)	H11N9	USA	N	2012-09-30	Influenza A virus (A/American green-winged teal/Wisconsin/12OS4536/2012(H11N9))						c
CY186632	1434	Avian	6 (NA)	N6	USA	N	2012-09-30	Influenza A virus (A/American green-winged teal/Wisconsin/12OS4539/2012(N6))						c
CY187146	1428	Avian	6 (NA)	mixed,N3	USA	N	2012-09-30	Influenza A virus (A/American green-winged teal/Wisconsin/12OS4577/2012(mixed))						c
KJ568395	1428	Avian	6 (NA)	H7N3	USA	N	2013-09-29	Influenza A virus (A/American green-winged teal/Wisconsin/13OS3468/2013(H7N3))						c
MK237982	1439	Avian	6 (NA)	H4N2	USA	N	2017-09-30	Influenza A virus (A/American green-winged teal/Wisconsin/17OS3907/2017)						c
MK237563	1454	Avian	6 (NA)	H1N1	USA	N	2017-09-30	Influenza A virus (A/American green-winged teal/Wisconsin/17OS3916/2017)						c
MK237239	1454	Avian	6 (NA)	H1N1	USA	N	2017-10-01	Influenza A virus (A/American green-winged teal/Wisconsin/17OS3992/2017)						c
MK237747	1437	Avian	6 (NA)	H11N3	USA	N	2017-10-01	Influenza A virus (A/American green-winged teal/Wisconsin/17OS4004/2017)						c
MK236891	1454	Avian	6 (NA)	H1N1	USA	N	2017-10-01	Influenza A virus (A/American green-winged teal/Wisconsin/17OS4008/2017)						c
MK236705	1439	Avian	6 (NA)	H11N2	USA	N	2017-10-14	Influenza A virus (A/American green-winged teal/Wisconsin/17OS4132/2017)						c
CY097456	1442	Avian	6 (NA)	H6N2	USA	N	2009-10-17	Influenza A virus (A/American green-winged teal/Wisconsin/2530/2009(H6N2))						c
CY097360	1424	Avian	6 (NA)	H3N8	USA	N	2009-10-20	Influenza A virus (A/American green-winged teal/Wisconsin/2690/2009(H3N8))						c
CY097504	1422	Avian	6 (NA)	H1N1	USA	N	2009-10-17	Influenza A virus (A/American green-winged teal/Wisconsin/2743/2009(H1N1))						c
KX185930	1431	Avian	6 (NA)	H9N2	Chile	S	2015-09-25	Influenza A virus (A/American oystercatcher/Chile/C1307/2015(H9N2))						c
MH499168	1413	Avian	6 (NA)	H3N8	Chile	S	2016-10-27	Influenza A virus (A/American oystercatcher/Chile/C17359/2016)						c
MH499128	1413	Avian	6 (NA)	H3N8	Chile	S	2016-10-27	Influenza A virus (A/American oystercatcher/Chile/C17400/2016)						c
MH499217	1413	Avian	6 (NA)	H13N9	Chile	S	2016-12-13	Influenza A virus (A/American oystercatcher/Chile/C20102/2016)						c
CY054301	1451	Avian	6 (NA)	H13N9	USA	N	2007	Influenza A virus (A/American white pelican/Minnesota/AI-07-1819/2007(H13N9))						c
CY054303	1449	Avian	6 (NA)	H13N9	USA	N	2008-07-29	Influenza A virus (A/American white pelican/Minnesota/Sg-0611/2008(H13N9))						c
CY043978	1419	Avian	6 (NA)	H3N8	USA	N	2007-09-10	Influenza A virus (A/American widgeon/Alaska/7MP1061/2007(H3N8))		hatch year				c
CY077358	1433	Avian	6 (NA)	H3N8	USA	N	2007-09-03	Influenza A virus (A/American widgeon/Interior Alaska/7MP1707/2007(H3N8))						c
CY077208	1425	Avian	6 (NA)	H3N8	USA	N	2007-09-05	Influenza A virus (A/American widgeon/Interior Alaska/7MP1768/2007(H3N8))						c
CY166794	1426	Avian	6 (NA)	H6N2	USA	N	2011-12-10	Influenza A virus (A/American widgeon/Mississippi/11OS6073/2011(H6N2))						c
CY166826	1429	Avian	6 (NA)	H5N3	USA	N	2011-12-10	Influenza A virus (A/American widgeon/Mississippi/11OS6097/2011(H5N3))						c
GU050061	1441	Avian	6 (NA)	H5N2	USA	N	2006	Influenza A virus (A/American widgeon/Oregon/467919/2006(H5N2))						c
CY101800	1435	Avian	6 (NA)	H3N8	Canada	N	1992-08-24	Influenza A virus (A/American wigeon/Alberta/215/1992(H3N8))						c
KY550788	1428	Avian	6 (NA)	H7N3	USA	N	2015-12-12	Influenza A virus (A/American wigeon/Arizona/AH0073657/2015(H7N3))						c
MH546221	1442	Avian	6 (NA)	H5N2	USA	N	2015-12-02	Influenza A virus (A/American wigeon/California/15-039075-7/2015)						c
CY133879	1433	Avian	6 (NA)	H6N1	USA	N	2010-10-23	Influenza A virus (A/American wigeon/California/2423/2010(H6N1))						c
CY134313	1428	Avian	6 (NA)	H10N3	USA	N	2011-12-03	Influenza A virus (A/American wigeon/California/2930/2011(H10N3))						c
CY133887	1433	Avian	6 (NA)	H6N1	USA	N	2010-11-17	Influenza A virus (A/American wigeon/California/2997/2010(H6N1))						c
CY120621	1433	Avian	6 (NA)	mixed,N1	USA	N	2010-11-27	Influenza A virus (A/American wigeon/California/3179/2010(mixed))						c
CY120629	1439	Avian	6 (NA)	H5N2	USA	N	2010-11-27	Influenza A virus (A/American wigeon/California/3180/2010(H5N2))						c
CY177023	1433	Avian	6 (NA)	H6N1	USA	N	2012-10-21	Influenza A virus (A/American wigeon/California/3741/2012(H6N1))						c
CY093792	1433	Avian	6 (NA)	H6N1	USA	N	2008-11-08	Influenza A virus (A/American wigeon/California/6588/2008(H6N1))						c
CY093800	1444	Avian	6 (NA)	H12N5	USA	N	2008-11-08	Influenza A virus (A/American wigeon/California/6610/2008(H12N5))						c
CY094559	1433	Avian	6 (NA)	mixed,N1	USA	N	2009-10-25	Influenza A virus (A/American wigeon/California/6712/2009(mixed))						c
CY093808	1433	Avian	6 (NA)	H6N1	USA	N	2008-10-19	Influenza A virus (A/American wigeon/California/8121/2008(H6N1))						c
CY094383	1445	Avian	6 (NA)	H12N5	USA	N	2008-10-19	Influenza A virus (A/American wigeon/California/8352/2008(H12N5))						c
CY094391	1433	Avian	6 (NA)	H6N1	USA	N	2008-10-19	Influenza A virus (A/American wigeon/California/8363/2008(H6N1))						c
CY093824	1433	Avian	6 (NA)	H6N1	USA	N	2008-10-25	Influenza A virus (A/American wigeon/California/8529/2008(H6N1))						c
CY093832	1433	Avian	6 (NA)	H6N1	USA	N	2008-10-25	Influenza A virus (A/American wigeon/California/8547/2008(H6N1))						c
CY094399	1433	Avian	6 (NA)	H6N1	USA	N	2008-10-29	Influenza A virus (A/American wigeon/California/8658/2008(H6N1))						c
CY093840	1433	Avian	6 (NA)	H6N1	USA	N	2008-10-29	Influenza A virus (A/American wigeon/California/8670/2008(H6N1))						c
CY093848	1433	Avian	6 (NA)	H6N1	USA	N	2008-11-01	Influenza A virus (A/American wigeon/California/8763/2008(H6N1))						c
CY094407	1433	Avian	6 (NA)	H6N1	USA	N	2008-11-08	Influenza A virus (A/American wigeon/California/8910/2008(H6N1))						c
CY094415	1433	Avian	6 (NA)	H6N1	USA	N	2008-11-15	Influenza A virus (A/American wigeon/California/9044/2008(H6N1))						c
CY094423	1433	Avian	6 (NA)	H6N1	USA	N	2007-10-21	Influenza A virus (A/American wigeon/California/HKWF041C/2007(H6N1))						c
CY033358	1458	Avian	6 (NA)	H6N1	USA	N	2007-12-05	Influenza A virus (A/American wigeon/California/HKWF1174/2007(H6N1))		Hatch Year	M			c
CY093856	1433	Avian	6 (NA)	H6N1	USA	N	2007-10-31	Influenza A virus (A/American wigeon/California/HKWF296C/2007(H6N1))						c
CY033398	1458	Avian	6 (NA)	H6N1	USA	N	2007-11-03	Influenza A virus (A/American wigeon/California/HKWF353/2007(H6N1))		Hatch Year	F			c
CY033422	1458	Avian	6 (NA)	H6N1	USA	N	2007-10-21	Influenza A virus (A/American wigeon/California/HKWF42/2007(H6N1))		Hatch Year	F			c
CY094431	1444	Avian	6 (NA)	H6N5	USA	N	2007-11-04	Influenza A virus (A/American wigeon/California/HKWF541C/2007(H6N5))						c
MH251156	1458	Avian	6 (NA)	H6N1	USA	N	2016-10-22	Influenza A virus (A/American wigeon/California/LDC523/2016)						c
KY828736	1427	Avian	6 (NA)	H5N8	USA	N	2015-01-17	Influenza A virus (A/American wigeon/California/UCD58P/2015(H5N8))						c
MH546229	1442	Avian	6 (NA)	H5N2	USA	N	2015-11-21	Influenza A virus (A/American wigeon/Colorado/15-038180-1/2015)						c
CY135705	1421	Avian	6 (NA)	mixed,N8	USA	N	2010-07-25	Influenza A virus (A/American wigeon/Interior Alaska/10BM05310R0/2010(mixed))						c
CY135237	1439	Avian	6 (NA)	mixed,N6	USA	N	2010-07-26	Influenza A virus (A/American wigeon/Interior Alaska/10BM05537R0/2010(mixed))						c
CY196345	1434	Avian	6 (NA)	H4N6	USA	N	2011-09-09	Influenza A virus (A/American wigeon/Interior Alaska/11CH00010/2011(H4N6))						c
CY196373	1434	Avian	6 (NA)	H4N6	USA	N	2011-09-10	Influenza A virus (A/American wigeon/Interior Alaska/11CH00036/2011(H4N6))						c
CY078917	1433	Avian	6 (NA)	H3N8	USA	N	2007-09-03	Influenza A virus (A/American wigeon/Interior Alaska/7MP1726/2007(H3N8))						c
CY130334	1435	Avian	6 (NA)	H3N8	USA	N	2009-07-11	Influenza A virus (A/American wigeon/Interior Alaska/9BM2501R1/2009(H3N8))						c
CY133458	1442	Avian	6 (NA)	H2N2	USA	N	2010-10-17	Influenza A virus (A/American wigeon/Iowa/10OS2748/2010(H2N2))						c
GQ923191	1442	Avian	6 (NA)	H5N2	USA	N	2006	Influenza A virus (A/American wigeon/Iowa/463993/2006(H5N2))						c
GQ923199	1442	Avian	6 (NA)	H5N2	USA	N	2006	Influenza A virus (A/American wigeon/Iowa/463998/2006(H5N2))						c
CY140537	1435	Avian	6 (NA)	H4N6	USA	N	2008-11-08	Influenza A virus (A/American wigeon/Louisiana/Sg-01031/2008(H4N6))						c
CY140545	1439	Avian	6 (NA)	H6N2	USA	N	2008-11-09	Influenza A virus (A/American wigeon/Louisiana/Sg-01032/2008(H6N2))						c
MG280237	1435	Avian	6 (NA)	H6N8	USA	N	2016-11-12	Influenza A virus (A/American wigeon/Maryland/16OS5139/2016(H6N8))						c
KY575198	1419	Avian	6 (NA)	H9N2	Mexico	N	2008-12-14	Influenza A virus (A/American wigeon/Mexico-Sonora/769/2008(H9N2))						c
CY140625	1421	Avian	6 (NA)	H3N8	USA	N	2008-10-12	Influenza A virus (A/American wigeon/Minnesota/Sg-01067/2008(H3N8))						c
CY133862	1425	Avian	6 (NA)	mixed,N3	USA	N	2010-12-29	Influenza A virus (A/American wigeon/Missouri/10MO0530/2010(mixed))						c
CY133426	1433	Avian	6 (NA)	H6N1	USA	N	2010-12-12	Influenza A virus (A/American wigeon/Missouri/10OS4752/2010(H6N1))						c
MK237867	1454	Avian	6 (NA)	H6N1	USA	N	2017-11-04	Influenza A virus (A/American wigeon/Missouri/17OS4599/2017)						c
MK237942	1454	Avian	6 (NA)	H6N1	USA	N	2017-11-06	Influenza A virus (A/American wigeon/Missouri/17OS4780/2017)						c
CY125447	1435	Avian	6 (NA)	H3N8	Canada	N	2007-09-04	Influenza A virus (A/American wigeon/New Brunswick/04487/2007(H3N8))						c
CY125535	1435	Avian	6 (NA)	H3N8	Canada	N	2007-09-04	Influenza A virus (A/American wigeon/New Brunswick/04488/2007(H3N8))						c
CY125511	1435	Avian	6 (NA)	H3N8	Canada	N	2007-09-04	Influenza A virus (A/American wigeon/New Brunswick/04489/2007(H3N8))						c
CY125463	1435	Avian	6 (NA)	H3N8	Canada	N	2007-09-04	Influenza A virus (A/American wigeon/New Brunswick/04490/2007(H3N8))						c
CY125543	1435	Avian	6 (NA)	H3N8	Canada	N	2007-09-04	Influenza A virus (A/American wigeon/New Brunswick/04491/2007(H3N8))						c
CY125551	1435	Avian	6 (NA)	H3N8	Canada	N	2007-09-04	Influenza A virus (A/American wigeon/New Brunswick/04492/2007(H3N8))						c
CY125455	1435	Avian	6 (NA)	H3N8	Canada	N	2007-09-04	Influenza A virus (A/American wigeon/New Brunswick/04493/2007(H3N8))						c
CY125295	1435	Avian	6 (NA)	H3N8	Canada	N	2007-09-04	Influenza A virus (A/American wigeon/New Brunswick/04494/2007(H3N8))						c
CY125527	1435	Avian	6 (NA)	H3N8	Canada	N	2007-09-04	Influenza A virus (A/American wigeon/New Brunswick/04497/2007(H3N8))						c
CY125471	1435	Avian	6 (NA)	H3N8	Canada	N	2007-09-04	Influenza A virus (A/American wigeon/New Brunswick/04500/2007(H3N8))						c
MG279797	1435	Avian	6 (NA)	H3N8	USA	N	2016-10-15	Influenza A virus (A/American wigeon/Ohio/16OS3665/2016(H3N8))						c
MG280357	1442	Avian	6 (NA)	H5N2	USA	N	2016-10-22	Influenza A virus (A/American wigeon/Ohio/16OS3736/2016(H5N2))						c
MH546237	1439	Avian	6 (NA)	H5N2	USA	N	2016-12-28	Influenza A virus (A/American wigeon/Oregon/17-000383-2/2016)						c
KU201754	1413	Avian	6 (NA)	H5N8	USA	N	2015-01-18	Influenza A virus (A/American wigeon/Oregon/AH0012525/2015(H5N8))						c
MH546245	1442	Avian	6 (NA)	H5N2	USA	N	2015-11-20	Influenza A virus (A/American wigeon/Utah/15-038912-1/2015)						c
KU201618	1427	Avian	6 (NA)	H5N8	USA	N	2015-01-02	Influenza A virus (A/American wigeon/Utah/AH0007824/2015(H5N8))						c
KY551357	1433	Avian	6 (NA)	H7N7	USA	N	2015-12-02	Influenza A virus (A/American wigeon/Utah/AH0067123/2015(H7N7))						c
KU201882	1427	Avian	6 (NA)	H5N8	USA	N	2014-12-16	Influenza A virus (A/American wigeon/Washington/195198/2014(H5N8))						c
KU201890	1427	Avian	6 (NA)	H5N8	USA	N	2014-12-16	Influenza A virus (A/American wigeon/Washington/195205/2014(H5N8))						c
KU201826	1427	Avian	6 (NA)	H5N8	USA	N	2014-12-30	Influenza A virus (A/American wigeon/Washington/195968/2014(H5N8))						c
KU201858	1417	Avian	6 (NA)	H5N1	USA	N	2015-01-02	Influenza A virus (A/American wigeon/Washington/196336/2015(H5N1))						c
KU201866	1413	Avian	6 (NA)	H5N1	USA	N	2015-01-02	Influenza A virus (A/American wigeon/Washington/196340/2015(H5N1))						c
AM911101	1413	Avian	6 (NA)	H5N1	Slovenia	N	2006	Influenza A virus (A/Anas acuta/Slovenia/470/06(H5N1))						c
FN386472	1410	Avian	6 (NA)	H1N1	Spain	N	2007-11-26	Influenza A virus (A/Anas crecca/Spain/1384/2007(H1N1))						c
FN386473	1410	Avian	6 (NA)	H1N1	Spain	N	2007-12-01	Influenza A virus (A/Anas crecca/Spain/1402/2007(H1N1))						c
FN386474	1410	Avian	6 (NA)	H1N1	Spain	N	2007-12-01	Influenza A virus (A/Anas crecca/Spain/1404/2007(H1N1))						c
HQ244409	1425	Avian	6 (NA)	H7N9	Spain	N	2008-01-26	Influenza A virus (A/Anas crecca/Spain/1460/2008(H7N9))						c
MH547052	1424	Avian	6 (NA)	H11N8	China	N	2015-02-06	Influenza A virus (A/Anas falcata/China/D257/2015)						c
FN386468	1413	Avian	6 (NA)	H3N8	Spain	N	2006-09-03	Influenza A virus (A/Anas plathyrhynchos/Spain/0454/2006(H3N8))						c
FN386471	1410	Avian	6 (NA)	H1N1	Spain	N	2007-11-26	Influenza A virus (A/Anas plathyrhynchos/Spain/1365/2007(H1N1))						c
FN386476	1413	Avian	6 (NA)	H10N4	Spain	N	2008-02-09	Influenza A virus (A/Anas plathyrhynchos/Spain/1495/2008(H10N4))						c
FN386477	1413	Avian	6 (NA)	H8N4	Spain	N	2008-02-09	Influenza A virus (A/Anas plathyrhynchos/Spain/1502/2008(H8N4))						c
MT439899	1434	Avian	6 (NA)	H1N1	Belgium	N	2017-11-19	Influenza A virus (A/Anas platyrhynchos/Belgium/10402 H195386/2017)						c
MT406835	1453	Avian	6 (NA)	H2N3	Belgium	N	2018-10-09	Influenza A virus (A/Anas platyrhynchos/Belgium/10409/2018)						c
MT406843	1453	Avian	6 (NA)	H5N3	Belgium	N	2017-08-29	Influenza A virus (A/Anas platyrhynchos/Belgium/10749 47/2017)						c
MT406851	1458	Avian	6 (NA)	H11N1	Belgium	N	2017-09-22	Influenza A virus (A/Anas platyrhynchos/Belgium/11025 44/2017)						c
MT406859	1433	Avian	6 (NA)	H11N9	Belgium	N	2017-09-30	Influenza A virus (A/Anas platyrhynchos/Belgium/11026 11/2017)						c
MT406899	1453	Avian	6 (NA)	H2N3	Belgium	N	2016-11-29	Influenza A virus (A/Anas platyrhynchos/Belgium/11127/2016)						c
MT406923	1453	Avian	6 (NA)	H5N3	Belgium	N	2016-11-04	Influenza A virus (A/Anas platyrhynchos/Belgium/11442 39/2016)						c
MT406939	1458	Avian	6 (NA)	H1N1	Belgium	N	2018-11-26	Influenza A virus (A/Anas platyrhynchos/Belgium/11958/2018)						c
HM570060	1413	Avian	6 (NA)	H3N8	Belgium	N	2007-09-18	Influenza A virus (A/Anas platyrhynchos/Belgium/12827/2007(H3N8))						c
KU646954	1442	Avian	6 (NA)	H5N2	Belgium	N	2013-09-26	Influenza A virus (A/Anas platyrhynchos/Belgium/17330cls42/2013(H5N2))						c
MT406947	1458	Avian	6 (NA)	H10N1	Belgium	N	2018-02-19	Influenza A virus (A/Anas platyrhynchos/Belgium/1837 H101620/2018)						c
MH107209	1420	Avian	6 (NA)	H5N8	Belgium	N	2017-02-27	Influenza A virus (A/Anas platyrhynchos/Belgium/1899/2017(H5N8))						c
MT406955	1433	Avian	6 (NA)	H11N9	Belgium	N	2018-10-12	Influenza A virus (A/Anas platyrhynchos/Belgium/195 7/2018)						c
MN653523	1441	Avian	6 (NA)	H7N7	Belgium	N	2012-11-16	Influenza A virus (A/Anas platyrhynchos/Belgium/23852/2012)						c
KU646986	1440	Avian	6 (NA)	H9N2	Belgium	N	2012-09-09	Influenza A virus (A/Anas platyrhynchos/Belgium/24311pcs5/2012(H9N2))						c
MN653524	1441	Avian	6 (NA)	H7N7	Belgium	N	2012-12-17	Influenza A virus (A/Anas platyrhynchos/Belgium/25576/2012)						c
MT406995	1440	Avian	6 (NA)	H1N6	Belgium	N	2015-09-03	Influenza A virus (A/Anas platyrhynchos/Belgium/3950/2015)						c
MT407027	1453	Avian	6 (NA)	H7N3	Belgium	N	2019-01-21	Influenza A virus (A/Anas platyrhynchos/Belgium/724/2019)						c
MT407043	1419	Avian	6 (NA)	H12N5	Belgium	N	2018-08-29	Influenza A virus (A/Anas platyrhynchos/Belgium/7828/2018)						c
MT407067	1458	Avian	6 (NA)	H3N1	Belgium	N	2016-08-29	Influenza A virus (A/Anas platyrhynchos/Belgium/8295/2016)						c
MT407083	1453	Avian	6 (NA)	H5N3	Belgium	N	2016-09-20	Influenza A virus (A/Anas platyrhynchos/Belgium/8862 H170636/2016)						c
MT407099	1453	Avian	6 (NA)	H5N3	Belgium	N	2016-09-25	Influenza A virus (A/Anas platyrhynchos/Belgium/9074 H191808/2016)						c
MT407115	1453	Avian	6 (NA)	H5N3	Belgium	N	2016-10-04	Influenza A virus (A/Anas platyrhynchos/Belgium/9473/2016)						c
MT407123	1458	Avian	6 (NA)	H1N1	Belgium	N	2016-09-25	Influenza A virus (A/Anas platyrhynchos/Belgium/9594H191810/2016)						c
MT407131	1458	Avian	6 (NA)	H1N1	Belgium	N	2016-10-05	Influenza A virus (A/Anas platyrhynchos/Belgium/9594H191828/2016)						c
MG891812	1413	Avian	6 (NA)	H5N6	South Korea	N	2017-12-13	Influenza A virus (A/Anas platyrhynchos/Korea/W612/2017(H5N6))						c
MG891813	1413	Avian	6 (NA)	H5N6	South Korea	N	2017-12-13	Influenza A virus (A/Anas platyrhynchos/Korea/W613/2017(H5N6))						c
MG891814	1413	Avian	6 (NA)	H5N6	South Korea	N	2017-12-13	Influenza A virus (A/Anas platyrhynchos/Korea/W614/2017(H5N6))						c
MG891815	1413	Avian	6 (NA)	H5N6	South Korea	N	2017-12-13	Influenza A virus (A/Anas platyrhynchos/Korea/W615/2017(H5N6))						c
AM911096	1413	Avian	6 (NA)	H5N1	Slovenia	N	2006	Influenza A virus (A/Anas platyrhynchos/Slovenia/359/2006(H5N1))						c
MN565988	1380	Avian	6 (NA)	H5N6	South Korea	N	2017-12-12	Influenza A virus (A/Anas platyrhynchos/South Korea/1702/2017)						c
MN566013	1380	Avian	6 (NA)	H5N6	South Korea	N	2017/12	Influenza A virus (A/Anas platyrhynchos/South Korea/1703/2017)						c
MN566030	1398	Avian	6 (NA)	H5N6	South Korea	N	2017/12	Influenza A virus (A/Anas platyrhynchos/South Korea/1709/2017)						c
KP636488	1410	Avian	6 (NA)	H7N2	Spain	N	2009	Influenza A virus (A/Anas platyrhynchos/Spain/1877/2009(H7N2))						c
KM251485	1413	Avian	6 (NA)	H5N6	China	N	2014-03-20	Influenza A virus (A/Anas_crecca/Hubei/Chenhu1623-5/2014(H5N6))						c
MK616079	1350	Avian	6 (NA)	H5N1	China	N	2015-01-07	Influenza A virus (A/Anser cygnoides/China/P126/2015)						c
MF040674	1413	Avian	6 (NA)	H5N8	China	N	2016-12-13	Influenza A virus (A/Anser cygnoides/Hubei/FW44/2016(H5N8))						c
KT699058	1415	Avian	6 (NA)	H9N2	China	N	2014-12-18	Influenza A virus (A/Anser fabalis/Anhui/L139/2014(H9N2))						c
MH547060	1427	Avian	6 (NA)	H11N8	China	N	2014-12-19	Influenza A virus (A/Anser fabalis/China/664/2014)						c
KT717284	1410	Avian	6 (NA)	H6N1	China	N	2014-12-22	Influenza A virus (A/Anser fabalis/China/Anhui/L144/2014(H6N1))						c
KT717292	1434	Avian	6 (NA)	H6N2	China	N	2014-12-22	Influenza A virus (A/Anser fabalis/China/Anhui/L180/2014(H6N2))						c
KT717300	1424	Avian	6 (NA)	H6N1	China	N	2014-12-22	Influenza A virus (A/Anser fabalis/China/Anhui/L221/2014(H6N1))						c
KT717308	1424	Avian	6 (NA)	H6N1	China	N	2014-12-22	Influenza A virus (A/Anser fabalis/China/Anhui/L256/2014(H6N1))						c
KT717268	1437	Avian	6 (NA)	H6N2	China	N	2014-12-22	Influenza A virus (A/Anser fabalis/China/Anhui/L63/2014(H6N2))						c
KT717260	1410	Avian	6 (NA)	H6N2	China	N	2014-12-22	Influenza A virus (A/Anser fabalis/China/Anhui/L9/2014(H6N2))						c
KT717276	1426	Avian	6 (NA)	H6N2	China	N	2014-12-22	Influenza A virus (A/Anser fabalis/China/Anhui/L93/2014(H6N2))						c
KT717244	1447	Avian	6 (NA)	H6N2	China	N	2014-12-22	Influenza A virus (A/Anser fabalis/China/Anhui/S104/2014(H6N2))						c
KT717252	1410	Avian	6 (NA)	H6N2	China	N	2014-12-22	Influenza A virus (A/Anser fabalis/China/Anhui/S148/2014(H6N2))						c
KT717212	1410	Avian	6 (NA)	H6N2	China	N	2014-12-22	Influenza A virus (A/Anser fabalis/China/Anhui/S20/2014(H6N2))						c
KT717220	1436	Avian	6 (NA)	H6N2	China	N	2014-12-22	Influenza A virus (A/Anser fabalis/China/Anhui/S39/2014(H6N2))						c
KT717228	1447	Avian	6 (NA)	H6N2	China	N	2014-12-22	Influenza A virus (A/Anser fabalis/China/Anhui/S45/2014(H6N2))						c
KT717236	1434	Avian	6 (NA)	H6N2	China	N	2014-12-22	Influenza A virus (A/Anser fabalis/China/Anhui/S65/2014(H6N2))						c
KM076706	1401	Avian	6 (NA)	H9N2	China	N	2014-01-16	Influenza A virus (A/Anser fabalis/China/HuBS428/2014(H9N2))						c
MK616071	1380	Avian	6 (NA)	H5N6	China	N	2015-01-07	Influenza A virus (A/Anser fabalis/China/P565/2015)						c
KU881714	1424	Avian	6 (NA)	H1N1	China	N	2014-12-25	Influenza A virus (A/Anseriformes/Anhui/L167/2014(H1N1))						c
KU881706	1423	Avian	6 (NA)	H1N1	China	N	2014-12-22	Influenza A virus (A/Anseriformes/Anhui/L25/2014(H1N1))						c
KU881722	1424	Avian	6 (NA)	H1N1	China	N	2014-12-22	Influenza A virus (A/Anseriformes/Anhui/L259/2014(H1N1))						c
KU881698	1448	Avian	6 (NA)	H1N2	China	N	2014-12-27	Influenza A virus (A/Anseriformes/Anhui/L6/2014(H1N2))						c
KU881689	1422	Avian	6 (NA)	H1N1	China	N	2014-12-22	Influenza A virus (A/Anseriformes/Anhui/S107/2014(H1N1))						c
KU881674	1424	Avian	6 (NA)	H1N1	China	N	2014-12-24	Influenza A virus (A/Anseriformes/Anhui/S3/2014(H1N1))						c
KU881682	1418	Avian	6 (NA)	H1N2	China	N	2014-12-22	Influenza A virus (A/Anseriformes/Anhui/S61/2014(H1N2))						c
KM245337	1401	Avian	6 (NA)	H9N2	China	N	2013-03-01	Influenza A virus (A/Anthropoides virgo/Baicheng/219/2013(H9N2))						c
MG871420	1401	Avian	6 (NA)	H9N2	China	N	2014-04-10	Influenza A virus (A/Anthropoides virgo/Baicheng/220/2014)						c
AM911091	1413	Avian	6 (NA)	H5N1	Slovenia	N	2006	Influenza A virus (A/Ardea cinerea/Slovenia/185/06(H5N1))						c
CY185357	1427	Avian	6 (NA)	H13N6	Georgia	N	2012-07-19	Influenza A virus (A/Armenian gull/Republic of Georgia/1/2012(H13N6))						c
CY185349	1418	Avian	6 (NA)	H13N2	Georgia	N	2012-11-01	Influenza A virus (A/Armenian gull/Republic of Georgia/2/2012(H13N2))						c
MH114060	1405	Avian	6 (NA)	H9N2	China	N	2017-06-15	Influenza A virus (A/Athene noctua/Tianjin/Y14/2017)						c
MK348238	1410	Avian	6 (NA)	H9N2	Pakistan	N	2018-11-25	Influenza A virus (A/Aves/Pakistan/321/2018)						c
MK348239	1410	Avian	6 (NA)	H9N2	Pakistan	N	2018-12-05	Influenza A virus (A/Aves/Pakistan/332/2018)						c
MK348240	1410	Avian	6 (NA)	H9N2	Pakistan	N	2018-12-08	Influenza A virus (A/Aves/Pakistan/334/2018)						c
MN453441	1410	Avian	6 (NA)	H5N3	Iran	N	2019-03-30	Influenza A virus (A/Avian/Iran/38AMA/2019)						c
AY300932	1410	Avian	6 (NA)	H5N2	USA	N	2000	Influenza A virus (A/Avian/NY/31588-3/2000(H5N2))						c
AY300936	1410	Avian	6 (NA)	H5N2	USA	N	2000	Influenza A virus (A/Avian/NY/53726/2000(H5N2))						c
MK386816	1381	Avian	6 (NA)	H5N1	Viet Nam	T	2014/05	Influenza A virus (A/Avian/Viet Nam/Egg/2014)						c
MK389371	1378	Avian	6 (NA)	H5N1	Viet Nam	T	2014/06	Influenza A virus (A/Avian/Viet Nam/Egg/2014)						c
MK418741	1381	Avian	6 (NA)	H5N1	Viet Nam	T	2014/02	Influenza A virus (A/Avian/Viet Nam/Egg/2014)						c
MK418764	1371	Avian	6 (NA)	H5N1	Viet Nam	T	2014/06	Influenza A virus (A/Avian/Viet Nam/Egg/2014)						c
MK418789	1370	Avian	6 (NA)	H5N1	Viet Nam	T	2017/03	Influenza A virus (A/Avian/Viet Nam/Egg/2017)						c
MK386808	1375	Avian	6 (NA)	H5N1	Viet Nam	T	2017/04	Influenza A virus (A/Avian/Viet Nam/Egg/2017)						c
MK389387	1384	Avian	6 (NA)	H5N1	Viet Nam	T	2017/03	Influenza A virus (A/Avian/Viet Nam/Egg/2017)						c
MK447928	1397	Avian	6 (NA)	H5N1	Viet Nam	T	2017/03	Influenza A virus (A/Avian/Viet Nam/Egg/2017)						c
GQ184333	1426	Avian	6 (NA)	H11N9	China	N	2005/02	Influenza A virus (A/Baikal teal/Hongze/14/2005(H11N9))						c
KJ508934	1424	Avian	6 (NA)	H5N8	South Korea	N	2014-01-19	Influenza A virus (A/Baikal teal/Korea/H41/2014(H5N8))						c
KJ508962	1424	Avian	6 (NA)	H5N8	South Korea	N	2014-01-20	Influenza A virus (A/Baikal teal/Korea/H52/2014(H5N8))						c
KJ508982	1424	Avian	6 (NA)	H5N8	South Korea	N	2014-01-21	Influenza A virus (A/Baikal teal/Korea/H62/2014(H5N8))						c
KJ508998	1424	Avian	6 (NA)	H5N8	South Korea	N	2014-01-21	Influenza A virus (A/Baikal teal/Korea/H66/2014(H5N8))						c
KJ509006	1424	Avian	6 (NA)	H5N8	South Korea	N	2014-01-22	Influenza A virus (A/Baikal teal/Korea/H68/2014(H5N8))						c
KJ509014	1425	Avian	6 (NA)	H5N8	South Korea	N	2014-01-22	Influenza A virus (A/Baikal teal/Korea/H80/2014(H5N8))						c
KJ509030	1425	Avian	6 (NA)	H5N8	South Korea	N	2014-01-22	Influenza A virus (A/Baikal teal/Korea/H84/2014(H5N8))						c
KJ509038	1424	Avian	6 (NA)	H5N8	South Korea	N	2014-01-23	Influenza A virus (A/Baikal teal/Korea/H96/2014(H5N8))						c
DQ095661	1362	Avian	6 (NA)	H5N1	China	N	2005	Influenza A virus (A/Bar-headed Goose/Qinghai/12/05(H5N1))						c
DQ095652	1361	Avian	6 (NA)	H5N1	China	N	2005	Influenza A virus (A/Bar-headed Goose/Qinghai/59/05(H5N1))						c
DQ095655	1379	Avian	6 (NA)	H5N1	China	N	2005	Influenza A virus (A/Bar-headed Goose/Qinghai/60/05(H5N1))						c
DQ095658	1362	Avian	6 (NA)	H5N1	China	N	2005	Influenza A virus (A/Bar-headed Goose/Qinghai/61/05(H5N1))						c
DQ095660	1361	Avian	6 (NA)	H5N1	China	N	2005	Influenza A virus (A/Bar-headed Goose/Qinghai/62/05(H5N1))						c
DQ095662	1361	Avian	6 (NA)	H5N1	China	N	2005	Influenza A virus (A/Bar-headed Goose/Qinghai/65/05(H5N1))						c
DQ095663	1361	Avian	6 (NA)	H5N1	China	N	2005	Influenza A virus (A/Bar-headed Goose/Qinghai/67/05(H5N1))						c
DQ095653	1364	Avian	6 (NA)	H5N1	China	N	2005	Influenza A virus (A/Bar-headed Goose/Qinghai/68/05(H5N1))						c
DQ095659	1362	Avian	6 (NA)	H5N1	China	N	2005	Influenza A virus (A/Bar-headed Goose/Qinghai/75/05(H5N1))						c
MT477795	1410	Avian	6 (NA)	H5N2	South Korea	N	2018-12-02	Influenza A virus (A/Bean Goose/South Korea/KNU18-86/2018)						c
MF575050	1458	Avian	6 (NA)	H1N1	Netherlands	N	2006-11-17	Influenza A virus (A/Bewick Swan/Netherlands/2/2006(H1N1))						c
MF147521	1458	Avian	6 (NA)	H12N1	Netherlands	N	2014-12-01	Influenza A virus (A/Bewick swan/Netherlands/1/2014(H12N1))						c
DQ822192	1410	Avian	6 (NA)	H6N2	Netherlands	N	2005	Influenza A virus (A/Bewick's swan/Netherlands/1/2005(H6N2))						c
CY076978	1427	Avian	6 (NA)	H1N5	Netherlands	N	2007	Influenza A virus (A/Bewick's swan/Netherlands/1/2007(H1N5))						c
DQ822200	1413	Avian	6 (NA)	H6N8	Netherlands	N	2005	Influenza A virus (A/Bewick's swan/Netherlands/2/2005(H6N8))						c
CY041276	1427	Avian	6 (NA)	H9N2	Netherlands	N	2007	Influenza A virus (A/Bewick's swan/Netherlands/5/2007(H9N2))						c
MN552484	1410	Avian	6 (NA)	H6N2	USA	N	2016-10-29	Influenza A virus (A/Black Duck/Deleware/16OS4547/2016)						c
CY017767	1417	Avian	6 (NA)	H11N1	USA	N	1986-11-06	Influenza A virus (A/Black Duck/Ohio/194/1986(H11N1))			F			c
CY021615	1422	Avian	6 (NA)	H11N9	USA	N	1986-11-07	Influenza A virus (A/Black Duck/Ohio/239/1986(H11N9))		Immature	F			c
MK351595	1410	Avian	6 (NA)	H16N3	Ukraine	N	2011-08-02	Influenza A virus (A/Black-Headed Gull/Utluk/2-2-08/2011)						c
MK414748	1453	Avian	6 (NA)	mixed,N3	Netherlands	N	2014-12-24	Influenza A virus (A/Black-headed Gull/Netherlands/22/2014)						c
MN552527	1413	Avian	6 (NA)	H3N6	USA	N	2016-09-10	Influenza A virus (A/Blue-winged Teal/Missouri/16OS2187/2016)						c
MN552476	1410	Avian	6 (NA)	H2N1	USA	N	2016-09-04	Influenza A virus (A/Blue-winged Teal/Ohio/16OS1039/2016)						c
MN431051	1422	Avian	6 (NA)	H14N5	USA	N	2018-09-03	Influenza A virus (A/Blue-winged Teal/Ohio/18OS1695/2018)						c
MN430997	1413	Avian	6 (NA)	H3N8	USA	N	2018-09-05	Influenza A virus (A/Blue-winged Teal/Ohio/18OS1705/2018)						c
MN431134	1413	Avian	6 (NA)	H4N6	USA	N	2018-09-06	Influenza A virus (A/Blue-winged Teal/Ohio/18OS1709/2018)						c
MN431059	1413	Avian	6 (NA)	H4N6	USA	N	2018-09-06	Influenza A virus (A/Blue-winged Teal/Ohio/18OS1716/2018)						c
MN431013	1413	Avian	6 (NA)	H4N6	USA	N	2018-09-07	Influenza A virus (A/Blue-winged Teal/Ohio/18OS1738/2018)						c
MN253862	1458	Avian	6 (NA)	H9N1	USA	N	2015	Influenza A virus (A/Blue-winged Teal/South Dakota/AH0037501S.6.A/2015)						c
MN253934	1439	Avian	6 (NA)	H4N6	USA	N	2015	Influenza A virus (A/Blue-winged Teal/Texas/AH0040397S.6.A/2015)						c
MT311131	1437	Avian	6 (NA)	H1N1	Mexico	N	2016-12-11	Influenza A virus (A/Blue-winged teal/Mexico/NA_UIFMVZ322/2016)						c
MT320089	1447	Avian	6 (NA)	H3N2	Mexico	N	2017-01-22	Influenza A virus (A/Blue-winged teal/Mexico/NA_UIFMVZ478/2017)						c
MT305334	1366	Avian	6 (NA)	H5N2	Mexico	N	2017-01-27	Influenza A virus (A/Blue-winged teal/Mexico/NA_UIFMVZ507/2017)						c
MH107193	1420	Avian	6 (NA)	H5N8	Belgium	N	2017-06-15	Influenza A virus (A/Brahma chicken/Belgium/6153/2017(H5N8))						c
MH793462	1410	Avian	6 (NA)	H9N2	Iran	N	2013-10-06	Influenza A virus (A/Broiler/Iran/MMV9-1/2013)						c
MH718267	1410	Avian	6 (NA)	H9N2	Iran	N	2012-12-20	Influenza A virus (A/Broiler/Iran/MMV9-11/2012)						c
MH718260	1410	Avian	6 (NA)	H9N2	Iran	N	2013-10-17	Influenza A virus (A/Broiler/Iran/MMV9-2/2013)						c
MH718261	1410	Avian	6 (NA)	H9N2	Iran	N	2013-11-04	Influenza A virus (A/Broiler/Iran/MMV9-3/2013)						c
MH718262	1410	Avian	6 (NA)	H9N2	Iran	N	2013-11-07	Influenza A virus (A/Broiler/Iran/MMV9-4/2013)						c
MH718263	1410	Avian	6 (NA)	H9N2	Iran	N	2013-11-12	Influenza A virus (A/Broiler/Iran/MMV9-5/2013)						c
MH793463	1410	Avian	6 (NA)	H9N2	Iran	N	2012-12-17	Influenza A virus (A/Broiler/Iran/MMV9-7/2012)						c
MH793464	1410	Avian	6 (NA)	H9N2	Iran	N	2012-12-17	Influenza A virus (A/Broiler/Iran/MMV9-8/2012)						c
DQ095656	1362	Avian	6 (NA)	H5N1	China	N	2005	Influenza A virus (A/Brown-headed Gull/Qinghai/3/05(H5N1))						c
MK902669	1422	Avian	6 (NA)	H3N2	Russia	N	1988-04-08	Influenza A virus (A/Bucefala clangula/Buryatia/652/1988)						c
MN430971	1413	Avian	6 (NA)	H4N8	USA	N	2018-11-07	Influenza A virus (A/Bufflehead/Wisconsin/18OS2095/2018)						c
MN430792	1413	Avian	6 (NA)	H11N9	USA	N	2018-11-18	Influenza A virus (A/Bufflehead/Wisconsin/18OS3297/2018)						c
KT327413	1454	Avian	6 (NA)	H5N3	Taiwan	N	2015-01-15	Influenza A virus (A/Bulbul/Taiwan/01156/2015(H5N3))						c
MH107225	1427	Avian	6 (NA)	H5N8	Belgium	N	2017-03-23	Influenza A virus (A/Buteo buteo/Belgium/3022/2017(H5N8))						c
LC467226	1417	Avian	6 (NA)	H4N7	Japan	N	2012-09-13	Influenza A virus (A/Calidris ruficollis/Hokkaido/12EY0172/2012)						c
CY177443	1410	Avian	6 (NA)	H16N3	USA	N	2013-07-09	Influenza A virus (A/California gull/California/1196P/2013(H16N3))						c
CY076119	1435	Avian	6 (NA)	H10N7	USA	N	2007-07-24	Influenza A virus (A/California gull/Washington/20371-003/2007(H10N7))						c
CY179829	1433	Avian	6 (NA)	H6N1	USA	N	1975	Influenza A virus (A/Canada goose/Alabama/726/1975(H6N1))						c
GU050244	1440	Avian	6 (NA)	H5N2	USA	N	2006	Influenza A virus (A/Canada goose/Alaska//453648/2006(H5N2))						c
EU500846	1453	Avian	6 (NA)	H7N3	Canada	N	2007	Influenza A virus (A/Canada goose/BC/3752/2007(H7N3))						c
GU046761	1350	Avian	6 (NA)	H5N1	Germany	N	2007/06	Influenza A virus (A/Canada goose/Bavaria/4/2007(H5N1))						c
GU050107	1440	Avian	6 (NA)	H5N2	USA	N	2006	Influenza A virus (A/Canada goose/Colorado/473047-2/2006(H5N2))						c
GU050122	1440	Avian	6 (NA)	H5N2	USA	N	2006	Influenza A virus (A/Canada goose/Colorado/474037-5/2006(H5N2))						c
CY127915	1433	Avian	6 (NA)	H6N1	USA	N	2010-05-19	Influenza A virus (A/Canada goose/Delaware Bay/34/2010(H6N1))						c
MF046448	1410	Avian	6 (NA)	H5N1	USA	N	2016-05-25	Influenza A virus (A/Canada goose/Delaware Bay/601/2016(H5N1))						c
KU201945	1426	Avian	6 (NA)	H5N2	USA	N	2015-03-13	Influenza A virus (A/Canada goose/Kansas/197850/2015(H5N2))						c
MG964346	1426	Avian	6 (NA)	H5N2	USA	N	2015-06-04	Influenza A virus (A/Canada goose/Michigan/15-018340-2/2015(H5N2))						c
MG964354	1426	Avian	6 (NA)	H5N2	USA	N	2015-06-17	Influenza A virus (A/Canada goose/Michigan/15-019873-5/2015(H5N2))						c
GQ923359	1441	Avian	6 (NA)	H5N2	USA	N	2007	Influenza A virus (A/Canada goose/New York/475813-2/2007(H5N2))						c
CY021679	1426	Avian	6 (NA)	H6N8	USA	N	1989	Influenza A virus (A/Canada goose/Ohio/127/1989(H6N8))		Adult	F			c
KU201746	1413	Avian	6 (NA)	H5N8	USA	N	2015-01-18	Influenza A virus (A/Canada goose/Oregon/AH0012452/2015(H5N8))						c
GQ923351	1441	Avian	6 (NA)	H5N2	USA	N	2006	Influenza A virus (A/Canada goose/Texas/475000-3/2006(H5N2))						c
KU201922	1426	Avian	6 (NA)	H5N2	USA	N	2014-12-30	Influenza A virus (A/Canada goose/Washington/197619/2014(H5N2))						c
GU050130	1442	Avian	6 (NA)	H5N2	USA	N	2006	Influenza A virus (A/Canada goose/Wisconsin/474847-4/2006(H5N2))						c
GU051995	1442	Avian	6 (NA)	H5N2	USA	N	1975	Influenza A virus (A/Canada goose/Wisconsin/902/1975(H5N2))						c
MG964362	1426	Avian	6 (NA)	H5N2	USA	N	2015-03-16	Influenza A virus (A/Canada goose/Wyoming/15-009285-1/2015(H5N2))						c
GQ923319	1441	Avian	6 (NA)	H5N2	USA	N	2006	Influenza A virus (A/Canada goose/Wyoming/473197-10/2006(H5N2))						c
GQ923327	1441	Avian	6 (NA)	H5N2	USA	N	2006	Influenza A virus (A/Canada goose/Wyoming/473197-12/2006(H5N2))						c
LC534260	1386	Avian	6 (NA)	H9N2	Egypt	N	2013-04-10	Influenza A virus (A/Chicken/Egypt/CL79/2013)						c
LC534261	1386	Avian	6 (NA)	H9N2	Egypt	N	2013-04-10	Influenza A virus (A/Chicken/Egypt/CL80/2013)						c
LC534262	1386	Avian	6 (NA)	H9N2	Egypt	N	2013-04-10	Influenza A virus (A/Chicken/Egypt/CL83/2013)						c
AF508588	1401	Avian	6 (NA)	H9N2	China	N	2000	Influenza A virus (A/Chicken/Henan/62/00(H9N2))						c
AF046081	1370	Avian	6 (NA)	H5N1	Hong Kong	N	1997	Influenza A virus (A/Chicken/Hong Kong/220/97 (H5N1))						c
AY075028	1427	Avian	6 (NA)	H5N1	Hong Kong	N	2001	Influenza A virus (A/Chicken/Hong Kong/317.5/2001(H5N1))						c
GU052083	1433	Avian	6 (NA)	H5N1	Hong Kong	N	2001	Influenza A virus (A/Chicken/Hong Kong/317.5/2001(H5N1))						c
AF509100	1426	Avian	6 (NA)	H5N1	Hong Kong	N	2001	Influenza A virus (A/Chicken/Hong Kong/715.5/01 (H5N1))						c
AF509102	1366	Avian	6 (NA)	H5N1	Hong Kong	N	2001	Influenza A virus (A/Chicken/Hong Kong/822.1/01 (H5N1))						c
AF509109	1426	Avian	6 (NA)	H5N1	Hong Kong	N	2001	Influenza A virus (A/Chicken/Hong Kong/873.3/01 (H5N1))						c
AF509094	1428	Avian	6 (NA)	H5N1	Hong Kong	N	2001	Influenza A virus (A/Chicken/Hong Kong/YU563/01 (H5N1))						c
AF203786	1433	Avian	6 (NA)	H9N2	South Korea	N	1996	Influenza A virus (A/Chicken/Korea/MS96/96(H9N2))						c
HM006753	1398	Avian	6 (NA)	H5N1	Laos	T	2006	Influenza A virus (A/Chicken/Laos/Xaythiani-26/2006(H5N1))						c
KF188284	1421	Avian	6 (NA)	H9N2	China	N	2000	Influenza A virus (A/Chicken/Nanchang/1-0016/2000(H9N2))						c
AY253754	1458	Avian	6 (NA)	H9N2	China	N	1998	Influenza A virus (A/Chicken/Shanghai/F/98(H9N2))						c
DQ095666	1357	Avian	6 (NA)	H5N1	China	N	2005	Influenza A virus (A/Chicken/Shantou/810/05(H5N1))						c
AF508592	1401	Avian	6 (NA)	H9N2	China	N	1999	Influenza A virus (A/Chicken/Shijiazhuang/2/99(H9N2))						c
KP185601	1401	Avian	6 (NA)	H9N2	China	N	2009	Influenza A virus (A/Chicken/Tianjin/2009(H9N2))						c
FJ610136	1382	Avian	6 (NA)	H5N2	USA	N	1984	Influenza A virus (A/Chicken/Virginia/40018/84(H5N2))						c
DQ095665	1357	Avian	6 (NA)	H5N1	China	N	2005	Influenza A virus (A/Chicken/Yunnan/493/05(H5N1))						c
KX185893	1419	Avian	6 (NA)	H4N2	Chile	S	2015-09-22	Influenza A virus (A/Chilean teal/Chile/C918/2015(H4N2))						c
AB753179	1410	Avian	6 (NA)	H9N2	Viet Nam	T	2006/12	Influenza A virus (A/Chinese Hwamei/Vietnam/38/2006(H9N2))						c
AY300926	1410	Avian	6 (NA)	H5N2	USA	N	1998	Influenza A virus (A/Chukkar/MN/14951-7/1998(H5N2))						c
MK995730	1453	Avian	6 (NA)	H7N3	USA	N	2018-01-10	Influenza A virus (A/Cinnamon Teal/California/D1800496/2018)						c
AY651466	1350	Avian	6 (NA)	H5N1	Hong Kong	N	2003	Influenza A virus (A/Ck/HK/2133.1/2003(H5N1))						c
AY651458	1366	Avian	6 (NA)	H5N1	Hong Kong	N	2002	Influenza A virus (A/Ck/HK/31.2/2002(H5N1))						c
AY651459	1366	Avian	6 (NA)	H5N1	Hong Kong	N	2002	Influenza A virus (A/Ck/HK/37.4/2002(H5N1))						c
AY575890	1366	Avian	6 (NA)	H5N1	Hong Kong	N	2002	Influenza A virus (A/Ck/HK/96.1/02 (H5N1))						c
AY651464	1350	Avian	6 (NA)	H5N1	Hong Kong	N	2003	Influenza A virus (A/Ck/HK/FY157/2003(H5N1))						c
AY651467	1350	Avian	6 (NA)	H5N1	Hong Kong	N	2003	Influenza A virus (A/Ck/HK/NT93/2003(H5N1))						c
AY651469	1350	Avian	6 (NA)	H5N1	Hong Kong	N	2003	Influenza A virus (A/Ck/HK/WF157/2003(H5N1))						c
AY651461	1365	Avian	6 (NA)	H5N1	Hong Kong	N	2002	Influenza A virus (A/Ck/HK/YU22/2002(H5N1))						c
AY651465	1350	Avian	6 (NA)	H5N1	Hong Kong	N	2003	Influenza A virus (A/Ck/HK/YU324/2003(H5N1))						c
AY651480	1350	Avian	6 (NA)	H5N1	China	N	2003	Influenza A virus (A/Ck/ST/4231/2003(H5N1))						c
AY651439	1350	Avian	6 (NA)	H5N1	Thailand	T	2004	Influenza A virus (A/Ck/Thailand/1/2004(H5N1))						c
DQ076202	1357	Avian	6 (NA)	H5N1	Thailand	T	2004	Influenza A virus (A/Ck/Thailand/73/2004(H5N1))						c
AY651438	1350	Avian	6 (NA)	H5N1	Thailand	T	2004	Influenza A virus (A/Ck/Thailand/73/2004(H5N1))						c
AY651440	1350	Avian	6 (NA)	H5N1	Thailand	T	2004	Influenza A virus (A/Ck/Thailand/9.1/2004(H5N1))						c
AY651450	1350	Avian	6 (NA)	H5N1	Viet Nam	T	2004	Influenza A virus (A/Ck/Viet Nam/35/2004(H5N1))						c
AY651451	1350	Avian	6 (NA)	H5N1	Viet Nam	T	2004	Influenza A virus (A/Ck/Viet Nam/36/2004(H5N1))						c
AY651452	1350	Avian	6 (NA)	H5N1	Viet Nam	T	2004	Influenza A virus (A/Ck/Viet Nam/37/2004(H5N1))						c
AY651453	1350	Avian	6 (NA)	H5N1	Viet Nam	T	2004	Influenza A virus (A/Ck/Viet Nam/38/2004(H5N1))						c
AY651454	1350	Avian	6 (NA)	H5N1	Viet Nam	T	2004	Influenza A virus (A/Ck/Viet Nam/39/2004(H5N1))						c
AY651455	1350	Avian	6 (NA)	H5N1	Viet Nam	T	2004	Influenza A virus (A/Ck/Viet Nam/C57/2004(H5N1))						c
MH718266	1410	Avian	6 (NA)	H9N2	Iran	N	2012-12-20	Influenza A virus (A/Commercial Layer/Iran/MMV9-10/2012)						c
MH718264	1410	Avian	6 (NA)	H9N2	Iran	N	2013-11-12	Influenza A virus (A/Commercial Layer/Iran/MMV9-6/2013)						c
MH718265	1410	Avian	6 (NA)	H9N2	Iran	N	2012-12-19	Influenza A virus (A/Commercial Layer/Iran/MMV9-9/2012)						c
MF399550	1380	Avian	6 (NA)	H5N6	China	N	2015-11-11	Influenza A virus (A/Commom Teal/Ningxia/474-9/2015(H5N6))						c
MF399582	1380	Avian	6 (NA)	H5N6	China	N	2015-11-11	Influenza A virus (A/Commom Teal/Ningxia/478-15/2015(H5N6))						c
MN210133	1437	Avian	6 (NA)	H10N2	USA	N	2006-12-04	Influenza A virus (A/Common Eider/Massachusetts/A00165665/2006)						c
MN552511	1410	Avian	6 (NA)	H6N1	USA	N	2016-12-02	Influenza A virus (A/Common Goldeneye/Wisconsin/16OS3988/2016)						c
MN430831	1413	Avian	6 (NA)	H10N7	USA	N	2018-11-28	Influenza A virus (A/Common Goldeneye/Wisconsin/18OS2943/2018)						c
MN430824	1413	Avian	6 (NA)	H4N8	USA	N	2018-11-28	Influenza A virus (A/Common Goldeneye/Wisconsin/18OS2946/2018)						c
MN430858	1413	Avian	6 (NA)	H11N9	USA	N	2018-11-28	Influenza A virus (A/Common Goldeneye/Wisconsin/18OS2949/2018)						c
MN430813	1413	Avian	6 (NA)	H4N8	USA	N	2018-11-28	Influenza A virus (A/Common Goldeneye/Wisconsin/18OS2961/2018)						c
MN430798	1410	Avian	6 (NA)	H10N3	USA	N	2018-11-28	Influenza A virus (A/Common Goldeneye/Wisconsin/18OS2962/2018)						c
MN430785	1413	Avian	6 (NA)	H10N7	USA	N	2018-11-23	Influenza A virus (A/Common Goldeneye/Wisconsin/18OS3210/2018)						c
MN430771	1413	Avian	6 (NA)	H11N9	USA	N	2018-11-14	Influenza A virus (A/Common Goldeneye/Wisconsin/18OS3315/2018)						c
MN430729	1410	Avian	6 (NA)	H2N3	USA	N	2018-11-14	Influenza A virus (A/Common Goldeneye/Wisconsin/18OS3317/2018)						c
MN430758	1410	Avian	6 (NA)	H7N3	USA	N	2018-11-30	Influenza A virus (A/Common Goldeneye/Wisconsin/18OS3389/2018)						c
KU201930	1426	Avian	6 (NA)	H5N2	USA	N	2015-04-14	Influenza A virus (A/Cooper's hawk/Minnesota/198225/2015(H5N2))						c
KJ509022	1425	Avian	6 (NA)	H5N8	South Korea	N	2014-01-22	Influenza A virus (A/Coot/Korea/H81/2014(H5N8))						c
KT454941	1380	Avian	6 (NA)	H5N6	China	N	2014-08-02	Influenza A virus (A/Copsychus saularis/Guangdong/SW8/2014(H5N6))						c
MH989526	1361	Avian	6 (NA)	H5N1	Ukraine	N	2006/06	Influenza A virus (A/Cormorant/Strilkova-Kherson/63/2006)						c
MK168601	1413	Avian	6 (NA)	H5N8	Iran	N	2017-09-08	Influenza A virus (A/Crow/Aghakhan/2017)						c
MF040682	1413	Avian	6 (NA)	H5N8	China	N	2016-12-28	Influenza A virus (A/Cygnus atratus/Hubei/2Z2-O/2016(H5N8))						c
MF040690	1413	Avian	6 (NA)	H5N8	China	N	2016-12-20	Influenza A virus (A/Cygnus atratus/Hubei/HF-1/2016(H5N8))						c
CY016781	1358	Avian	6 (NA)	H5N1	Iran	N	2006	Influenza A virus (A/Cygnus cygnus/Iran/754/2006(H5N1))						c
EU257632	1374	Avian	6 (NA)	H5N1	Russia	N	2007-09-06	Influenza A virus (A/Cygnus cygnus/Krasnodar/329/07(H5N1))						c
DQ389159	1373	Avian	6 (NA)	H5N1	Russia	N	2005/11	Influenza A virus (A/Cygnus olor/Astrakhan/Ast05-2-1/2005(H5N1))						c
DQ440579	1373	Avian	6 (NA)	H5N1	Russia	N	2005-11-26	Influenza A virus (A/Cygnus olor/Astrakhan/Ast05-2-10/2005(H5N1))						c
DQ343503	1373	Avian	6 (NA)	H5N1	Russia	N	2005-11-26	Influenza A virus (A/Cygnus olor/Astrakhan/Ast05-2-2/2005(H5N1))						c
DQ358747	1374	Avian	6 (NA)	H5N1	Russia	N	2005-11-26	Influenza A virus (A/Cygnus olor/Astrakhan/Ast05-2-3/2005(H5N1))						c
DQ363919	1373	Avian	6 (NA)	H5N1	Russia	N	2005	Influenza A virus (A/Cygnus olor/Astrakhan/Ast05-2-4/2005(H5N1))						c
DQ365005	1373	Avian	6 (NA)	H5N1	Russia	N	2005-11-26	Influenza A virus (A/Cygnus olor/Astrakhan/Ast05-2-5/2005(H5N1))						c
DQ364997	1373	Avian	6 (NA)	H5N1	Russia	N	2005-11-26	Influenza A virus (A/Cygnus olor/Astrakhan/Ast05-2-6/2005(H5N1))						c
DQ363924	1373	Avian	6 (NA)	H5N1	Russia	N	2005	Influenza A virus (A/Cygnus olor/Astrakhan/Ast05-2-7/2005(H5N1))						c
DQ399541	1373	Avian	6 (NA)	H5N1	Russia	N	2005/11	Influenza A virus (A/Cygnus olor/Astrakhan/Ast05-2-8/2005(H5N1))						c
DQ399546	1373	Avian	6 (NA)	H5N1	Russia	N	2005/11	Influenza A virus (A/Cygnus olor/Astrakhan/Ast05-2-9/2005(H5N1))						c
FN186008	1383	Avian	6 (NA)	H5N1	Bosnia and Herzegovina	N	2006	Influenza A virus (A/Cygnus olor/BIH/1/2006(H5N1))						c
MF073919	1419	Avian	6 (NA)	H5N8	Belgium	N	2017-02-21	Influenza A virus (A/Cygnus olor/Belgium/1567/2017(H5N8))						c
MH107217	1420	Avian	6 (NA)	H5N8	Belgium	N	2017-03-21	Influenza A virus (A/Cygnus olor/Belgium/2967/2017(H5N8))						c
CY017037	1351	Avian	6 (NA)	H5N1	Italy	N	2006	Influenza A virus (A/Cygnus olor/Italy/742/2006(H5N1))						c
DQ533581	1350	Avian	6 (NA)	H5N1	Italy	N	2006-02-10	Influenza A virus (A/Cygnus olor/Italy/742/2006(H5N1))						c
AM911086	1413	Avian	6 (NA)	H5N1	Slovenia	N	2006	Influenza A virus (A/Cygnus olor/Slovenia/156/06(H5N1))						c
MN306576	1419	Avian	6 (NA)	H10N5	China	N	2014/03	Influenza A virus (A/DUCK/China/S1254/2014)						c
CY036183	1350	Avian	6 (NA)	H5N1	Hong Kong	N	2007	Influenza A virus (A/Daurian starling/Hong Kong/1532/2007(H5N1))						c
AY651476	1350	Avian	6 (NA)	H5N1	China	N	2004	Influenza A virus (A/Dk/HN/101/2004(H5N1))						c
AY651475	1350	Avian	6 (NA)	H5N1	China	N	2003	Influenza A virus (A/Dk/HN/5806/2003(H5N1))						c
AY651434	1350	Avian	6 (NA)	H5N1	Indonesia	T	2004	Influenza A virus (A/Dk/Indonesia/MS/2004(H5N1))						c
AY651479	1350	Avian	6 (NA)	H5N1	China	N	2003	Influenza A virus (A/Dk/ST/4003/2003(H5N1))						c
AY651456	1350	Avian	6 (NA)	H5N1	Viet Nam	T	2004	Influenza A virus (A/Dk/Viet Nam/11/2004(H5N1))						c
AY651483	1350	Avian	6 (NA)	H5N1	China	N	2003	Influenza A virus (A/Dk/YN/6255/2003(H5N1))						c
MT200036	1390	Avian	6 (NA)	H5N6	Viet Nam	T	2019-12-30	Influenza A virus (A/Domestic duck/Viet Nam/A_duck_Vietnam_HU12-1473_2019/2019)						c
MT200012	1373	Avian	6 (NA)	H5N1	Viet Nam	T	2019-12-30	Influenza A virus (A/Domestic duck/Viet Nam/A_duck_Vietnam_HU12-1540_2019/2019)						c
MT200020	1373	Avian	6 (NA)	H5N1	Viet Nam	T	2019-12-30	Influenza A virus (A/Domestic duck/Viet Nam/A_duck_Vietnam_HU12-1542_2019/2019)						c
MT200028	1373	Avian	6 (NA)	H5N1	Viet Nam	T	2019-12-30	Influenza A virus (A/Domestic duck/Viet Nam/A_duck_Vietnam_HU12-1572_2019/2019)						c
MT200004	1373	Avian	6 (NA)	H5N1	Viet Nam	T	2019-12-30	Influenza A virus (A/Domestic duck/Viet Nam/A_duck_Vietnam_HU12-1587_2019/2019)						c
MH165710	1413	Avian	6 (NA)	H5N8	South Africa	S	2017-09-04	Influenza A virus (A/Domestic goose/South Africa/17090065/2017)						c
AF468838	1367	Avian	6 (NA)	H5N1	China	N	2001	Influenza A virus (A/Duck/Anyang/AVL-1/2001(H5N1))						c
MK046673	1350	Avian	6 (NA)	H5N1	Bangladesh	T	2017-05-09	Influenza A virus (A/Duck/Bangladesh/D10/2017)	N294S					c
MK046086	1350	Avian	6 (NA)	H5N1	Bangladesh	T	2017-04-16	Influenza A virus (A/Duck/Bangladesh/D5/2017)						c
MK046090	1350	Avian	6 (NA)	H5N1	Bangladesh	T	2017-05-11	Influenza A virus (A/Duck/Bangladesh/D6/2017)						c
MK046641	1350	Avian	6 (NA)	H5N1	Bangladesh	T	2017-06-04	Influenza A virus (A/Duck/Bangladesh/D7/2017)						c
MK046649	1350	Avian	6 (NA)	H5N1	Bangladesh	T	2017-05-25	Influenza A virus (A/Duck/Bangladesh/D8/2017)						c
MK046665	1350	Avian	6 (NA)	H5N1	Bangladesh	T	2017-05-31	Influenza A virus (A/Duck/Bangladesh/D9/2017)						c
MH592316	1401	Avian	6 (NA)	H6N2	China	N	2014-08-11	Influenza A virus (A/Duck/China/FJ2253/2014)						c
MH592309	1350	Avian	6 (NA)	H6N1	China	N	2012-04-11	Influenza A virus (A/Duck/China/G1054/2012)						c
MH592317	1410	Avian	6 (NA)	H6N2	China	N	2012-10-23	Influenza A virus (A/Duck/China/G2319/2012)						c
MH894210	1413	Avian	6 (NA)	H13N8	China	N	2017/05	Influenza A virus (A/Duck/China/Weihai/2017)						c
MH592313	1401	Avian	6 (NA)	H6N2	China	N	2015-05-16	Influenza A virus (A/Duck/China/X1006/2015)						c
MH592314	1410	Avian	6 (NA)	H6N2	China	N	2013-10-21	Influenza A virus (A/Duck/China/X2224/2013)						c
MH592315	1401	Avian	6 (NA)	H6N2	China	N	2016-04-27	Influenza A virus (A/Duck/China/ZS220/2016)						c
MF362105	1416	Avian	6 (NA)	H5N7	China	N	2016-12-28	Influenza A virus (A/Duck/Dongting/D76-1/2016(H5N7))						c
DQ095669	1366	Avian	6 (NA)	H5N1	China	N	2005	Influenza A virus (A/Duck/Fujian/1734/05(H5N1))						c
KP865988	1410	Avian	6 (NA)	H9N2	China	N	2009-12-02	Influenza A virus (A/Duck/Fujian/1753/2009(H9N2))						c
AY075034	1427	Avian	6 (NA)	H5N1	Hong Kong	N	2001	Influenza A virus (A/Duck/Hong Kong/380.5/2001(H5N1))	N294S					c
MH458924	1413	Avian	6 (NA)	H7N8	China	N	2017-04-27	Influenza A virus (A/Duck/Hubei/HF5/2017)						c
MH628028	1446	Avian	6 (NA)	H7N3	Mongolia	N	2017-09-01	Influenza A virus (A/Duck/Mongolia/652/2017)						c
MH734819	1440	Avian	6 (NA)	H7N3	Mongolia	N	2017/09	Influenza A virus (A/Duck/Mongolia/751/2017)						c
MH744645	1446	Avian	6 (NA)	H7N3	Mongolia	N	2017/09	Influenza A virus (A/Duck/Mongolia/782/2017)						c
MH744653	1439	Avian	6 (NA)	H7N3	Mongolia	N	2017/09	Influenza A virus (A/Duck/Mongolia/786/2017)						c
MN400361	1446	Avian	6 (NA)	H5N3	Russia	N	2018-11-02	Influenza A virus (A/Duck/Moscow/4182-C/2018)						c
AY300939	1410	Avian	6 (NA)	H5N2	USA	N	2001	Influenza A virus (A/Duck/NJ/117228-7/2001(H5N2))						c
AY300942	1410	Avian	6 (NA)	H5N2	USA	N	2002	Influenza A virus (A/Duck/NY/185502/2002(H5N2))						c
AY300933	1410	Avian	6 (NA)	H5N2	USA	N	2000	Influenza A virus (A/Duck/NY/44018-1/2000(H5N2))						c
KF188390	1421	Avian	6 (NA)	H9N2	China	N	2000	Influenza A virus (A/Duck/Nanchang/1-0070/2000(H9N2))						c
CY117197	1434	Avian	6 (NA)	H2N9	China	N	2000-02-17	Influenza A virus (A/Duck/Nanchang/2-0485/2000(H2N9))						c
CY117205	1434	Avian	6 (NA)	H2N9	China	N	2000-02-17	Influenza A virus (A/Duck/Nanchang/2-0492/2000(H2N9))						c
CY117213	1434	Avian	6 (NA)	H2N9	China	N	2000-04-12	Influenza A virus (A/Duck/Nanchang/4-190/2000(H2N9))						c
AF250361	1410	Avian	6 (NA)	H1N1	USA	N	1993	Influenza A virus (A/Duck/Ohio/118C/93 (H1N1))						c
AF250358	1410	Avian	6 (NA)	H1N1	USA	N	1986	Influenza A virus (A/Duck/Ohio/175/86 (H1N1))						c
AF250360	1410	Avian	6 (NA)	H1N1	USA	N	1986	Influenza A virus (A/Duck/Ohio/194/86 (H1N1))						c
AF250359	1410	Avian	6 (NA)	H1N1	USA	N	1986	Influenza A virus (A/Duck/Ohio/30/86 (H1N1))						c
AF523393	1431	Avian	6 (NA)	H9N2	China	N	2000	Influenza A virus (A/Duck/Shantou/2134/00(H9N2))						c
MN400369	1419	Avian	6 (NA)	H1N1	Russia	N	2013-10-01	Influenza A virus (A/Duck: mallard/Moscow/4970/2013)						c
MN400377	1431	Avian	6 (NA)	H1N1	Russia	N	2018-02-16	Influenza A virus (A/Duck: mallard/Moscow/4970/2018)						c
MH165550	1413	Avian	6 (NA)	H5N8	South Africa	S	2017-07-13	Influenza A virus (A/Egyptian goose/South Africa/001/2017)						c
GQ404715	1432	Avian	6 (NA)	H4N2	South Africa	S	2008-07-17	Influenza A virus (A/Egyptian goose/South Africa/AI1556/2008(H4N2))						c
AB753187	1410	Avian	6 (NA)	H5N2	Viet Nam	T	2007/11	Influenza A virus (A/Eurasian Woodcock/Vietnam/8/2007(H5N2))						c
KR010437	1410	Avian	6 (NA)	H13N6	China	N	2014-10-18	Influenza A virus (A/Eurasian curlew/Liaoning/ZH-186/2014(H13N6))						c
KR010445	1413	Avian	6 (NA)	H13N8	China	N	2014-10-18	Influenza A virus (A/Eurasian curlew/Liaoning/ZH-385/2014(H13N8))						c
JQ710459	1362	Avian	6 (NA)	H5N1	South Korea	N	2010-11-26	Influenza A virus (A/Eurasian eagle owl/Korea/23/2010(H5N1))						c
KX978742	1458	Avian	6 (NA)	H6N1	Netherlands	N	2008-09-22	Influenza A virus (A/Eurasian teal/Netherlands/1/2008(H6N1))						c
KX979001	1458	Avian	6 (NA)	H6N1	Netherlands	N	2008-09-22	Influenza A virus (A/Eurasian teal/Netherlands/3/2008(H6N1))						c
KX978405	1458	Avian	6 (NA)	H6N1	Netherlands	N	2008-09-22	Influenza A virus (A/Eurasian wigeon/Netherlands/1/2008(H6N1))						c
KX977776	1458	Avian	6 (NA)	H1N1	Netherlands	N	2007-10-20	Influenza A virus (A/Eurasian wigeon/Netherlands/2/2007(H1N1))						c
MF575157	1458	Avian	6 (NA)	H10N1	Netherlands	N	2007-10-20	Influenza A virus (A/Eurasian wigeon/Netherlands/3/2007(H10N1))						c
CY077050	1419	Avian	6 (NA)	H10N1	Netherlands	N	2007	Influenza A virus (A/Eurasian wigeon/Netherlands/4/2007(H10N1))						c
KX977745	1458	Avian	6 (NA)	H1N1	Netherlands	N	2007-11-15	Influenza A virus (A/Eurasian wigeon/Netherlands/6/2007(H1N1))						c
CY041364	1426	Avian	6 (NA)	H6N2	Sweden	N	2004	Influenza A virus (A/Eurasian wigeon/Sweden/1/2004(H6N2))						c
KX977606	1452	Avian	6 (NA)	H16N3	Netherlands	N	2010-12-18	Influenza A virus (A/European herring gull/Netherlands/1/2010(H16N3))						c
MF146051	1459	Avian	6 (NA)	H11N9	Netherlands	N	2015-01-16	Influenza A virus (A/European herring gull/Netherlands/1/2015(H11N9))						c
MF147508	1452	Avian	6 (NA)	H16N3	Netherlands	N	2014-12-24	Influenza A virus (A/European herring gull/Netherlands/2/2014(H16N3))						c
MF694035	1452	Avian	6 (NA)	H16N3	Netherlands	N	2015-11-26	Influenza A virus (A/European herring gull/Netherlands/3/2015(H16N3))						c
MF146567	1452	Avian	6 (NA)	H16N3	Netherlands	N	2006-02-15	Influenza A virus (A/European herring gull/Netherlands/5/2006(H16N3))						c
KF462363	1410	Avian	6 (NA)	H5N1	Russia	N	2011-09-03	Influenza A virus (A/European teal/Novosibirsk/203/2011(H5N1))						c
KF462365	1410	Avian	6 (NA)	H5N1	Russia	N	2011-09-03	Influenza A virus (A/European teal/Novosibirsk/239/2011(H5N1))						c
KF462367	1410	Avian	6 (NA)	H5N1	Russia	N	2011-09-03	Influenza A virus (A/European teal/Novosibirsk/261/2011(H5N1))						c
CY130144	1437	Avian	6 (NA)	H7N7	United Kingdom	N	1927	Influenza A virus (A/FPV/Dutch/1927(H7N7))						c
MF399638	1380	Avian	6 (NA)	H5N6	China	N	2015-11-11	Influenza A virus (A/Falcated Duck/Ningxia/484-29/2015(H5N6))						c
MH114044	1405	Avian	6 (NA)	H9N2	China	N	2017-06-15	Influenza A virus (A/Falco tinnunculus/Tianjin/04/2017)						c
MF399542	1380	Avian	6 (NA)	H5N6	China	N	2015-11-11	Influenza A virus (A/Ferruginous Pochard/Ningxia/473-8/2015(H5N6))						c
MF399590	1380	Avian	6 (NA)	H5N6	China	N	2015-11-11	Influenza A virus (A/Ferruginous Pochard/Ningxia/479-16/2015(H5N6))						c
MF399598	1380	Avian	6 (NA)	H5N6	China	N	2015-11-11	Influenza A virus (A/Ferruginous Pochard/Ningxia/480-17/2015(H5N6))						c
MH499219	1410	Avian	6 (NA)	H6N2	Chile	S	2016-03-29	Influenza A virus (A/Franklin's gull/Chile/C10242/2016)						c
MH134662	1452	Avian	6 (NA)	H16N3	Chile	S	2016-04-27	Influenza A virus (A/Franklin's gull/Chile/C10784/2016)						c
MH134826	1452	Avian	6 (NA)	H16N3	Chile	S	2016-04-27	Influenza A virus (A/Franklin's gull/Chile/C10794/2016)						c
MH498969	1413	Avian	6 (NA)	H13N9	Chile	S	2016-10-27	Influenza A virus (A/Franklin's gull/Chile/C17421/2016)						c
MH498970	1413	Avian	6 (NA)	H13N9	Chile	S	2016-10-27	Influenza A virus (A/Franklin's gull/Chile/C17422/2016)						c
MH499189	1413	Avian	6 (NA)	H13N9	Chile	S	2016-12-13	Influenza A virus (A/Franklin's gull/Chile/C20061/2016)						c
MH499131	1413	Avian	6 (NA)	H13N9	Chile	S	2016-12-13	Influenza A virus (A/Franklin's gull/Chile/C20069/2016)						c
MH498940	1413	Avian	6 (NA)	H13N9	Chile	S	2016-12-13	Influenza A virus (A/Franklin's gull/Chile/C20070/2016)						c
MH498990	1413	Avian	6 (NA)	H13N9	Chile	S	2016-12-13	Influenza A virus (A/Franklin's gull/Chile/C20086/2016)						c
MH498825	1413	Avian	6 (NA)	H13N9	Chile	S	2016-12-13	Influenza A virus (A/Franklin's gull/Chile/C20094/2016)						c
MH498873	1413	Avian	6 (NA)	H13N9	Chile	S	2016-12-13	Influenza A virus (A/Franklin's gull/Chile/C20110/2016)						c
MH499191	1413	Avian	6 (NA)	H13N9	Chile	S	2016-12-13	Influenza A virus (A/Franklin's gull/Chile/C20118/2016)						c
MH498859	1413	Avian	6 (NA)	H13N9	Chile	S	2016-12-13	Influenza A virus (A/Franklin's gull/Chile/C20149/2016)						c
MH498757	1413	Avian	6 (NA)	H13N9	Chile	S	2016-12-14	Influenza A virus (A/Franklin's gull/Chile/C20373/2016)						c
AY650272	1453	Avian	6 (NA)	H7N3	Canada	N	2004	Influenza A virus (A/GSC_chicken/British Columbia/04(H7N3))						c
AY648289	1453	Avian	6 (NA)	H7N3	Canada	N	2004	Influenza A virus (A/GSC_chicken_B/British Columbia/04(H7N3))						c
MF399630	1380	Avian	6 (NA)	H5N6	China	N	2015-11-11	Influenza A virus (A/Gadwall/Ningxia/472-7/2015(H5N6))						c
MF399646	1380	Avian	6 (NA)	H5N6	China	N	2015-11-11	Influenza A virus (A/Gadwall/Ningxia/485-31/2015(H5N6))						c
MF399662	1380	Avian	6 (NA)	H5N6	China	N	2015-11-11	Influenza A virus (A/Gadwall/Ningxia/487-38/2015(H5N6))						c
MN431214	1410	Avian	6 (NA)	H6N1	USA	N	2018-11-15	Influenza A virus (A/Gadwall/Ohio/18OS2668/2018)						c
KT454949	1380	Avian	6 (NA)	H5N6	China	N	2014-09-08	Influenza A virus (A/Gallinula chloropus/Guangdong/GZ174/2014(H5N6))						c
MK972682	1339	Avian	6 (NA)	H3N1	Belgium	N	2019-04-06	Influenza A virus (A/Gallus gallus/Belgium/3497 0001/2019)						c
MN006982	1355	Avian	6 (NA)	H3N1	Belgium	N	2019-04-06	Influenza A virus (A/Gallus gallus/Belgium/3497 0001/2019)						c
MN826762	1339	Avian	6 (NA)	H3N1	Belgium	N	2019-04-17	Influenza A virus (A/Gallus gallus/Belgium/3914/2019)						c
MN826763	1339	Avian	6 (NA)	H3N1	Belgium	N	2019-04-23	Influenza A virus (A/Gallus gallus/Belgium/4010/2019)						c
MN826764	1339	Avian	6 (NA)	H3N1	Belgium	N	2019-05-03	Influenza A virus (A/Gallus gallus/Belgium/4464/2019)						c
MK972684	1339	Avian	6 (NA)	H3N1	Belgium	N	2019-05-05	Influenza A virus (A/Gallus gallus/Belgium/4492/2019)						c
MN826766	1339	Avian	6 (NA)	H3N1	Belgium	N	2019-05-10	Influenza A virus (A/Gallus gallus/Belgium/4768/2019)						c
MN826767	1339	Avian	6 (NA)	H3N1	Belgium	N	2019-05-21	Influenza A virus (A/Gallus gallus/Belgium/5227/2019)						c
MN826768	1339	Avian	6 (NA)	H3N1	Belgium	N	2019-05-27	Influenza A virus (A/Gallus gallus/Belgium/5597/2019)						c
MN826769	1339	Avian	6 (NA)	H3N1	Belgium	N	2019-05-29	Influenza A virus (A/Gallus gallus/Belgium/5680/2019)						c
MN826770	1339	Avian	6 (NA)	H3N1	Belgium	N	2019-06-05	Influenza A virus (A/Gallus gallus/Belgium/5839/2019)						c
MN826771	1339	Avian	6 (NA)	H3N1	Belgium	N	2019-12-06	Influenza A virus (A/Gallus gallus/Belgium/6079/2019)						c
MK972680	1411	Avian	6 (NA)	H3N1	Belgium	N	2019-01-18	Influenza A virus (A/Gallus gallus/Belgium/609/2019)						c
MN826772	1339	Avian	6 (NA)	H3N1	Belgium	N	2019-06-22	Influenza A virus (A/Gallus gallus/Belgium/6486/2019)						c
MN826773	1339	Avian	6 (NA)	H3N1	Belgium	N	2019-06-26	Influenza A virus (A/Gallus gallus/Belgium/6519/2019)						c
MN826774	1339	Avian	6 (NA)	H3N1	Belgium	N	2019-07-09	Influenza A virus (A/Gallus gallus/Belgium/6986/2019)						c
MN210141	1436	Avian	6 (NA)	H13N6	USA	N	2018-09-26	Influenza A virus (A/Glaucous Gull/Northern Alaska/18AR00289/2018)						c
MN210149	1439	Avian	6 (NA)	H4N7	USA	N	2017-05-04	Influenza A virus (A/Glaucous-Winged Gull/Southcentral Alaska/17MB01587/2017)						c
MN210157	1439	Avian	6 (NA)	H3N2	USA	N	2017-07-10	Influenza A virus (A/Glaucous-Winged Gull/Southcentral Alaska/17MB02917/2017)						c
MN210093	1441	Avian	6 (NA)	H3N2	USA	N	2017-08-17	Influenza A virus (A/Glaucous-Winged Gull/Southcentral Alaska/17MB03437/2017)						c
MN210165	1441	Avian	6 (NA)	H13N2	USA	N	2017-09-11	Influenza A virus (A/Glaucous-Winged Gull/Southcentral Alaska/17MB03606/2017)						c
MN210173	1437	Avian	6 (NA)	H13N2	USA	N	2017-09-11	Influenza A virus (A/Glaucous-Winged Gull/Southcentral Alaska/17MB03625/2017)						c
MN210181	1441	Avian	6 (NA)	H13N2	USA	N	2017-09-11	Influenza A virus (A/Glaucous-Winged Gull/Southcentral Alaska/17MB03638/2017)						c
MN210189	1410	Avian	6 (NA)	H16N3	USA	N	2017-09-30	Influenza A virus (A/Glaucous-Winged Gull/Southcentral Alaska/17MB03725/2017)						c
MN210108	1433	Avian	6 (NA)	N1	USA	N	2017-10-05	Influenza A virus (A/Glaucous-Winged Gull/Southcentral Alaska/17MB03781/2017)						c
MN210102	1436	Avian	6 (NA)	H13N6	USA	N	2018-07-02	Influenza A virus (A/Glaucous-Winged Gull/Southcentral Alaska/18MB00247/2018)						c
MN210197	1436	Avian	6 (NA)	H13N6	USA	N	2018-06-29	Influenza A virus (A/Glaucous-Winged Gull/Southcentral Alaska/18MB00667/2018)						c
MN210205	1438	Avian	6 (NA)	H13N6	USA	N	2018-06-29	Influenza A virus (A/Glaucous-Winged Gull/Southcentral Alaska/18MB00676/2018)						c
MN210214	1436	Avian	6 (NA)	H13N6	USA	N	2018-06-29	Influenza A virus (A/Glaucous-Winged Gull/Southcentral Alaska/18MB00688/2018)						c
MN210222	1436	Avian	6 (NA)	H13N6	USA	N	2018-06-29	Influenza A virus (A/Glaucous-Winged Gull/Southcentral Alaska/18MB00689/2018)						c
MN210230	1436	Avian	6 (NA)	H13N6	USA	N	2018-06-29	Influenza A virus (A/Glaucous-Winged Gull/Southcentral Alaska/18MB00690/2018)						c
MN210238	1438	Avian	6 (NA)	H13N6	USA	N	2018-07-12	Influenza A virus (A/Glaucous-Winged Gull/Southcentral Alaska/18MB00705/2018)						c
MN210246	1410	Avian	6 (NA)	H16N3	USA	N	2018-05-03	Influenza A virus (A/Glaucous-Winged Gull/Southcentral Alaska/18MB02150/2018)						c
MN210254	1438	Avian	6 (NA)	H13N6	USA	N	2018-08-22	Influenza A virus (A/Glaucous-Winged Gull/Southcentral Alaska/18MB03351/2018)						c
AY075031	1427	Avian	6 (NA)	H5N1	Hong Kong	N	2000	Influenza A virus (A/Goose/Hong Kong/3014.5/2000(H5N1))						c
GU052075	1433	Avian	6 (NA)	H5N1	Hong Kong	N	2000	Influenza A virus (A/Goose/Hong Kong/3014.5/2000(H5N1))						c
AF398421	1410	Avian	6 (NA)	H5N1	Hong Kong	N	2000	Influenza A virus (A/Goose/Hong Kong/385.3/2000(H5N1))						c
AF398422	1410	Avian	6 (NA)	H5N1	Hong Kong	N	2000	Influenza A virus (A/Goose/Hong Kong/385.5/2000(H5N1))						c
AF509113	1428	Avian	6 (NA)	H5N1	Hong Kong	N	2001	Influenza A virus (A/Goose/Hong Kong/76.1/01 (H5N1))						c
DQ201830	1458	Avian	6 (NA)	H5N1	China	N	2000	Influenza A virus (A/Goose/Huadong/1/2000(H5N1))						c
DQ095668	1356	Avian	6 (NA)	H5N1	China	N	2005	Influenza A virus (A/Goose/Shantou/1621/05(H5N1))						c
MF399614	1380	Avian	6 (NA)	H5N6	China	N	2015-11-11	Influenza A virus (A/Great Crested Grebe/Ningxia/482-26/2015(H5N6))						c
MH989527	1363	Avian	6 (NA)	H5N1	Ukraine	N	2008/01	Influenza A virus (A/Great Crested Grebe/Sevastopol/11-173/2008)						c
DQ095654	1364	Avian	6 (NA)	H5N1	China	N	2005	Influenza A virus (A/Great black-headed gull/Qinghai/2/2005(H5N1))						c
MN430867	1413	Avian	6 (NA)	H4N8	USA	N	2018-11-07	Influenza A virus (A/Greater Scaup/Wisconsin/18OS2140/2018)						c
MN430879	1413	Avian	6 (NA)	H11N9	USA	N	2018-11-07	Influenza A virus (A/Greater Scaup/Wisconsin/18OS2151/2018)						c
MN253903	1453	Avian	6 (NA)	mixed,N3	USA	N	2016	Influenza A virus (A/Greater Snow Goose/Maryland/AH0014643S.6.A/2016)						c
MN584883	1410	Avian	6 (NA)	H1N1	South Korea	N	2018-11-07	Influenza A virus (A/Greater white-fronted goose/South Korea/KNU18-64/2018)						c
MK928150	1453	Avian	6 (NA)	H10N3	USA	N	2016-11-29	Influenza A virus (A/Green-Winged Teal/California/D1615121/2016)						c
MK905366	1454	Avian	6 (NA)	H1N1	USA	N	2016-12-11	Influenza A virus (A/Green-Winged Teal/California/D1615825/2016)						c
MK995748	1453	Avian	6 (NA)	mixed,N3	USA	N	2017-12-13	Influenza A virus (A/Green-Winged Teal/California/D1716657/2017)						c
MN210262	1433	Avian	6 (NA)	H10N7	USA	N	2018-04-29	Influenza A virus (A/Green-Winged Teal/Southcentral Alaska/18MB01702/2018)						c
MK928166	1449	Avian	6 (NA)	H10N7	USA	N	2016-12-07	Influenza A virus (A/Green-Winged Teal/Utah/D1615513/2016)						c
MK213324	1418	Avian	6 (NA)	H9N1	Australia	S	2017	Influenza A virus (A/Grey Teal/Victoria/GT001/2017)						c
AY651444	1350	Avian	6 (NA)	H5N1	Thailand	T	2004	Influenza A virus (A/Gs/Thailand/79/2004(H5N1))						c
MN400998	1441	Avian	6 (NA)	H5N9	France	N	2015-12-05	Influenza A virus (A/Guinea Fowl/Landes/129/2015)						c
MH107201	1427	Avian	6 (NA)	H5N8	Belgium	N	2017-06-14	Influenza A virus (A/Guinea fowl/Belgium/6102/2017(H5N8))						c
CY034832	1386	Avian	6 (NA)	H7N2	USA	N	2005-08-19	Influenza A virus (A/Guinea fowl/New York/101276-1/2005(H7N2))		Adult				c
CY031222	1388	Avian	6 (NA)	H7N2	USA	N	2005-01-31	Influenza A virus (A/Guinea fowl/New York/10196-7/2005(H7N2))		Adult				c
CY035956	1379	Avian	6 (NA)	H7N2	USA	N	2005-02-01	Influenza A virus (A/Guinea fowl/New York/11646-3/2005(H7N2))		Adult				c
CY028509	1388	Avian	6 (NA)	H7N2	USA	N	2005	Influenza A virus (A/Guinea fowl/New York/143646-3/2005(H7N2))		Adult				c
CY035996	1387	Avian	6 (NA)	H7N2	USA	N	2006-02-21	Influenza A virus (A/Guinea fowl/New York/19495-6/2006(H7N2))		Adult				c
CY028598	1388	Avian	6 (NA)	H7N2	USA	N	2006	Influenza A virus (A/Guinea fowl/New York/19501-4/2006(H7N2))		Adult				c
CY034280	1379	Avian	6 (NA)	H7N2	USA	N	2005-06-27	Influenza A virus (A/Guinea fowl/New York/22067-10/2005(H7N2))		Adult				c
CY031653	1380	Avian	6 (NA)	H7N2	USA	N	2005-03-03	Influenza A virus (A/Guinea fowl/New York/22071/2005(H7N2))		Adult				c
CY031677	1384	Avian	6 (NA)	H7N2	USA	N	2005-03-04	Influenza A virus (A/Guinea fowl/New York/23164-3-05/2005(H7N2))		Adult				c
CY031725	1386	Avian	6 (NA)	H7N2	USA	N	2005-03-04	Influenza A virus (A/Guinea fowl/New York/23165-12/2005(H7N2))		Adult				c
CY033283	1387	Avian	6 (NA)	H7N2	USA	N	2005-03-24	Influenza A virus (A/Guinea fowl/New York/31621-8/2005(H7N2))		Adult				c
CY034240	1378	Avian	6 (NA)	H7N2	USA	N	2006-07-26	Influenza A virus (A/Guinea fowl/New York/32084/2006(H7N2))		Adult				c
CY031765	1388	Avian	6 (NA)	H7N2	USA	N	2005-04-06	Influenza A virus (A/Guinea fowl/New York/37982-3/2005(H7N2))		Adult				c
CY028574	1388	Avian	6 (NA)	H7N2	USA	N	2006	Influenza A virus (A/Guinea fowl/New York/8391-1/2006(H7N2))		Adult				c
CY035924	1368	Avian	6 (NA)	H7N2	USA	N	2005-07-20	Influenza A virus (A/Guinea fowl/New York/88291-9/2005(H7N2))		Adult				c
CY037065	1382	Avian	6 (NA)	H7N2	USA	N	2005-06-27	Influenza A virus (A/Guinea fowl/New York/98616-3/2005(H7N2))		Adult				c
GQ923135	1441	Avian	6 (NA)	H5N2	USA	N	2006	Influenza A virus (A/Guinea fowl/Oregon/459674-5/2006(H5N2))						c
MH165622	1413	Avian	6 (NA)	H5N8	South Africa	S	2017-08-16	Influenza A virus (A/Guinea fowl/South Africa/17080243/2017)						c
MH165630	1413	Avian	6 (NA)	H5N8	South Africa	S	2017-08-16	Influenza A virus (A/Guinea fowl/South Africa/17080274/2017)						c
AJ867075	1366	Avian	6 (NA)	H5N1	Viet Nam	T	2004	Influenza A virus (A/Hatay/2004/(H5N1))						c
MN911212	1422	Avian	6 (NA)	H16N3	USA	N	2019-05-20	Influenza A virus (A/Herring Gull/Delaware/597/2019)						c
MN911195	1422	Avian	6 (NA)	H16N3	USA	N	2019-05-20	Influenza A virus (A/Herring Gull/Delaware/608/2019)						c
MN210270	1410	Avian	6 (NA)	H13N2	USA	N	2008-10-06	Influenza A virus (A/Herring Gull/Massachusetts/A00648685/2008)						c
MN210278	1410	Avian	6 (NA)	H13N2	USA	N	2008-10-06	Influenza A virus (A/Herring Gull/Massachusetts/A00648696/2008)						c
KR010429	1416	Avian	6 (NA)	H9N7	China	N	2014-10-07	Influenza A virus (A/Himantopus himantopus/Hebei/CZ-179/2014(H9N7))						c
CY149366	1445	Avian	6 (NA)	H2N5	Iceland	N	2011-10-16	Influenza A virus (A/Iceland gull/Iceland/1124/2011(H2N5))						c
MK100292	1439	Avian	6 (NA)	H10N7	Iceland	N	2015/11	Influenza A virus (A/Iceland gull/Iceland/4266/2015)						c
MK100297	1439	Avian	6 (NA)	H10N7	Iceland	N	2015/11	Influenza A virus (A/Iceland gull/Iceland/4402/2015)						c
MG650625	1413	Avian	6 (NA)	H5N8	Cameroon	T	2017/01	Influenza A virus (A/Indian peafowl/Cameroon/17RS1661-6/2017(H5N8))						c
AB753194	1458	Avian	6 (NA)	H9N2	Viet Nam	T	2009/11	Influenza A virus (A/Japanese Quail/Vietnam/4/2009(H9N2))						c
AB753210	1430	Avian	6 (NA)	H9N2	Viet Nam	T	2009/11	Influenza A virus (A/Japanese Quail/Vietnam/7/2009(H9N2))						c
EU182267	1386	Avian	6 (NA)	H6N2	USA	N	2004	Influenza A virus (A/Japanese quail/CA/K0401010/2004(H6N2))						c
CY036079	1350	Avian	6 (NA)	H5N1	Hong Kong	N	2007	Influenza A virus (A/Japanese white-eye/Hong Kong/737/2007(H5N1))						c
KC535010	1398	Avian	6 (NA)	H5N1	Taiwan	N	2012-07-12	Influenza A virus (A/Japanese white-eye/Taoyuan/Q454/2012(H5N1))						c
EU676319	1381	Avian	6 (NA)	H5N1	Thailand	T	2008	Influenza A virus (A/Kalij pheasant/Thailand/vsmu-1/2008(H5N1))						c
JN714469	1413	Avian	6 (NA)	H4N6	Pakistan	N	2010-12-09	Influenza A virus (A/Khaki Campbell duck/Karachi/NARC-23963/2010(H4N6))						c
EF620902	1420	Avian	6 (NA)	H9N2	South Korea	N	2000	Influenza A virus (A/Korea/KBNP-0028/2000(H9N2))						c
KJ509126	1425	Avian	6 (NA)	H5N8	South Korea	N	2014-01-28	Influenza A virus (A/Korean native chicken/Korea/H257/2014(H5N8))						c
JF917105	1410	Avian	6 (NA)	H9N2	South Korea	N	2010-03-22	Influenza A virus (A/Korean native chicken/Korea/K040110/2010(H9N2))						c
MT407155	1452	Avian	6 (NA)	H16N3	Belgium	N	2016-10-27	Influenza A virus (A/Larus argentatus/Belgium/U1610336_H907447/2016)						c
MN836637	1422	Avian	6 (NA)	H11N9	USA	N	2019-05-20	Influenza A virus (A/Laughing Gull/Delaware/230/2019)						c
MN911228	1422	Avian	6 (NA)	H16N3	USA	N	2019-05-20	Influenza A virus (A/Laughing Gull/Delaware/589/2019)						c
MN210286	1422	Avian	6 (NA)	H11N9	USA	N	2018-05-07	Influenza A virus (A/Least sandpiper/Southcentral Alaska/18MB01147/2018)						c
MN210294	1428	Avian	6 (NA)	H11N9	USA	N	2018-05-07	Influenza A virus (A/Least sandpiper/Southcentral Alaska/18MB01148/2018)						c
MN253848	1457	Avian	6 (NA)	H1N1	USA	N	2016	Influenza A virus (A/Lesser Snow Goose/Arkansas/AH0085499S.6.A/2016)						c
MN552460	1413	Avian	6 (NA)	mixed,N4	USA	N	2017-03-11	Influenza A virus (A/Mallard Duck/Illinois/17OS1283/2017)						c
MN552497	1413	Avian	6 (NA)	mixed,N6	USA	N	2016-07-28	Influenza A virus (A/Mallard Duck/Ohio/16OS0805/2016)						c
MN552473	1413	Avian	6 (NA)	mixed,N8	USA	N	2016-08-02	Influenza A virus (A/Mallard Duck/Ohio/16OS0847/2016)						c
MN552534	1410	Avian	6 (NA)	H2N3	USA	N	2016-08-05	Influenza A virus (A/Mallard Duck/Ohio/16OS0899/2016)						c
MN552517	1413	Avian	6 (NA)	H4N6	USA	N	2016-08-05	Influenza A virus (A/Mallard Duck/Ohio/16OS0902/2016)						c
MN552450	1413	Avian	6 (NA)	mixed,N6	USA	N	2016-08-09	Influenza A virus (A/Mallard Duck/Ohio/16OS0930/2016)						c
JN202562	1350	Avian	6 (NA)	H5N1	South Korea	N	2011/01	Influenza A virus (A/Mallard duck/Korea/W401/2011(H5N1))						c
JN202563	1350	Avian	6 (NA)	H5N1	South Korea	N	2011/01	Influenza A virus (A/Mallard duck/Korea/W404/2011(H5N1))						c
MN430875	1410	Avian	6 (NA)	H10N3	USA	N	2018-12-14	Influenza A virus (A/Mallard/Arkansas/18OS2470/2018)						c
MK928174	1453	Avian	6 (NA)	H2N3	USA	N	2015-12-03	Influenza A virus (A/Mallard/California/D1516363/2015)						c
MN253873	1445	Avian	6 (NA)	H4N2	USA	N	2015	Influenza A virus (A/Mallard/Colorado/AH0026134S.6.A/2015)						c
AJ697877	1434	Avian	6 (NA)	H1N1	France	N	2002	Influenza A virus (A/Mallard/France/D-691/02 (H1N1))						c
AJ697878	1441	Avian	6 (NA)	H1N1	France	N	2002	Influenza A virus (A/Mallard/France/D-710/02 (H1N1))						c
MN253977	1448	Avian	6 (NA)	mixed,N8	USA	N	2015	Influenza A virus (A/Mallard/Idaho/AH0007609S.6.A/2015)						c
MN253847	1457	Avian	6 (NA)	mixed,N1	USA	N	2015	Influenza A virus (A/Mallard/Idaho/AH0007609S.6.B/2015)						c
MN253861	1458	Avian	6 (NA)	H6N1	USA	N	2015	Influenza A virus (A/Mallard/Idaho/AH0053992S.6.A/2015)						c
MN431063	1413	Avian	6 (NA)	H4N6	USA	N	2017-10-21	Influenza A virus (A/Mallard/Illinois/17OS2601/2017)						c
MN431100	1410	Avian	6 (NA)	H5N2	USA	N	2017-11-12	Influenza A virus (A/Mallard/Illinois/17OS2751/2017)						c
MN210302	1412	Avian	6 (NA)	H1N1	USA	N	2007-10-01	Influenza A virus (A/Mallard/Maine/A00198555/2007)						c
MN253860	1458	Avian	6 (NA)	H11N1	USA	N	2015	Influenza A virus (A/Mallard/Maine/AH0063771S.6.A/2015)						c
MH989528	1430	Avian	6 (NA)	H5N2	Ukraine	N	2016-11-03	Influenza A virus (A/Mallard/Markeev/16-3-11/2016)						c
MN253985	1449	Avian	6 (NA)	H3N8	USA	N	2015	Influenza A virus (A/Mallard/Minnesota/AH0031699S.6.B/2015)						c
MN430749	1410	Avian	6 (NA)	H10N3	USA	N	2018-12-17	Influenza A virus (A/Mallard/Mississippi/18OS3035/2018)						c
MN430888	1413	Avian	6 (NA)	H10N7	USA	N	2018-12-03	Influenza A virus (A/Mallard/Missouri/18OS2459/2018)						c
MN253998	1450	Avian	6 (NA)	H11N9	USA	N	2016	Influenza A virus (A/Mallard/Missouri/AH0031890S.6.A/2016)						c
MK414699	1453	Avian	6 (NA)	H4N3	Netherlands	N	2014-09-20	Influenza A virus (A/Mallard/Netherlands/31/2014)						c
MK928190	1435	Avian	6 (NA)	H3N8	USA	N	2015-08-26	Influenza A virus (A/Mallard/Nevada/D1511740/2015)						c
MN431028	1413	Avian	6 (NA)	H6N8	USA	N	2018-03-14	Influenza A virus (A/Mallard/Ohio/18OS0552/2018)						c
MN431152	1413	Avian	6 (NA)	H10N7	USA	N	2018-03-20	Influenza A virus (A/Mallard/Ohio/18OS1035/2018)						c
MN431080	1413	Avian	6 (NA)	H3N8	USA	N	2018-05-01	Influenza A virus (A/Mallard/Ohio/18OS1219/2018)						c
MN431068	1413	Avian	6 (NA)	H8N4	USA	N	2018-04-11	Influenza A virus (A/Mallard/Ohio/18OS1248/2018)						c
MN431089	1410	Avian	6 (NA)	H7N1	USA	N	2018-04-11	Influenza A virus (A/Mallard/Ohio/18OS1280/2018)						c
MN431114	1422	Avian	6 (NA)	H12N5	USA	N	2018-08-01	Influenza A virus (A/Mallard/Ohio/18OS1435/2018)						c
MN431043	1422	Avian	6 (NA)	H4N5	USA	N	2018-08-03	Influenza A virus (A/Mallard/Ohio/18OS1602/2018)						c
MN430962	1410	Avian	6 (NA)	H3N2	USA	N	2018-10-13	Influenza A virus (A/Mallard/Ohio/18OS1844/2018)						c
MN430972	1410	Avian	6 (NA)	H6N1	USA	N	2018-10-16	Influenza A virus (A/Mallard/Ohio/18OS1880/2018)						c
MN431010	1410	Avian	6 (NA)	H5N2	USA	N	2018-10-17	Influenza A virus (A/Mallard/Ohio/18OS1892/2018)						c
MN430850	1410	Avian	6 (NA)	H1N1	USA	N	2018-11-16	Influenza A virus (A/Mallard/Ohio/18OS2700/2018)						c
MN430839	1413	Avian	6 (NA)	H4N6	USA	N	2018-11-17	Influenza A virus (A/Mallard/Ohio/18OS2716/2018)						c
MN430895	1413	Avian	6 (NA)	H4N6	USA	N	2018-11-17	Influenza A virus (A/Mallard/Ohio/18OS2719/2018)						c
MN431147	1413	Avian	6 (NA)	H4N6	USA	N	2018-11-24	Influenza A virus (A/Mallard/Ohio/18OS4660/2018)						c
MN431118	1410	Avian	6 (NA)	H6N1	USA	N	2018-11-24	Influenza A virus (A/Mallard/Ohio/18OS4664/2018)						c
MN431131	1410	Avian	6 (NA)	H11N2	USA	N	2018-11-30	Influenza A virus (A/Mallard/Ohio/18OS4728/2018)						c
MT197161	1413	Avian	6 (NA)	H10N7	USA	N	2019-03-26	Influenza A virus (A/Mallard/Ohio/19OS0083/2019)						c
MT197135	1413	Avian	6 (NA)	H10N7	USA	N	2019-03-26	Influenza A virus (A/Mallard/Ohio/19OS0095/2019)						c
MT197150	1413	Avian	6 (NA)	H10N4	USA	N	2019-04-03	Influenza A virus (A/Mallard/Ohio/19OS0172/2019)						c
MT197145	1410	Avian	6 (NA)	H1N1	USA	N	2019-04-04	Influenza A virus (A/Mallard/Ohio/19OS0176/2019)						c
MT197122	1410	Avian	6 (NA)	H1N1	USA	N	2019-04-04	Influenza A virus (A/Mallard/Ohio/19OS0177/2019)						c
MT197130	1410	Avian	6 (NA)	H1N1	USA	N	2019-04-04	Influenza A virus (A/Mallard/Ohio/19OS0184/2019)						c
MN253901	1453	Avian	6 (NA)	H11N3	USA	N	2017	Influenza A virus (A/Mallard/Pennsylvania/AH0119428S.6.A/2017)						c
MN253898	1453	Avian	6 (NA)	mixed,N3	USA	N	2017	Influenza A virus (A/Mallard/Pennsylvania/AH0119430S.6.A/2017)						c
MN253949	1450	Avian	6 (NA)	mixed,N8	USA	N	2017	Influenza A virus (A/Mallard/Pennsylvania/AH0119430S.6.B/2017)						c
MN253890	1445	Avian	6 (NA)	mixed,N3	USA	N	2017	Influenza A virus (A/Mallard/Pennsylvania/AH0119432S.6.B/2017)						c
MN253889	1447	Avian	6 (NA)	H11N3	USA	N	2017	Influenza A virus (A/Mallard/Pennsylvania/AH0119436S.6.A/2017)						c
MN253893	1453	Avian	6 (NA)	H11N3	USA	N	2017	Influenza A virus (A/Mallard/Pennsylvania/AH0119448S.6.A/2017)						c
MN253888	1450	Avian	6 (NA)	N3	USA	N	2017	Influenza A virus (A/Mallard/Pennsylvania/AH0119460S.6.A/2017)						c
MN253896	1453	Avian	6 (NA)	H11N3	USA	N	2017	Influenza A virus (A/Mallard/Pennsylvania/AH0119461S.6.A/2017)						c
MN253887	1453	Avian	6 (NA)	H11N3	USA	N	2017	Influenza A virus (A/Mallard/Pennsylvania/AH0119463S.6.A/2017)						c
MN253886	1453	Avian	6 (NA)	H11N3	USA	N	2017	Influenza A virus (A/Mallard/Pennsylvania/AH0119473S.6.A/2017)						c
MN253902	1453	Avian	6 (NA)	mixed,N3	USA	N	2017	Influenza A virus (A/Mallard/Pennsylvania/AH0119482S.6.A/2017)						c
MN253899	1453	Avian	6 (NA)	H11N3	USA	N	2017	Influenza A virus (A/Mallard/Pennsylvania/AH0119489S.6.A/2017)						c
MN253885	1453	Avian	6 (NA)	mixed,N3	USA	N	2017	Influenza A virus (A/Mallard/Pennsylvania/AH0119492S.6.A/2017)						c
MN253900	1453	Avian	6 (NA)	H11N3	USA	N	2017	Influenza A virus (A/Mallard/Pennsylvania/AH0119494S.6.A/2017)						c
MN253897	1453	Avian	6 (NA)	H11N3	USA	N	2017	Influenza A virus (A/Mallard/Pennsylvania/AH0119497S.6.A/2017)						c
MN253892	1453	Avian	6 (NA)	mixed,N3	USA	N	2017	Influenza A virus (A/Mallard/Pennsylvania/AH0119498S.6.A/2017)						c
MN253895	1453	Avian	6 (NA)	mixed,N3	USA	N	2017	Influenza A virus (A/Mallard/Pennsylvania/AH0119499S.6.B/2017)						c
MN253894	1453	Avian	6 (NA)	H11N3	USA	N	2017	Influenza A virus (A/Mallard/Pennsylvania/AH0119500S.6.A/2017)						c
MN253907	1453	Avian	6 (NA)	mixed,N3	USA	N	2017	Influenza A virus (A/Mallard/Pennsylvania/AH0119502S.6.B/2017)						c
CY100444	1413	Avian	6 (NA)	H3N8	China	N	2006	Influenza A virus (A/Mallard/SanJiang/90/2006(H3N8))						c
MN253906	1442	Avian	6 (NA)	N3	USA	N	2015	Influenza A virus (A/Mallard/South Dakota/AH0014893S.6.A/2015)						c
KY320422	1422	Avian	6 (NA)	H10N3	Sweden	N	2014-09-15	Influenza A virus (A/Mallard/Sweden/540/2014(H10N3))						c
KY320434	1431	Avian	6 (NA)	H1N1	Sweden	N	2014-12-15	Influenza A virus (A/Mallard/Sweden/816/2014(H1N1))						c
MK928214	1443	Avian	6 (NA)	H7N8	USA	N	2016-11-28	Influenza A virus (A/Mallard/Utah/D1615280/2016)						c
MK995819	1453	Avian	6 (NA)	H10N3	USA	N	2018-02-21	Influenza A virus (A/Mallard/Utah/D1802334/2018)						c
MN253855	1458	Avian	6 (NA)	mixed,N1	USA	N	2016	Influenza A virus (A/Mallard/Virginia/AH0102563S.6.A/2016)						c
MN253923	1452	Avian	6 (NA)	mixed,N6	USA	N	2016	Influenza A virus (A/Mallard/Virginia/AH0102563S.6.B/2016)						c
MN430807	1410	Avian	6 (NA)	H10N3	USA	N	2018-11-22	Influenza A virus (A/Mallard/Wisconsin/18OS3200/2018)						c
MN430778	1410	Avian	6 (NA)	H6N1	USA	N	2018-11-22	Influenza A virus (A/Mallard/Wisconsin/18OS3206/2018)						c
MN430747	1410	Avian	6 (NA)	H10N3	USA	N	2018-11-13	Influenza A virus (A/Mallard/Wisconsin/18OS3328/2018)						c
MK583615	1410	Avian	6 (NA)	H3N2	China	N	2015/07	Influenza A virus (A/Mandarin duck/China/segment6-NA/2015)						c
MN596426	1425	Avian	6 (NA)	H11N9	South Korea	N	2018-09-07	Influenza A virus (A/Mandarin duck/South Korea/KNU18-12/2018)						c
CY185563	1422	Avian	6 (NA)	H9N3	Georgia	N	2011-05-02	Influenza A virus (A/Mediterranean gull/Georgia/1/2011(H9N3))						c
MK424191	1344	Avian	6 (NA)	H7N6	Chile	S	2017-01-02	Influenza A virus (A/Meleagris gallopavo/Valparaiso/10 2 10 del1/2017)						c
MK424192	1332	Avian	6 (NA)	H7N6	Chile	S	2017-01-02	Influenza A virus (A/Meleagris gallopavo/Valparaiso/10 2 10 del2/2017)						c
MK424190	1413	Avian	6 (NA)	H7N6	Chile	S	2017-01-02	Influenza A virus (A/Meleagris gallopavo/Valparaiso/10 2 10/2017)						c
MK424194	1332	Avian	6 (NA)	H7N6	Chile	S	2017-01-02	Influenza A virus (A/Meleagris gallopavo/Valparaiso/10 5 13 del/2017)						c
MK424193	1413	Avian	6 (NA)	H7N6	Chile	S	2017-01-02	Influenza A virus (A/Meleagris gallopavo/Valparaiso/10 5 13/2017)						c
MK424196	1332	Avian	6 (NA)	H7N6	Chile	S	2017-01-02	Influenza A virus (A/Meleagris gallopavo/Valparaiso/11 2 22 del1/2017)						c
MK424197	1338	Avian	6 (NA)	H7N6	Chile	S	2017-01-02	Influenza A virus (A/Meleagris gallopavo/Valparaiso/11 2 22 del2/2017)						c
MK424195	1413	Avian	6 (NA)	H7N6	Chile	S	2017-01-02	Influenza A virus (A/Meleagris gallopavo/Valparaiso/11 2 22/2017)						c
MK424198	1384	Avian	6 (NA)	H7N6	Chile	S	2017-01-03	Influenza A virus (A/Meleagris gallopavo/Valparaiso/13 4 12 del1/2017)						c
MK424199	1375	Avian	6 (NA)	H7N6	Chile	S	2017-01-03	Influenza A virus (A/Meleagris gallopavo/Valparaiso/13 4 12 del2/2017)						c
MK424201	1341	Avian	6 (NA)	H7N6	Chile	S	2017-01-02	Influenza A virus (A/Meleagris gallopavo/Valparaiso/22 del/2017)						c
MK424200	1413	Avian	6 (NA)	H7N6	Chile	S	2017-01-02	Influenza A virus (A/Meleagris gallopavo/Valparaiso/22/2017)						c
MK424186	1335	Avian	6 (NA)	H7N6	Chile	S	2017-01-18	Influenza A virus (A/Meleagris gallopavo/Valparaiso/890 5/2017)						c
MK424187	1335	Avian	6 (NA)	H7N6	Chile	S	2017-01-18	Influenza A virus (A/Meleagris gallopavo/Valparaiso/890-11/2017)						c
MK424188	1335	Avian	6 (NA)	H7N6	Chile	S	2017-01-18	Influenza A virus (A/Meleagris gallopavo/Valparaiso/890-12/2017)						c
MK424189	1335	Avian	6 (NA)	H7N6	Chile	S	2017-01-18	Influenza A virus (A/Meleagris gallopavo/Valparaiso/890-6/2017)						c
AM911074	1398	Avian	6 (NA)	H5N1	Slovakia	N	2006	Influenza A virus (A/Mergus albellus/Slovakia/Vh212/2006(H5N1))						c
MN210310	1410	Avian	6 (NA)	H16N3	USA	N	2018-04-30	Influenza A virus (A/Mew Gull/Southcentral Alaska/18MB01898/2018)						c
MK828138	1447	Avian	6 (NA)	H5N2	Mexico	N	2016-12-11	Influenza A virus (A/Mexican duck/EstadodeMexico; Lerma/NA_UIFMVZ377/2016)						c
GQ907312	1427	Avian	6 (NA)	H13N6	Mongolia	N	2007-08-28	Influenza A virus (A/Mongolian gull/Mongolia/401/2007(H13N6))						c
GQ907320	1418	Avian	6 (NA)	H13N6	Mongolia	N	2007-08-28	Influenza A virus (A/Mongolian gull/Mongolia/405/2007(H13N6))						c
MN253859	1458	Avian	6 (NA)	H6N1	USA	N	2015	Influenza A virus (A/Mottled Duck/Texas/AH0071351S.6.A/2015)						c
MH819861	1435	Avian	6 (NA)	H5N8	Hungary	N	2016-11-24	Influenza A virus (A/Mulard Duck/Hungary/59163/2016)						c
GU186747	1372	Avian	6 (NA)	H5N1	Viet Nam	T	2007	Influenza A virus (A/Muscovy duck/Ca Mau/07-04/2007(H5N1))						c
JX420240	1350	Avian	6 (NA)	H5N1	Viet Nam	T	2006-12-27	Influenza A virus (A/Muscovy duck/Ca Mau/1159/2006(H5N1))				1.1		c
JX420136	1350	Avian	6 (NA)	H5N1	Viet Nam	T	2006-12-29	Influenza A virus (A/Muscovy duck/Ca Mau/1181/2006(H5N1))						c
JX420224	1350	Avian	6 (NA)	H5N1	Viet Nam	T	2006-12-28	Influenza A virus (A/Muscovy duck/Ca Mau/1185/2006(H5N1))						c
JX420192	1350	Avian	6 (NA)	H5N1	Viet Nam	T	2007	Influenza A virus (A/Muscovy duck/Ca Mau/22/2007(H5N1))						c
MK631791	1447	Avian	6 (NA)	H5N8	Democratic Republic of the Congo	T	2017-05-13	Influenza A virus (A/Muscovy duck/Democratic Republic of the Congo/KAF1/2017)						c
MK636728	1448	Avian	6 (NA)	H5N8	Democratic Republic of the Congo	T	2017-05-14	Influenza A virus (A/Muscovy duck/Democratic Republic of the Congo/KAF4_NA/2017)						c
MK636744	1448	Avian	6 (NA)	H5N8	Democratic Republic of the Congo	T	2017-05-13	Influenza A virus (A/Muscovy duck/Democratic Republic of the Congo/NYA14_NA/2017)						c
MK636752	1448	Avian	6 (NA)	H5N8	Democratic Republic of the Congo	T	2017-05-13	Influenza A virus (A/Muscovy duck/Democratic Republic of the Congo/NYA15_NA/2017)						c
MK636736	1448	Avian	6 (NA)	H5N8	Democratic Republic of the Congo	T	2017-05-14	Influenza A virus (A/Muscovy duck/Democratic Republic of the Congo/NYA4_NA/2017)						c
MK636760	1448	Avian	6 (NA)	H5N8	Democratic Republic of the Congo	T	2017-05-13	Influenza A virus (A/Muscovy duck/Democratic Republic of the Congo/TCH4_NA/2017)						c
MK636768	1446	Avian	6 (NA)	H5N8	Democratic Republic of the Congo	T	2017-05-13	Influenza A virus (A/Muscovy duck/Democratic Republic of the Congo/TCH5_NA/2017)						c
MK636776	1444	Avian	6 (NA)	H5N8	Democratic Republic of the Congo	T	2017-05-15	Influenza A virus (A/Muscovy duck/Democratic Republic of the Congo/TCH6_NA/2017)						c
JN860174	1413	Avian	6 (NA)	H6N1	France	N	2009/03	Influenza A virus (A/Muscovy duck/France/09010/2009(H6N1))						c
JF916715	1430	Avian	6 (NA)	H9N2	China	N	1997-09-13	Influenza A virus (A/Muscovy duck/Fujian/CL/1997(H9N2))						c
GU595163	1431	Avian	6 (NA)	H6N6	China	N	2008-03-17	Influenza A virus (A/Muscovy duck/Fujian/FZ01/2008(H6N6))						c
JX420232	1350	Avian	6 (NA)	H5N1	Viet Nam	T	2007	Influenza A virus (A/Muscovy duck/Hai Duong/46/2007(H5N1))						c
MH546253	1439	Avian	6 (NA)	H5N2	USA	N	2007-12-05	Influenza A virus (A/Muscovy duck/New Jersey/07-002376-001/2007)						c
MH546261	1439	Avian	6 (NA)	H5N2	USA	N	2008-05-28	Influenza A virus (A/Muscovy duck/New Jersey/08-000912-001/2008)						c
MH546269	1433	Avian	6 (NA)	H1N1	USA	N	2016-01-21	Influenza A virus (A/Muscovy duck/New Jersey/16-002384-6/2016)						c
MH546277	1439	Avian	6 (NA)	H5N2	USA	N	2016-07-01	Influenza A virus (A/Muscovy duck/New Jersey/16-021456-4/2016)						c
MH546285	1438	Avian	6 (NA)	H5N2	USA	N	2016-07-01	Influenza A virus (A/Muscovy duck/New Jersey/16-021457-2/2016)						c
MH546293	1442	Avian	6 (NA)	H5N2	USA	N	2008-03-13	Influenza A virus (A/Muscovy duck/New York/08-000560-002/2008)						c
MH546301	1442	Avian	6 (NA)	H5N2	USA	N	2009-03-04	Influenza A virus (A/Muscovy duck/New York/09-002670-002/2009)						c
MH546309	1442	Avian	6 (NA)	H5N2	USA	N	2009-04-14	Influenza A virus (A/Muscovy duck/New York/09-005059-002/2009)						c
CY034848	1379	Avian	6 (NA)	H7N2	USA	N	2005-02-01	Influenza A virus (A/Muscovy duck/New York/11646-4/2005(H7N2))		Adult				c
CY036004	1388	Avian	6 (NA)	H7N2	USA	N	2006-02-21	Influenza A virus (A/Muscovy duck/New York/19495-7/2006(H7N2))		Adult				c
CY031709	1389	Avian	6 (NA)	H7N2	USA	N	2005-03-04	Influenza A virus (A/Muscovy duck/New York/23164-10/2005(H7N2))		Adult				c
CY033227	1388	Avian	6 (NA)	H7N2	USA	N	2005-03-04	Influenza A virus (A/Muscovy duck/New York/23165-13/2005(H7N2))		Adult				c
CY033267	1386	Avian	6 (NA)	H7N2	USA	N	2005-03-23	Influenza A virus (A/Muscovy duck/New York/30732-13/2005(H7N2))		Adult				c
CY095054	1387	Avian	6 (NA)	H7N2	USA	N	2005-03-24	Influenza A virus (A/Muscovy duck/New York/31621-10/2005(H7N2))						c
CY036036	1433	Avian	6 (NA)	H5N2	USA	N	2006-05-15	Influenza A virus (A/Muscovy duck/New York/62095-1/2006(H5N2))						c
CY034792	1381	Avian	6 (NA)	H7N2	USA	N	2005-07-14	Influenza A virus (A/Muscovy duck/New York/87493-3/2005(H7N2))		Adult				c
CY095230	1413	Avian	6 (NA)	H1N1	USA	N	2005-08-12	Influenza A virus (A/Muscovy duck/New York/97382-2/2005(H1N1))						c
MH546317	1431	Avian	6 (NA)	H1N1	USA	N	2016-01-26	Influenza A virus (A/Muscovy duck/Pennsylvania/16-003000-1/2016)						c
KM244048	1410	Avian	6 (NA)	N2	USA	N	2013-02-01	Influenza A virus (A/Muscovy duck/Pennsylvania/4484-2/2013(N2))						c
EU930966	1374	Avian	6 (NA)	H5N1	Viet Nam	T	2005-12-09	Influenza A virus (A/Muscovy duck/Vietnam/211/2005(H5N1))						c
EU930982	1372	Avian	6 (NA)	H5N1	Viet Nam	T	2005-12-09	Influenza A virus (A/Muscovy duck/Vietnam/213/2005(H5N1))						c
EU931006	1375	Avian	6 (NA)	H5N1	Viet Nam	T	2005-12-18	Influenza A virus (A/Muscovy duck/Vietnam/217/2005(H5N1))						c
CY029641	1353	Avian	6 (NA)	H5N1	Viet Nam	T	2007	Influenza A virus (A/Muscovy duck/Vietnam/33/2007(H5N1))						c
CY029673	1353	Avian	6 (NA)	H5N1	Viet Nam	T	2007	Influenza A virus (A/Muscovy duck/Vietnam/39/2007(H5N1))						c
CY029681	1353	Avian	6 (NA)	H5N1	Viet Nam	T	2007	Influenza A virus (A/Muscovy duck/Vietnam/41/2007(H5N1))						c
CY029697	1353	Avian	6 (NA)	H5N1	Viet Nam	T	2007	Influenza A virus (A/Muscovy duck/Vietnam/48/2007(H5N1))						c
CY029705	1353	Avian	6 (NA)	H5N1	Viet Nam	T	2007	Influenza A virus (A/Muscovy duck/Vietnam/49/2007(H5N1))						c
CY029721	1353	Avian	6 (NA)	H5N1	Viet Nam	T	2007	Influenza A virus (A/Muscovy duck/Vietnam/51/2007(H5N1))						c
CY029745	1353	Avian	6 (NA)	H5N1	Viet Nam	T	2007	Influenza A virus (A/Muscovy duck/Vietnam/54/2007(H5N1))						c
KX513335	1398	Avian	6 (NA)	H5N1	Viet Nam	T	2013-05-02	Influenza A virus (A/Muscovy duck/Vietnam/BG80-1/2013(H5N1))						c
KX513205	1398	Avian	6 (NA)	H5N1	Viet Nam	T	2013-05-02	Influenza A virus (A/Muscovy duck/Vietnam/BG80-2/2013(H5N1))						c
AB593441	1431	Avian	6 (NA)	H6N2	Viet Nam	T	2007/09	Influenza A virus (A/Muscovy duck/Vietnam/G33/2007(H6N2))						c
LC497243	1377	Avian	6 (NA)	H5N1	Viet Nam	T	2018-08-27	Influenza A virus (A/Muscovy duck/Vietnam/HU10-1139/2018)						c
LC500384	1377	Avian	6 (NA)	H5N1	Viet Nam	T	2018-08-30	Influenza A virus (A/Muscovy duck/Vietnam/HU10-1703/2018)						c
LC167704	1380	Avian	6 (NA)	H5N1	Viet Nam	T	2015-08-15	Influenza A virus (A/Muscovy duck/Vietnam/HU3-1079/2015(H5N1))						c
LC167744	1384	Avian	6 (NA)	H5N1	Viet Nam	T	2015-08-15	Influenza A virus (A/Muscovy duck/Vietnam/HU3-1360/2015(H5N1))						c
LC167752	1384	Avian	6 (NA)	H5N1	Viet Nam	T	2015-08-15	Influenza A virus (A/Muscovy duck/Vietnam/HU3-1403/2015(H5N1))						c
LC167760	1381	Avian	6 (NA)	H5N1	Viet Nam	T	2015-08-15	Influenza A virus (A/Muscovy duck/Vietnam/HU3-1408/2015(H5N1))						c
LC167768	1380	Avian	6 (NA)	H5N1	Viet Nam	T	2015-08-15	Influenza A virus (A/Muscovy duck/Vietnam/HU3-1411/2015(H5N1))						c
LC194849	1364	Avian	6 (NA)	H5N1	Viet Nam	T	2015-08-15	Influenza A virus (A/Muscovy duck/Vietnam/HU3-353/2015(H5N1))						c
LC167544	1383	Avian	6 (NA)	H5N1	Viet Nam	T	2015-08-15	Influenza A virus (A/Muscovy duck/Vietnam/HU3-575/2015(H5N1))						c
LC167552	1397	Avian	6 (NA)	H5N1	Viet Nam	T	2015-08-15	Influenza A virus (A/Muscovy duck/Vietnam/HU3-579/2015(H5N1))						c
LC167560	1383	Avian	6 (NA)	H5N1	Viet Nam	T	2015-08-15	Influenza A virus (A/Muscovy duck/Vietnam/HU3-584/2015(H5N1))						c
LC167568	1383	Avian	6 (NA)	H5N1	Viet Nam	T	2015-08-15	Influenza A virus (A/Muscovy duck/Vietnam/HU3-589/2015(H5N1))						c
LC167584	1383	Avian	6 (NA)	H5N1	Viet Nam	T	2015-08-15	Influenza A virus (A/Muscovy duck/Vietnam/HU3-662/2015(H5N1))						c
LC167624	1383	Avian	6 (NA)	H5N1	Viet Nam	T	2015-08-15	Influenza A virus (A/Muscovy duck/Vietnam/HU3-759/2015(H5N1))						c
LC167648	1380	Avian	6 (NA)	H5N1	Viet Nam	T	2015-08-15	Influenza A virus (A/Muscovy duck/Vietnam/HU3-835/2015(H5N1))						c
LC194841	1364	Avian	6 (NA)	H5N1	Viet Nam	T	2015-08-15	Influenza A virus (A/Muscovy duck/Vietnam/HU3-97/2015(H5N1))						c
LC167800	1384	Avian	6 (NA)	H5N1	Viet Nam	T	2015-08-15	Influenza A virus (A/Muscovy duck/Vietnam/HU3-Z10/2015(H5N1))						c
LC167792	1380	Avian	6 (NA)	H5N1	Viet Nam	T	2015-08-15	Influenza A virus (A/Muscovy duck/Vietnam/HU3-Z2/2015(H5N1))						c
AB742257	1362	Avian	6 (NA)	H5N1	Viet Nam	T	2012-02-07	Influenza A virus (A/Muscovy duck/Vietnam/LBM113/2012(H5N1))						c
CY030321	1350	Avian	6 (NA)	H5N1	Viet Nam	T	2007	Influenza A virus (A/Muscovy duck/Vietnam/NCVD-11/2007(H5N1))						c
CY030401	1350	Avian	6 (NA)	H5N1	Viet Nam	T	2007	Influenza A virus (A/Muscovy duck/Vietnam/NCVD-22/2007(H5N1))						c
CY030409	1350	Avian	6 (NA)	H5N1	Viet Nam	T	2007	Influenza A virus (A/Muscovy duck/Vietnam/NCVD-23/2007(H5N1))						c
CY030440	1350	Avian	6 (NA)	H5N1	Viet Nam	T	2007	Influenza A virus (A/Muscovy duck/Vietnam/NCVD-29/2007(H5N1))						c
CY030265	1350	Avian	6 (NA)	H5N1	Viet Nam	T	2007	Influenza A virus (A/Muscovy duck/Vietnam/NCVD-4/2007(H5N1))						c
CY030546	1350	Avian	6 (NA)	H5N1	Viet Nam	T	2007	Influenza A virus (A/Muscovy duck/Vietnam/NCVD-46/2007(H5N1))						c
CY030273	1350	Avian	6 (NA)	H5N1	Viet Nam	T	2007	Influenza A virus (A/Muscovy duck/Vietnam/NCVD-5/2007(H5N1))						c
MN253858	1458	Avian	6 (NA)	H6N1	USA	N	2015	Influenza A virus (A/Northern Pintail/South Dakota/AH0014832S.6.A/2015)						c
LC200419	1392	Avian	6 (NA)	H5N6	Japan	N	2016-11-06	Influenza A virus (A/Northern Pintail/Tottori/b37/2016(H5N6))						c
MN430740	1410	Avian	6 (NA)	H10N3	USA	N	2018-12-18	Influenza A virus (A/Northern Shoveler/18OS3591/2018)						c
MK928230	1453	Avian	6 (NA)	H14N3	USA	N	2016-12-23	Influenza A virus (A/Northern Shoveler/California/D1616217/2016)						c
MK995690	1453	Avian	6 (NA)	H5N3	USA	N	2017-11-21	Influenza A virus (A/Northern Shoveler/California/D1715696/2017)						c
MK995843	1458	Avian	6 (NA)	H1N1	USA	N	2017-12-12	Influenza A virus (A/Northern Shoveler/California/D1716623/2017)						c
MK995851	1453	Avian	6 (NA)	mixed,N3	USA	N	2018-01-02	Influenza A virus (A/Northern Shoveler/California/D1800031/2018)						c
MK928238	1442	Avian	6 (NA)	H12N2	USA	N	2015-12-08	Influenza A virus (A/Northern Shoveler/Nevada/D1516557/2015)						c
MF399558	1380	Avian	6 (NA)	H5N6	China	N	2015-11-11	Influenza A virus (A/Northern Shoveler/Ningxia/475-11/2015(H5N6))						c
MF399606	1380	Avian	6 (NA)	H5N6	China	N	2015-11-11	Influenza A virus (A/Northern Shoveler/Ningxia/481-21/2015(H5N6))						c
MF399622	1380	Avian	6 (NA)	H5N6	China	N	2015-11-11	Influenza A virus (A/Northern Shoveler/Ningxia/483-28/2015(H5N6))						c
MF399670	1380	Avian	6 (NA)	H5N6	China	N	2015-11-16	Influenza A virus (A/Northern Shoveler/Ningxia/488-53/2015(H5N6))						c
KU201706	1426	Avian	6 (NA)	H5N2	USA	N	2015-01-12	Influenza A virus (A/Northern pintail/Oregon/AH0003871/2015(H5N2))						c
KU201634	1426	Avian	6 (NA)	H5N2	USA	N	2015-01-05	Influenza A virus (A/Northern pintail/Oregon/AH0003967/2015(H5N2))						c
KU201810	1426	Avian	6 (NA)	H5N2	USA	N	2014-12-23	Influenza A virus (A/Northern pintail/Washington/195365/2014(H5N2))						c
KU201842	1413	Avian	6 (NA)	H5N8	USA	N	2014-12-29	Influenza A virus (A/Northern pintail/Washington/196271/2014(H5N8))						c
KP307978	1426	Avian	6 (NA)	H5N2	USA	N	2014-12-08	Influenza A virus (A/Northern pintail/Washington/40964/2014(H5N2))						c
KM373940	1413	Avian	6 (NA)	H10N7	USA	N	2013/05	Influenza A virus (A/Northern shoveler/Alaska/ND0006934/2013(H10N7))						c
MG280504	1454	Avian	6 (NA)	H6N1	USA	N	2016-10-22	Influenza A virus (A/Northern shoveler/Illinois/16OS1664/2016(H6N1))						c
MG280377	1423	Avian	6 (NA)	H6N1	USA	N	2016-12-19	Influenza A virus (A/Northern shoveler/Mississippi/16OS5984/2016(H6N1))						c
MG279794	1428	Avian	6 (NA)	H7N3	USA	N	2016-12-20	Influenza A virus (A/Northern shoveler/Mississippi/16OS6067/2016(H7N3))						c
MG280414	1428	Avian	6 (NA)	H7N3	USA	N	2016-12-20	Influenza A virus (A/Northern shoveler/Mississippi/16OS6107/2016(H7N3))						c
MG280330	1428	Avian	6 (NA)	H7N3	USA	N	2016-12-20	Influenza A virus (A/Northern shoveler/Mississippi/16OS6112/2016(H7N3))						c
MG280446	1422	Avian	6 (NA)	H10N9	USA	N	2016-12-20	Influenza A virus (A/Northern shoveler/Mississippi/16OS6114/2016(H10N9))						c
MG280445	1426	Avian	6 (NA)	H7N2	USA	N	2016-12-20	Influenza A virus (A/Northern shoveler/Mississippi/16OS6138/2016(H7N2))						c
MG279949	1428	Avian	6 (NA)	H7N3	USA	N	2016-12-20	Influenza A virus (A/Northern shoveler/Mississippi/16OS6142/2016(H7N3))						c
MG280205	1428	Avian	6 (NA)	H7N3	USA	N	2016-12-20	Influenza A virus (A/Northern shoveler/Mississippi/16OS6158/2016(H7N3))						c
MG279936	1428	Avian	6 (NA)	H7N3	USA	N	2016-12-20	Influenza A virus (A/Northern shoveler/Mississippi/16OS6165/2016(H7N3))						c
GU050084	1440	Avian	6 (NA)	H5N2	USA	N	2006	Influenza A virus (A/Northern shoveler/Mississippi/469987-3/2006(H5N2))						c
MG280588	1433	Avian	6 (NA)	H14N7	USA	N	2016-12-21	Influenza A virus (A/Northern shoveler/Missouri/16OS6248/2016(H14N7))						c
GU186476	1438	Avian	6 (NA)	H7N6	USA	N	2005	Influenza A virus (A/Northern shoveler/NC/6412-052/2005(H7N6))						c
MN253976	1438	Avian	6 (NA)	H3N8	USA	N	2015	Influenza A virus (A/Northern shoveler/North Dakota/AH0003550S.6.A/2015)						c
MG280014	1433	Avian	6 (NA)	H10N7	USA	N	2016-11-17	Influenza A virus (A/Northern shoveler/Ohio/16OS5078/2016(H10N7))						c
KU201666	1426	Avian	6 (NA)	H5N2	USA	N	2015-01-03	Influenza A virus (A/Northern shoveler/Oregon/AH0007332/2015(H5N2))						c
KU201674	1426	Avian	6 (NA)	H5N2	USA	N	2015-01-03	Influenza A virus (A/Northern shoveler/Oregon/AH0007337/2015(H5N2))						c
KU201682	1426	Avian	6 (NA)	H5N2	USA	N	2015-01-03	Influenza A virus (A/Northern shoveler/Oregon/AH0007339/2015(H5N2))						c
KY551278	1410	Avian	6 (NA)	H7N3	USA	N	2014-12-31	Influenza A virus (A/Northern shoveler/Utah/AH0007941/2014(H7N3))						c
GU050069	1440	Avian	6 (NA)	H5N2	USA	N	2006	Influenza A virus (A/Northern shoveler/Washington/467923/2006(H5N2))						c
MT325929	1398	Avian	6 (NA)	H5N2	Mexico	N	2017-02-26	Influenza A virus (A/Northern_shoveler/Mexico/NA_UIFMVZ613/2017)						c
MG280791	1413	Avian	6 (NA)	H11N9	China	N	2006-10-22	Influenza A virus (A/Oriental white stork/Zhalong/183/2006(H11N9))						c
GQ168612	1418	Avian	6 (NA)	H3N8	USA	N	2006-10-09	Influenza A virus (A/Pacific golden plover/Alaska/44201-109/2006(H3N8))						c
MH592324	1410	Avian	6 (NA)	H6N2	China	N	2013-10-15	Influenza A virus (A/Partridge/China/Q032/2013)						c
MK027089	1380	Avian	6 (NA)	H5N6	China	N	2018-01-24	Influenza A virus (A/Pavo cristatus/China/JS01/2018)						c
MK027081	1431	Avian	6 (NA)	H5N6	China	N	2018-01-24	Influenza A virus (A/Pavo cristatus/China/JS02/2018)						c
MK027389	1431	Avian	6 (NA)	H5N6	China	N	2018-01-24	Influenza A virus (A/Pavo cristatus/China/K10/2018)						c
KX151178	1431	Avian	6 (NA)	H5N6	China	N	2016-02-27	Influenza A virus (A/Pavo cristatus/Jiangxi/JA1/2016(H5N6))						c
AJ697879	1447	Avian	6 (NA)	H9N2	France	N	2002	Influenza A virus (A/Pekin Duck/France/D-1043/02 (H9N2))						c
AJ697880	1447	Avian	6 (NA)	H9N2	France	N	2002	Influenza A virus (A/Pekin Duck/France/D-1080/02 (H9N2))						c
AJ697876	1443	Avian	6 (NA)	H1N1	France	N	2001	Influenza A virus (A/Pekin Duck/France/M-2060/01 (H1N1))						c
AJ574902	1430	Avian	6 (NA)	H6N2	France	N	2000	Influenza A virus (A/Pekin duck/France/43/00(H6N2))						c
AJ574903	1430	Avian	6 (NA)	H6N2	France	N	2000	Influenza A virus (A/Pekin duck/France/92/00(H6N2))						c
DQ092870	1431	Avian	6 (NA)	H5N2	Singapore	T	1998	Influenza A virus (A/Pekin duck/Singapore/F59/04/98(H5N2))						c
MH165670	1413	Avian	6 (NA)	H5N8	South Africa	S	2017-08-22	Influenza A virus (A/Pekin duck/South Africa/17080340/2017)						c
MH165678	1413	Avian	6 (NA)	H5N8	South Africa	S	2017-08-24	Influenza A virus (A/Pekin duck/South Africa/17080481/2017)						c
GQ404730	1448	Avian	6 (NA)	H10N7	South Africa	S	2009-02-27	Influenza A virus (A/Pekin duck/South Africa/AI1642/2009(H10N7))						c
GU052924	1430	Avian	6 (NA)	H7N1	USA	N	1994	Influenza A virus (A/Pekin robin/California/30412/1994(H7N1))						c
FM165532	1377	Avian	6 (NA)	H5N1	Germany	N	2007	Influenza A virus (A/Peking duck/Germany/R1959/2007(H5N1))						c
CY117181	1410	Avian	6 (NA)	H2N3	Germany	N	1986	Influenza A virus (A/Peking duck/Heinersdorf/648-4/1986(H2N3))						c
CY117173	1410	Avian	6 (NA)	H2N3	Germany	N	1985	Influenza A virus (A/Peking duck/Heinersdorf/648-6/1985(H2N3))						c
CY117157	1410	Avian	6 (NA)	H2N3	Germany	N	1985	Influenza A virus (A/Peking duck/Wagun/1688-4/1985(H2N3))						c
CY117149	1410	Avian	6 (NA)	H2N3	Germany	N	1985	Influenza A virus (A/Peking duck/Wagun/1689-4/1985(H2N3))						c
CY117165	1410	Avian	6 (NA)	H2N3	Germany	N	1985	Influenza A virus (A/Peking duck/Wagun/1689-6/1985(H2N3))						c
CY116725	1442	Avian	6 (NA)	H11N2	Germany	N	1984	Influenza A virus (A/Peking duck/Wagun/1827-6/1984(H11N2))						c
AM933234	1453	Avian	6 (NA)	H8N3	Germany	N	2006	Influenza A virus (A/Perdix perdix/Germany/R44/06(H8N3))						c
AM911073	1398	Avian	6 (NA)	H5N1	Slovakia	N	2006	Influenza A virus (A/Peregrine falcon/Slovakia/Vh242/2006(H5N1))						c
AY651478	1350	Avian	6 (NA)	H5N1	China	N	2004	Influenza A virus (A/Ph/ST/44/2004(H5N1))						c
KY171646	1423	Avian	6 (NA)	H5N6	Viet Nam	T	2014-08-08	Influenza A virus (A/Pheasant/Vietnam/NCVD14-A367/2014(H5N6))						c
KY171642	1413	Avian	6 (NA)	H5N6	Viet Nam	T	2014-08-08	Influenza A virus (A/Pheasant/Vietnam/NCVD14-A367/2014(H5N6))						c
MH592325	1410	Avian	6 (NA)	H6N2	China	N	2016-05-11	Influenza A virus (A/Pigeon/China/H1034/2016)						c
MH592326	1410	Avian	6 (NA)	H6N2	China	N	2013-11-01	Influenza A virus (A/Pigeon/China/J2417/2013)						c
LC093073	1363	Avian	6 (NA)	H5N1	Egypt	N	2009/01	Influenza A virus (A/Pigeon/Egypt/RIMD18/2009(H5N1))						c
LC093081	1350	Avian	6 (NA)	H5N1	Egypt	N	2009/01	Influenza A virus (A/Pigeon/Egypt/RIMD20/2009(H5N1))						c
KY415716	1413	Avian	6 (NA)	H2N8	China	N	2016-01-30	Influenza A virus (A/Pigeon/Longquan/LQ67/2016(H2N8))						c
AY651442	1350	Avian	6 (NA)	H5N1	Thailand	T	2004	Influenza A virus (A/Qa/Thailand/57/2004(H5N1))						c
DQ095667	1357	Avian	6 (NA)	H5N1	China	N	2005	Influenza A virus (A/Quail/Shantou/911/05(H5N1))						c
EF467814	1357	Avian	6 (NA)	H5N1	Hong Kong	N	2003	Influenza A virus (A/RB Pochard/Hong Kong/821/03(H5N1))						c
MN783532	1440	Avian	6 (NA)	H13N6	USA	N	2019-05-20	Influenza A virus (A/Red Knot/Delaware Bay/3/2019)						c
MN783515	1422	Avian	6 (NA)	mixed,N9	USA	N	2019-05-20	Influenza A virus (A/Red Knot/Delaware Bay/73/2019)						c
MN783519	1437	Avian	6 (NA)	mixed.N2	USA	N	2019-05-20	Influenza A virus (A/Red Knot/Delaware Bay/73/2019)						c
MN814819	1434	Avian	6 (NA)	H11N1	USA	N	2019-05-20	Influenza A virus (A/Red Knot/Delaware/122/2019)						c
MN814772	1433	Avian	6 (NA)	H10N7	USA	N	2019-05-20	Influenza A virus (A/Red Knot/Delaware/125/2019)						c
MN814800	1429	Avian	6 (NA)	H9N5	USA	N	2019-05-20	Influenza A virus (A/Red Knot/Delaware/140/2019)						c
AB753203	1458	Avian	6 (NA)	H9N2	Viet Nam	T	2009/11	Influenza A virus (A/Rock Pigeon/Vietnam/6/2009(H9N2))						c
MH989531	1419	Avian	6 (NA)	H5N8	Ukraine	N	2016-12-14	Influenza A virus (A/Ruddy Shelduck/AN/2-14-12/2016)						c
MF399654	1380	Avian	6 (NA)	H5N6	China	N	2015-11-11	Influenza A virus (A/Ruddy Shelduck/Ningxia/486-33/2015(H5N6))						c
MN814806	1429	Avian	6 (NA)	H9N5	USA	N	2019-05-20	Influenza A virus (A/Ruddy Turnstone/Delaware/121/2019)						c
MN814753	1422	Avian	6 (NA)	H11N9	USA	N	2019-05-20	Influenza A virus (A/Ruddy Turnstone/Delaware/124/2019)						c
MN814782	1430	Avian	6 (NA)	H4N5	USA	N	2019-05-20	Influenza A virus (A/Ruddy Turnstone/Delaware/126/2019)						c
MN814759	1422	Avian	6 (NA)	H11N9	USA	N	2019-05-20	Influenza A virus (A/Ruddy Turnstone/Delaware/127/2019)						c
MN814794	1422	Avian	6 (NA)	H11N9	USA	N	2019-05-20	Influenza A virus (A/Ruddy Turnstone/Delaware/128/2019)						c
MN814768	1430	Avian	6 (NA)	H9N5	USA	N	2019-05-20	Influenza A virus (A/Ruddy Turnstone/Delaware/134/2019)						c
MN814741	1433	Avian	6 (NA)	H9N1	USA	N	2019-05-20	Influenza A virus (A/Ruddy Turnstone/Delaware/136/2019)						c
MN836609	1430	Avian	6 (NA)	H9N5	USA	N	2019-05-20	Influenza A virus (A/Ruddy Turnstone/Delaware/154/2019)						c
MN836646	1446	Avian	6 (NA)	H11N1	USA	N	2019-05-20	Influenza A virus (A/Ruddy Turnstone/Delaware/181/2019)						c
MN836649	1422	Avian	6 (NA)	H9N9	USA	N	2019-05-20	Influenza A virus (A/Ruddy Turnstone/Delaware/195/2019)						c
MN836595	1422	Avian	6 (NA)	H11N9	USA	N	2019-05-20	Influenza A virus (A/Ruddy Turnstone/Delaware/206/2019)						c
MN915006	1429	Avian	6 (NA)	H9N5	USA	N	2019-05-20	Influenza A virus (A/Ruddy Turnstone/Delaware/207/2019)						c
MN836661	1446	Avian	6 (NA)	H11N1	USA	N	2019-05-20	Influenza A virus (A/Ruddy Turnstone/Delaware/257/2019)						c
MN836627	1446	Avian	6 (NA)	H11N1	USA	N	2019-05-20	Influenza A virus (A/Ruddy Turnstone/Delaware/290/2019)						c
MN914998	1446	Avian	6 (NA)	H11N1	USA	N	2019-05-20	Influenza A virus (A/Ruddy Turnstone/Delaware/293/2019)						c
MN914997	1429	Avian	6 (NA)	H9N5	USA	N	2019-05-20	Influenza A virus (A/Ruddy Turnstone/Delaware/317/2019)						c
MN908104	1433	Avian	6 (NA)	H9N1	USA	N	2019-05-20	Influenza A virus (A/Ruddy Turnstone/Delaware/318/2019)						c
MN908134	1439	Avian	6 (NA)	H4N6	USA	N	2019-05-20	Influenza A virus (A/Ruddy Turnstone/Delaware/328/2019)						c
MN908144	1422	Avian	6 (NA)	H11N9	USA	N	2019-05-20	Influenza A virus (A/Ruddy Turnstone/Delaware/331/2019)						c
MN908129	1429	Avian	6 (NA)	H11N5	USA	N	2019-05-20	Influenza A virus (A/Ruddy Turnstone/Delaware/346/2019)						c
MN908120	1422	Avian	6 (NA)	H2N9	USA	N	2019-05-20	Influenza A virus (A/Ruddy Turnstone/Delaware/374/2019)						c
MN908097	1429	Avian	6 (NA)	H11N5	USA	N	2019-05-20	Influenza A virus (A/Ruddy Turnstone/Delaware/376/2019)						c
MN908089	1429	Avian	6 (NA)	H11N5	USA	N	2019-05-20	Influenza A virus (A/Ruddy Turnstone/Delaware/378/2019)						c
MN915009	1429	Avian	6 (NA)	H11N5	USA	N	2019-05-20	Influenza A virus (A/Ruddy Turnstone/Delaware/416/2019)						c
MN908071	1438	Avian	6 (NA)	H9N2	USA	N	2019-05-20	Influenza A virus (A/Ruddy Turnstone/Delaware/418/2019)						c
MN915007	1429	Avian	6 (NA)	H11N5	USA	N	2019-05-20	Influenza A virus (A/Ruddy Turnstone/Delaware/438/2019)						c
MN911220	1422	Avian	6 (NA)	H11N9	USA	N	2019-05-20	Influenza A virus (A/Ruddy Turnstone/Delaware/477/2019)						c
MN911236	1429	Avian	6 (NA)	H11N5	USA	N	2019-05-20	Influenza A virus (A/Ruddy Turnstone/Delaware/495/2019)						c
MN911261	1433	Avian	6 (NA)	H11N1	USA	N	2019-05-20	Influenza A virus (A/Ruddy Turnstone/Delaware/516/2019)						c
MN911202	1430	Avian	6 (NA)	H11N5	USA	N	2019-05-20	Influenza A virus (A/Ruddy Turnstone/Delaware/530/2019)						c
MN911267	1422	Avian	6 (NA)	H11N9	USA	N	2019-05-20	Influenza A virus (A/Ruddy Turnstone/Delaware/612/2019)						c
MN911251	1430	Avian	6 (NA)	H9N5	USA	N	2019-05-20	Influenza A virus (A/Ruddy Turnstone/Delaware/616/2019)						c
MN911240	1422	Avian	6 (NA)	H11N9	USA	N	2019-05-20	Influenza A virus (A/Ruddy Turnstone/Delaware/633/2019)						c
AY651460	1366	Avian	6 (NA)	H5N1	Hong Kong	N	2002	Influenza A virus (A/SCk/HK/YU100/2002(H5N1))						c
MH165614	1413	Avian	6 (NA)	H5N8	South Africa	S	2017-08-15	Influenza A virus (A/Sacred ibis/South Africa/009/2017)						c
AF509097	1350	Avian	6 (NA)	H5N1	Hong Kong	N	2001	Influenza A virus (A/Silky Chicken/Hong Kong/SF189/01 (H5N1))						c
HQ025951	1414	Avian	6 (NA)	H5N1	Thailand	T	2005	Influenza A virus (A/Silver Pheasant/Thailand/VSMU-1-CBI/2005(H5N1))						c
MH165606	1413	Avian	6 (NA)	H5N8	South Africa	S	2017-08-14	Influenza A virus (A/Speckled pigeon/South Africa/08-004B/2017)						c
JF323782	1413	Avian	6 (NA)	H3N6	USA	N	2007-09-13	Influenza A virus (A/Steller's eider/Alaska/44354-138/2007(H3N6))						c
JF323779	1422	Avian	6 (NA)	H6N1	USA	N	2007-09-13	Influenza A virus (A/Steller's eider/Alaska/44354-187/2007(H6N1))						c
JF323783	1413	Avian	6 (NA)	H3N6	USA	N	2007-09-13	Influenza A virus (A/Steller's eider/Alaska/44354-352/2007(H3N6))						c
JF323784	1413	Avian	6 (NA)	H3N6	USA	N	2007-09-14	Influenza A virus (A/Steller's eider/Alaska/44354-353/2007(H3N6))						c
JF323785	1413	Avian	6 (NA)	H3N6	USA	N	2007-09-14	Influenza A virus (A/Steller's eider/Alaska/44354-355/2007(H3N6))						c
JF323786	1413	Avian	6 (NA)	H3N6	USA	N	2007-09-14	Influenza A virus (A/Steller's eider/Alaska/44354-356/2007(H3N6))						c
JF323787	1413	Avian	6 (NA)	H3N6	USA	N	2007-09-13	Influenza A virus (A/Steller's eider/Alaska/44354-376/2007(H3N6))						c
JF323777	1435	Avian	6 (NA)	H1N1	USA	N	2008-09-15	Influenza A virus (A/Steller's eider/Alaska/44422-107/2008(H1N1))						c
MN165555	1431	Avian	6 (NA)	H5N6	China	N	2016-10-01	Influenza A virus (A/Streptopelia decaocto/China/6/2016)						c
MH165686	1413	Avian	6 (NA)	H5N8	South Africa	S	2017-08-28	Influenza A virus (A/Swan/South Africa/17080517/2017)						c
KY171464	1350	Avian	6 (NA)	H5N1	Viet Nam	T	2013-04-04	Influenza A virus (A/Swiftlet/Vietnam/NCVD-3000/2013(H5N1))						c
KT454957	1380	Avian	6 (NA)	H5N6	China	N	2015-02-20	Influenza A virus (A/Syrrhaptes paradoxus/Guangdong/ZH283/2015(H5N6))						c
KU646962	1430	Avian	6 (NA)	H7N1	Belgium	N	2009-03-25	Influenza A virus (A/Tadorna tadorna/Belgium/3441-P3/2009(H7N1))						c
AF250481	1353	Avian	6 (NA)	H6N1	Hong Kong	N	1997	Influenza A virus (A/Teal/Hong Kong/W312/97(H6N1))						c
MH989529	1430	Avian	6 (NA)	H5N2	Ukraine	N	2016-11-03	Influenza A virus (A/Teal/Markeev/13-3-11/2016)						c
KX130824	1410	Avian	6 (NA)	H7N2	China	N	2006-08-16	Influenza A virus (A/Tibetan snowfinch/Maduo/01/2006(H7N2))						c
MK046684	1350	Avian	6 (NA)	H5N1	Bangladesh	T	2017-09-13	Influenza A virus (A/Turkey/Bangladesh/TK1/2017)						c
MK046889	1350	Avian	6 (NA)	H5N1	Bangladesh	T	2017-09-13	Influenza A virus (A/Turkey/Bangladesh/TK2/2017)						c
MK046897	1350	Avian	6 (NA)	H5N1	Bangladesh	T	2017-09-13	Influenza A virus (A/Turkey/Bangladesh/TK3/2017)						c
MN826765	1339	Avian	6 (NA)	H3N1	Belgium	N	2019-05-05	Influenza A virus (A/Turkey/Belgium/4539/2019)						c
MN179361	1453	Avian	6 (NA)	H7N3	USA	N	2018-09-10	Influenza A virus (A/Turkey/California/B1801739/2018)						c
MN179369	1453	Avian	6 (NA)	H7N3	USA	N	2018-09-11	Influenza A virus (A/Turkey/California/B1801783/2018)						c
MN179377	1453	Avian	6 (NA)	H7N3	USA	N	2018-09-18	Influenza A virus (A/Turkey/California/B1801968/2018)						c
AY038015	1434	Avian	6 (NA)	H1N2	USA	N	1999	Influenza A virus (A/Turkey/MO/24093/99(H1N2))						c
MH989530	1417	Avian	6 (NA)	H5N8	Ukraine	N	2016-12-15	Influenza A virus (A/White-fronted Goose/AN/1-15-12/2016)						c
MN483239	1416	Avian	6 (NA)	H7N7	South Korea	N	2018-12-31	Influenza A virus (A/White-fronted Goose/South Korea/KNU18-119/2018)						c
MK592423	1448	Avian	6 (NA)	H5N2	Japan	N	2017-10-19	Influenza A virus (A/Whooper swans/Hokkaido/W14/2017)						c
MK592431	1445	Avian	6 (NA)	H5N2	Japan	N	2017-10-19	Influenza A virus (A/Whooper swans/Hokkaido/W3/2017)						c
MK592439	1448	Avian	6 (NA)	H5N2	Japan	N	2017-10-19	Influenza A virus (A/Whooper swans/Hokkaido/W73/2017)						c
MK592447	1448	Avian	6 (NA)	H5N2	Japan	N	2017-10-19	Influenza A virus (A/Whooper swans/Hokkaido/W78/2017)						c
MK592455	1448	Avian	6 (NA)	H5N2	Japan	N	2017-10-19	Influenza A virus (A/Whooper swans/Hokkaido/W80/2017)						c
MN566021	1398	Avian	6 (NA)	H5N6	South Korea	N	2017/12	Influenza A virus (A/Wild bird(Anas platyrhynchos)/South Korea/1705/2017)						c
MN809354	1425	Avian	6 (NA)	H5N6	South Korea	N	2018/12	Influenza A virus (A/Wild duck/South Korea/1804/2018)						c
MT477771	1410	Avian	6 (NA)	H5N2	South Korea	N	2018-10-16	Influenza A virus (A/Wild duck/South Korea/KNU18-28/2018)						c
MT477803	1410	Avian	6 (NA)	H5N2	South Korea	N	2018-12-02	Influenza A virus (A/Wild duck/South Korea/KNU18-93/2018)						c
CY021247	1422	Avian	6 (NA)	H11N9	USA	N	2005	Influenza A virus (A/american black duck/Ohio/1823/2005(H11N9))			M			c
CY166196	1439	Avian	6 (NA)	H6N2	USA	N	2011-10-29	Influenza A virus (A/american green-winged teal/Wisconsin/11OS3551/2011(H6N2))						c
CY055177	1410	Avian	6 (NA)	H11N1	India	T	2007-12-23	Influenza A virus (A/aquatic bird/India/NIV-17095/2007(H11N1))						c
CY098224	1410	Avian	6 (NA)	H6N2	South Korea	N	2009/11	Influenza A virus (A/aquatic bird/Korea/CN17/2009(H6N2))						c
KY584077	1410	Avian	6 (NA)	H5N2	South Korea	N	2009-11-19	Influenza A virus (A/aquatic bird/Korea/CN2/2009(H5N2))						c
CY098232	1410	Avian	6 (NA)	H6N1	South Korea	N	2009/11	Influenza A virus (A/aquatic bird/Korea/CN20/2009(H6N1))						c
CY088574	1422	Avian	6 (NA)	H6N5	South Korea	N	2009/11	Influenza A virus (A/aquatic bird/Korea/CN5/2009(H6N5))						c
CY098240	1419	Avian	6 (NA)	H6N8	South Korea	N	2009/11	Influenza A virus (A/aquatic bird/Korea/CN9/2009(H6N8))						c
EU301276	1422	Avian	6 (NA)	H3N2	South Korea	N	2005	Influenza A virus (A/aquatic bird/Korea/KN-2/2005(H3N2))						c
KY067456	1410	Avian	6 (NA)	H7N3	Korea	N	2011	Influenza A virus (A/aquatic bird/Korea/MA-44/2011(H7N3))						c
CY098534	1419	Avian	6 (NA)	H6N5	South Korea	N	2005/11	Influenza A virus (A/aquatic bird/Korea/W69/2005(H6N5))						c
GU361237	1410	Avian	6 (NA)	H5N2	South Korea	N	2006/11	Influenza A virus (A/aquatic bird/Korea/w113/2006(H5N2))						c
GU361238	1410	Avian	6 (NA)	H5N2	South Korea	N	2006/11	Influenza A virus (A/aquatic bird/Korea/w114/2006(H5N2))						c
GU361239	1410	Avian	6 (NA)	H5N2	South Korea	N	2006/11	Influenza A virus (A/aquatic bird/Korea/w120/2006(H5N2))						c
GU361240	1410	Avian	6 (NA)	H5N2	South Korea	N	2006/11	Influenza A virus (A/aquatic bird/Korea/w121/2006(H5N2))						c
GU361241	1410	Avian	6 (NA)	H5N2	South Korea	N	2006/11	Influenza A virus (A/aquatic bird/Korea/w125/2006(H5N2))						c
GU361242	1410	Avian	6 (NA)	H5N2	South Korea	N	2006/12	Influenza A virus (A/aquatic bird/Korea/w132/2006(H5N2))						c
GU361344	1410	Avian	6 (NA)	H5N3	South Korea	N	2005/10	Influenza A virus (A/aquatic bird/Korea/w16/2005(H5N3))						c
GU361243	1410	Avian	6 (NA)	H5N2	South Korea	N	2007/01	Influenza A virus (A/aquatic bird/Korea/w161/2007(H5N2))						c
GU361244	1410	Avian	6 (NA)	H5N2	South Korea	N	2007/01	Influenza A virus (A/aquatic bird/Korea/w163/2007(H5N2))						c
GU361245	1410	Avian	6 (NA)	H5N2	South Korea	N	2007/01	Influenza A virus (A/aquatic bird/Korea/w164/2007(H5N2))						c
GU361246	1410	Avian	6 (NA)	H5N2	South Korea	N	2007/10	Influenza A virus (A/aquatic bird/Korea/w191/2007(H5N2))						c
GU361247	1410	Avian	6 (NA)	H5N2	South Korea	N	2007/10	Influenza A virus (A/aquatic bird/Korea/w193/2007(H5N2))						c
GU361248	1410	Avian	6 (NA)	H5N2	South Korea	N	2007/10	Influenza A virus (A/aquatic bird/Korea/w198/2007(H5N2))						c
GU361249	1410	Avian	6 (NA)	H5N2	South Korea	N	2007/11	Influenza A virus (A/aquatic bird/Korea/w200/2007(H5N2))						c
GU361250	1410	Avian	6 (NA)	H5N2	South Korea	N	2007/11	Influenza A virus (A/aquatic bird/Korea/w202/2007(H5N2))						c
GU361251	1410	Avian	6 (NA)	H5N2	South Korea	N	2007/11	Influenza A virus (A/aquatic bird/Korea/w204/2007(H5N2))						c
GU361252	1410	Avian	6 (NA)	H5N2	South Korea	N	2007/11	Influenza A virus (A/aquatic bird/Korea/w205/2007(H5N2))						c
GU361253	1410	Avian	6 (NA)	H5N2	South Korea	N	2007/11	Influenza A virus (A/aquatic bird/Korea/w206/2007(H5N2))						c
GU361254	1410	Avian	6 (NA)	H5N2	South Korea	N	2007/11	Influenza A virus (A/aquatic bird/Korea/w208/2007(H5N2))						c
GU361345	1410	Avian	6 (NA)	H5N3	South Korea	N	2007/11	Influenza A virus (A/aquatic bird/Korea/w209/2007(H5N3))						c
GU361255	1410	Avian	6 (NA)	H5N2	South Korea	N	2007/11	Influenza A virus (A/aquatic bird/Korea/w211/2007(H5N2))						c
GU361256	1410	Avian	6 (NA)	H5N2	South Korea	N	2007/11	Influenza A virus (A/aquatic bird/Korea/w216/2007(H5N2))						c
GU361257	1410	Avian	6 (NA)	H5N2	South Korea	N	2007/11	Influenza A virus (A/aquatic bird/Korea/w217/2007(H5N2))						c
GU361258	1410	Avian	6 (NA)	H5N2	South Korea	N	2007/11	Influenza A virus (A/aquatic bird/Korea/w218/2007(H5N2))						c
GU361259	1410	Avian	6 (NA)	H5N2	South Korea	N	2007/11	Influenza A virus (A/aquatic bird/Korea/w221/2007(H5N2))						c
GU361260	1410	Avian	6 (NA)	H5N2	South Korea	N	2007/11	Influenza A virus (A/aquatic bird/Korea/w222/2007(H5N2))						c
GU361261	1410	Avian	6 (NA)	H5N2	South Korea	N	2007/11	Influenza A virus (A/aquatic bird/Korea/w229/2007(H5N2))						c
GU361262	1410	Avian	6 (NA)	H5N2	South Korea	N	2007/11	Influenza A virus (A/aquatic bird/Korea/w230/2007(H5N2))						c
GU361263	1410	Avian	6 (NA)	H5N2	South Korea	N	2007/11	Influenza A virus (A/aquatic bird/Korea/w231/2007(H5N2))						c
GU361264	1410	Avian	6 (NA)	H5N2	South Korea	N	2007/11	Influenza A virus (A/aquatic bird/Korea/w234/2007(H5N2))						c
GU361265	1410	Avian	6 (NA)	H5N2	South Korea	N	2007/11	Influenza A virus (A/aquatic bird/Korea/w235/2007(H5N2))						c
GU361266	1410	Avian	6 (NA)	H5N2	South Korea	N	2007/11	Influenza A virus (A/aquatic bird/Korea/w236/2007(H5N2))						c
GU361267	1410	Avian	6 (NA)	H5N2	South Korea	N	2008/11	Influenza A virus (A/aquatic bird/Korea/w344/2008(H5N2))						c
GU361268	1410	Avian	6 (NA)	H5N2	South Korea	N	2008/11	Influenza A virus (A/aquatic bird/Korea/w347/2008(H5N2))						c
GU361269	1410	Avian	6 (NA)	H5N2	South Korea	N	2008/11	Influenza A virus (A/aquatic bird/Korea/w351/2008(H5N2))						c
KX297772	1410	Avian	6 (NA)	H7N3	South Korea	N	2005-11-15	Influenza A virus (A/aquatic bird/Korea/w44/2005(H7N3))						c
GU361232	1410	Avian	6 (NA)	H5N2	South Korea	N	2005/11	Influenza A virus (A/aquatic bird/Korea/w54/2005(H5N2))						c
GU361233	1410	Avian	6 (NA)	H5N2	South Korea	N	2005/11	Influenza A virus (A/aquatic bird/Korea/w74/2005(H5N2))						c
GU361234	1410	Avian	6 (NA)	H5N2	South Korea	N	2005/12	Influenza A virus (A/aquatic bird/Korea/w79/2005(H5N2))						c
GU361235	1410	Avian	6 (NA)	H5N2	South Korea	N	2005/12	Influenza A virus (A/aquatic bird/Korea/w81/2005(H5N2))						c
GU361236	1410	Avian	6 (NA)	H5N2	South Korea	N	2005/12	Influenza A virus (A/aquatic bird/Korea/w96/2005(H5N2))						c
MF987895	1410	Avian	6 (NA)	H7N1	South Korea	N	2015-11-27	Influenza A virus (A/aquatic bird/South Korea/sw001/2015(H7N1))						c
MG770146	1410	Avian	6 (NA)	H1N1	South Korea	N	2016-11-07	Influenza A virus (A/aquatic bird/South Korea/sw002/2016(H1N1))						c
MG770154	1410	Avian	6 (NA)	H1N1	South Korea	N	2016-11-07	Influenza A virus (A/aquatic bird/South Korea/sw003/2016(H1N1))						c
MG770162	1410	Avian	6 (NA)	H1N1	South Korea	N	2016-11-07	Influenza A virus (A/aquatic bird/South Korea/sw004/2016(H1N1))						c
MG386184	1410	Avian	6 (NA)	H3N3	South Korea	N	2016-11-03	Influenza A virus (A/aquatic bird/South Korea/sw006/2016(H3N3))						c
MG386196	1410	Avian	6 (NA)	H5N3	South Korea	N	2015-11-05	Influenza A virus (A/aquatic bird/South Korea/sw007/2015(H5N3))						c
MG770170	1410	Avian	6 (NA)	H1N1	South Korea	N	2016-11-07	Influenza A virus (A/aquatic bird/South Korea/sw008/2016(H1N1))						c
MH558690	1458	Avian	6 (NA)	H7N1	Canada	N	1994	Influenza A virus (A/avian/Canada/IM-1474/1994)						c
GQ923575	1437	Avian	6 (NA)	H5N8	USA	N	2006	Influenza A virus (A/avian/Colorado/456648/2006(H5N8))						c
CY039321	1434	Avian	6 (NA)	H7N3	USA	N	2006-05-22	Influenza A virus (A/avian/Delaware Bay/226/2006(H7N3))						c
GU050304	1441	Avian	6 (NA)	H9N2	Egypt	N	2006	Influenza A virus (A/avian/Egypt/920431/2006(H9N2))						c
GU050319	1373	Avian	6 (NA)	H5N1	Hong Kong	N	2007	Influenza A virus (A/avian/Hong Kong/0719/2007(H5N1))						c
GU050327	1373	Avian	6 (NA)	H5N1	Hong Kong	N	2007	Influenza A virus (A/avian/Hong Kong/0828/2007(H5N1))						c
GU050343	1373	Avian	6 (NA)	H5N1	Hong Kong	N	2007	Influenza A virus (A/avian/Hong Kong/1993/2007(H5N1))						c
GU050312	1373	Avian	6 (NA)	H5N1	Hong Kong	N	2007	Influenza A virus (A/avian/Hong Kong/2065/2007(H5N1))						c
GU050335	1373	Avian	6 (NA)	H5N1	Hong Kong	N	2007	Influenza A virus (A/avian/Hong Kong/2372/2007(H5N1))						c
JN575028	1426	Avian	6 (NA)	H6N2	Israel	N	2001/03	Influenza A virus (A/avian/Israel/289/2001(H6N2))						c
FJ464617	1416	Avian	6 (NA)	H9N2	Israel	N	2008	Influenza A virus (A/avian/Israel/313/2008(H9N2))						c
FJ464618	1416	Avian	6 (NA)	H9N2	Israel	N	2008	Influenza A virus (A/avian/Israel/314/2008(H9N2))						c
EF492280	1410	Avian	6 (NA)	H9N2	Israel	N	2005	Influenza A virus (A/avian/Israel/584/2005(H9N2))						c
JN575034	1426	Avian	6 (NA)	H10N2	Israel	N	2005/06	Influenza A virus (A/avian/Israel/824/2005(H10N2))						c
CY079277	1430	Avian	6 (NA)	H3N5	Japan	N	2008-10-08	Influenza A virus (A/avian/Japan/8KI0040/2008(H3N5))						c
CY080241	1424	Avian	6 (NA)	H3N8	Japan	N	2008-10-08	Influenza A virus (A/avian/Japan/8KI0067/2008(H3N8))						c
CY079269	1439	Avian	6 (NA)	H3N6	Japan	N	2008-10-08	Influenza A virus (A/avian/Japan/8KI0068/2008(H3N6))						c
CY079261	1424	Avian	6 (NA)	H3N8	Japan	N	2008-10-08	Influenza A virus (A/avian/Japan/8KI0102/2008(H3N8))						c
CY079253	1424	Avian	6 (NA)	H3N8	Japan	N	2008-10-08	Influenza A virus (A/avian/Japan/8KI0129/2008(H3N8))						c
CY079245	1430	Avian	6 (NA)	H6N5	Japan	N	2008-10-08	Influenza A virus (A/avian/Japan/8KI0135/2008(H6N5))						c
CY088723	1410	Avian	6 (NA)	H4N2	Japan	N	2008-10-08	Influenza A virus (A/avian/Japan/8KI0148/2008(H4N2))						c
CY079237	1424	Avian	6 (NA)	H3N8	Japan	N	2008-10-08	Influenza A virus (A/avian/Japan/8KI0150/2008(H3N8))						c
CY079229	1424	Avian	6 (NA)	H3N8	Japan	N	2008-10-08	Influenza A virus (A/avian/Japan/8KI0162/2008(H3N8))						c
CY080217	1424	Avian	6 (NA)	H3N8	Japan	N	2008-10-08	Influenza A virus (A/avian/Japan/8KI0180/2008(H3N8))						c
CY088715	1439	Avian	6 (NA)	H4N6	Japan	N	2008-10-08	Influenza A virus (A/avian/Japan/8KI0184/2008(H4N6))						c
CY079221	1439	Avian	6 (NA)	H4N6	Japan	N	2008-10-08	Influenza A virus (A/avian/Japan/8KI0185/2008(H4N6))						c
CY079213	1424	Avian	6 (NA)	H6N8	Japan	N	2008-10-08	Influenza A virus (A/avian/Japan/8KI0195/2008(H6N8))						c
CY205365	1422	Avian	6 (NA)	H11N9	USA	N	2013-11-11	Influenza A virus (A/avian/Maryland/13OS2922/2013(H11N9))						c
CY116917	1441	Avian	6 (NA)	H2N2	USA	N	1990-04-03	Influenza A virus (A/avian/Massachusetts/25756/1990(H2N2))						c
GQ923231	1442	Avian	6 (NA)	H5N2	USA	N	2006	Influenza A virus (A/avian/Missouri/465593-7/2006(H5N2))						c
GQ923255	1440	Avian	6 (NA)	H5N2	USA	N	2006	Influenza A virus (A/avian/Missouri/466554-6/2006(H5N2))						c
AY254105	1384	Avian	6 (NA)	H7N2	USA	N	2001	Influenza A virus (A/avian/NY/118353-1/2001(H7N2))						c
AY254106	1384	Avian	6 (NA)	H7N2	USA	N	2000	Influenza A virus (A/avian/NY/76247-3/00(H7N2))						c
AY254107	1384	Avian	6 (NA)	H7N2	USA	N	2000	Influenza A virus (A/avian/NY/81746-5/00(H7N2))						c
AY300931	1410	Avian	6 (NA)	H5N2	USA	N	2000	Influenza A virus (A/avian/New York/31588-2/2000(H5N2))						c
GQ117187	1442	Avian	6 (NA)	H5N2	USA	N	2006	Influenza A virus (A/avian/New York/466812/2006(H5N2))						c
GU050281	1441	Avian	6 (NA)	H9N2	Saudi Arabia	N	2006	Influenza A virus (A/avian/Saudi Arabia/910134/2006(H9N2))						c
GU050289	1442	Avian	6 (NA)	H9N2	Saudi Arabia	N	2006	Influenza A virus (A/avian/Saudi Arabia/910135/2006(H9N2))						c
GU050297	1441	Avian	6 (NA)	H9N2	Saudi Arabia	N	2006	Influenza A virus (A/avian/Saudi Arabia/910136/2006(H9N2))						c
CY079687	1436	Avian	6 (NA)	H4N8	USA	N	2007-05-10	Influenza A virus (A/avian/Southcentral Alaska/7KW0388R1/2007(H4N8))						c
MF280168	1420	Avian	6 (NA)	H9N2	Pakistan	N	2015-05-19	Influenza A virus (A/backyard poultry/Pakistan/660/2015(H9N2))						c
KJ756657	1419	Avian	6 (NA)	H5N8	South Korea	N	2014-01-20	Influenza A virus (A/baikal teal/Korea/1437/2014(H5N8))						c
KJ756658	1419	Avian	6 (NA)	H5N8	South Korea	N	2014-01-20	Influenza A virus (A/baikal teal/Korea/1441/2014(H5N8))						c
KJ756659	1419	Avian	6 (NA)	H5N8	South Korea	N	2014-01-20	Influenza A virus (A/baikal teal/Korea/1445/2014(H5N8))						c
KJ756660	1419	Avian	6 (NA)	H5N8	South Korea	N	2014-01-20	Influenza A virus (A/baikal teal/Korea/1446/2014(H5N8))						c
KJ756661	1419	Avian	6 (NA)	H5N8	South Korea	N	2014-01-20	Influenza A virus (A/baikal teal/Korea/1447/2014(H5N8))						c
KJ756662	1419	Avian	6 (NA)	H5N8	South Korea	N	2014-01-20	Influenza A virus (A/baikal teal/Korea/1448/2014(H5N8))						c
KJ756663	1419	Avian	6 (NA)	H5N8	South Korea	N	2014-01-20	Influenza A virus (A/baikal teal/Korea/1449/2014(H5N8))						c
KJ756664	1419	Avian	6 (NA)	H5N8	South Korea	N	2014-01-20	Influenza A virus (A/baikal teal/Korea/1452/2014(H5N8))						c
KJ756665	1419	Avian	6 (NA)	H5N8	South Korea	N	2014-01-20	Influenza A virus (A/baikal teal/Korea/1454/2014(H5N8))						c
KJ756666	1419	Avian	6 (NA)	H5N8	South Korea	N	2014-01-20	Influenza A virus (A/baikal teal/Korea/1456/2014(H5N8))						c
KJ756667	1419	Avian	6 (NA)	H5N8	South Korea	N	2014-01-20	Influenza A virus (A/baikal teal/Korea/1457/2014(H5N8))						c
KJ756668	1419	Avian	6 (NA)	H5N8	South Korea	N	2014-01-20	Influenza A virus (A/baikal teal/Korea/1458/2014(H5N8))						c
KJ756669	1419	Avian	6 (NA)	H5N8	South Korea	N	2014-01-20	Influenza A virus (A/baikal teal/Korea/2399/2014(H5N8))						c
KJ756670	1419	Avian	6 (NA)	H5N8	South Korea	N	2014-01-20	Influenza A virus (A/baikal teal/Korea/2402/2014(H5N8))						c
KJ756671	1419	Avian	6 (NA)	H5N8	South Korea	N	2014-01-20	Influenza A virus (A/baikal teal/Korea/2403/2014(H5N8))						c
KJ756672	1419	Avian	6 (NA)	H5N8	South Korea	N	2014-01-20	Influenza A virus (A/baikal teal/Korea/2406/2014(H5N8))						c
KJ756673	1419	Avian	6 (NA)	H5N8	South Korea	N	2014-01-20	Influenza A virus (A/baikal teal/Korea/2414/2014(H5N8))						c
KJ756674	1419	Avian	6 (NA)	H5N8	South Korea	N	2014-01-20	Influenza A virus (A/baikal teal/Korea/2416/2014(H5N8))						c
KJ756675	1419	Avian	6 (NA)	H5N8	South Korea	N	2014-01-20	Influenza A virus (A/baikal teal/Korea/2417/2014(H5N8))						c
KJ413852	1425	Avian	6 (NA)	H5N8	South Korea	N	2014-01-17	Influenza A virus (A/baikal teal/Korea/Donglim3/2014(H5N8))						c
KP851844	1419	Avian	6 (NA)	H5N8	South Korea	N	2014-02-15	Influenza A virus (A/baikal teal/Korea/K14-E016/2014(H5N8))						c
KJ907513	1410	Avian	6 (NA)	H3N2	China	N	2013-11-01	Influenza A virus (A/baikal teal/Shanghai/SH-101/2013(H3N2))						c
KJ907729	1410	Avian	6 (NA)	H3N2	China	N	2013-11-01	Influenza A virus (A/baikal teal/Shanghai/SH-104/2013(H3N2))						c
KJ907505	1410	Avian	6 (NA)	H3N2	China	N	2013-11-01	Influenza A virus (A/baikal teal/Shanghai/SH-89/2013(H3N2))						c
KJ907545	1413	Avian	6 (NA)	H3N8	China	N	2013-11-01	Influenza A virus (A/baikal teal/Shanghai/SH-90/2013(H3N8))						c
KC162235	1410	Avian	6 (NA)	H9N2	China	N	2011/10	Influenza A virus (A/baikal teal/Xianghai/421/2011(H9N2))						c
JX570832	1410	Avian	6 (NA)	H5N2	China	N	2011/10	Influenza A virus (A/baikal teal/Xianghai/426/2011(H5N2))						c
KJ907553	1413	Avian	6 (NA)	H3N8	China	N	2012-05-01	Influenza A virus (A/baikal teal/Xianghai/XH-15F/2012(H3N8))						c
KJ907497	1410	Avian	6 (NA)	H3N1	China	N	2012-05-05	Influenza A virus (A/baikal teal/Xianghai/XH-28C/2012(H3N1))						c
KU201802	1427	Avian	6 (NA)	H5N8	USA	N	2015-01-20	Influenza A virus (A/bald eagle/Idaho/15-002892-2/2015(H5N8))						c
CY005447	1453	Avian	6 (NA)	H3N3	China	N	2000-09-28	Influenza A virus (A/bantam/Nanchang/9-366/2000(H3N3))						c
AY180837	1410	Avian	6 (NA)	H3N3	China	N	2000	Influenza A virus (A/bantam/Nanchang/9-366/2000(H3N3))						c
GQ907288	1430	Avian	6 (NA)	H12N3	Mongolia	N	2005-08-06	Influenza A virus (A/bar headed goose/Mongolia/143/2005(H12N3))						c
FJ602869	1394	Avian	6 (NA)	H5N1	China	N	2008-06-16	Influenza A virus (A/bar-headed goose /Qinghai/14/2008(H5N1))						c
MK641364	1398	Avian	6 (NA)	h5n1	China	N	2015/07	Influenza A virus (A/bar-headed goose/China/133/2015)						c
MK641372	1398	Avian	6 (NA)	h5n1	China	N	2015/07	Influenza A virus (A/bar-headed goose/China/47/2015)						c
MK641380	1398	Avian	6 (NA)	h5n1	China	N	2015/07	Influenza A virus (A/bar-headed goose/China/70/2015)						c
MK641388	1398	Avian	6 (NA)	h5n1	China	N	2015/07	Influenza A virus (A/bar-headed goose/China/F/2015)						c
AB239304	1356	Avian	6 (NA)	H5N1	Japan	N	2005/07	Influenza A virus (A/bar-headed goose/Mongolia/1/05(H5N1))						c
AB522000	1362	Avian	6 (NA)	H5N1	Mongolia	N	2009/07	Influenza A virus (A/bar-headed goose/Mongolia/X25/2009(H5N1))						c
AB523769	1363	Avian	6 (NA)	H5N1	Mongolia	N	2009/07	Influenza A virus (A/bar-headed goose/Mongolia/X53/2009(H5N1))						c
KR732495	1399	Avian	6 (NA)	H5N1	Mongolia	N	2009	Influenza A virus (A/bar-headed goose/Mongolia/X53/2009(H5N1))						c
AB523367	1362	Avian	6 (NA)	H5N1	Mongolia	N	2009/07	Influenza A virus (A/bar-headed goose/Mongolia/X54/2009(H5N1))						c
DQ137874	1350	Avian	6 (NA)	H5N1	China	N	2005	Influenza A virus (A/bar-headed goose/Qinghai/0510/05(H5N1))						c
HM172183	1350	Avian	6 (NA)	H5N1	China	N	2006	Influenza A virus (A/bar-headed goose/Qinghai/1-HVRI/2006(H5N1))						c
AB745478	1350	Avian	6 (NA)	H5N1	China	N	2005	Influenza A virus (A/bar-headed goose/Qinghai/1/2005(H5N1))						c
FJ602840	1366	Avian	6 (NA)	H5N1	China	N	2007-05-10	Influenza A virus (A/bar-headed goose/Qinghai/1/2007(H5N1))						c
FJ602853	1394	Avian	6 (NA)	H5N1	China	N	2008-05-24	Influenza A virus (A/bar-headed goose/Qinghai/1/2008(H5N1))						c
FJ602862	1394	Avian	6 (NA)	H5N1	China	N	2008-07-13	Influenza A virus (A/bar-headed goose/Qinghai/10/2008(H5N1))						c
FJ602839	1354	Avian	6 (NA)	H5N1	China	N	2006-08-18	Influenza A virus (A/bar-headed goose/Qinghai/11/2006(H5N1))						c
FJ602863	1394	Avian	6 (NA)	H5N1	China	N	2008-08-08	Influenza A virus (A/bar-headed goose/Qinghai/11/2008(H5N1))						c
FJ602852	1378	Avian	6 (NA)	H5N1	China	N	2007-09-22	Influenza A virus (A/bar-headed goose/Qinghai/13/2007(H5N1))						c
FJ602865	1394	Avian	6 (NA)	H5N1	China	N	2008-08-09	Influenza A virus (A/bar-headed goose/Qinghai/13/2008(H5N1))						c
FJ602841	1366	Avian	6 (NA)	H5N1	China	N	2007-05-10	Influenza A virus (A/bar-headed goose/Qinghai/2/2007(H5N1))						c
FJ602854	1394	Avian	6 (NA)	H5N1	China	N	2008-05-24	Influenza A virus (A/bar-headed goose/Qinghai/2/2008(H5N1))						c
HM172462	1350	Avian	6 (NA)	H5N1	China	N	2005	Influenza A virus (A/bar-headed goose/Qinghai/3/2005(H5N1))				2.2		c
FJ602831	1351	Avian	6 (NA)	H5N1	China	N	2006-06-07	Influenza A virus (A/bar-headed goose/Qinghai/3/2006(H5N1))						c
FJ602855	1395	Avian	6 (NA)	H5N1	China	N	2008-06-12	Influenza A virus (A/bar-headed goose/Qinghai/3/2008(H5N1))						c
FJ602832	1361	Avian	6 (NA)	H5N1	China	N	2006-06-17	Influenza A virus (A/bar-headed goose/Qinghai/4/2006(H5N1))						c
FJ602856	1394	Avian	6 (NA)	H5N1	China	N	2008-06-25	Influenza A virus (A/bar-headed goose/Qinghai/4/2008(H5N1))						c
DQ095657	1362	Avian	6 (NA)	H5N1	China	N	2005	Influenza A virus (A/bar-headed goose/Qinghai/5/2005(H5N1))						c
FJ602833	1351	Avian	6 (NA)	H5N1	China	N	2006-06-17	Influenza A virus (A/bar-headed goose/Qinghai/5/2006(H5N1))						c
FJ602844	1365	Avian	6 (NA)	H5N1	China	N	2007-06-19	Influenza A virus (A/bar-headed goose/Qinghai/5/2007(H5N1))						c
FJ602857	1394	Avian	6 (NA)	H5N1	China	N	2008-06-16	Influenza A virus (A/bar-headed goose/Qinghai/5/2008(H5N1))						c
FJ602834	1352	Avian	6 (NA)	H5N1	China	N	2006-07-18	Influenza A virus (A/bar-headed goose/Qinghai/6/2006(H5N1))						c
FJ602858	1394	Avian	6 (NA)	H5N1	China	N	2008-06-16	Influenza A virus (A/bar-headed goose/Qinghai/6/2008(H5N1))						c
FJ602846	1350	Avian	6 (NA)	H5N1	China	N	2007-06-25	Influenza A virus (A/bar-headed goose/Qinghai/7/2007(H5N1))						c
FJ602859	1394	Avian	6 (NA)	H5N1	China	N	2008-07-13	Influenza A virus (A/bar-headed goose/Qinghai/7/2008(H5N1))						c
FJ602836	1356	Avian	6 (NA)	H5N1	China	N	2006-07-18	Influenza A virus (A/bar-headed goose/Qinghai/8/2006(H5N1))						c
FJ602837	1379	Avian	6 (NA)	H5N1	China	N	2006-07-18	Influenza A virus (A/bar-headed goose/Qinghai/9/2006(H5N1))						c
HM172185	1350	Avian	6 (NA)	H5N1	China	N	2006	Influenza A virus (A/bar-headed goose/Tibet/8/2006(H5N1))						c
FJ602850	1365	Avian	6 (NA)	H5N1	China	N	2007-08-23	Influenza A virus (A/bar-headedgoose/Qinghai/11/2007(H5N1))						c
KF735645	1350	Avian	6 (NA)	H5N1	Hong Kong	N	2010-04-02	Influenza A virus (A/barn swallow/Hong Kong/1161/2010(H5N1))						c
CY041388	1424	Avian	6 (NA)	H6N2	Netherlands	N	2005	Influenza A virus (A/barnacle goose/Netherlands/1/2005(H6N2))						c
KX977747	1458	Avian	6 (NA)	H1N1	Netherlands	N	2006-01-09	Influenza A virus (A/barnacle goose/Netherlands/1/2006(H1N1))						c
KX121190	1413	Avian	6 (NA)	H11N9	China	N	2016-02-26	Influenza A virus (A/bean goose/Hubei/SZY200/2016(H11N9))						c
LC275039	1393	Avian	6 (NA)	H5N6	Japan	N	2017-01-15	Influenza A virus (A/bean goose/Ishikawa/1701A012/2017(H5N6))						c
LC275047	1392	Avian	6 (NA)	H5N6	Japan	N	2017-01-29	Influenza A virus (A/bean goose/Ishikawa/1701A014/2017(H5N6))						c
MH130124	1427	Avian	6 (NA)	H6N1	South Korea	N	2017-01-31	Influenza A virus (A/bean goose/Korea/F27-6/2017)						c
MH130132	1410	Avian	6 (NA)	H6N1	South Korea	N	2017-03-07	Influenza A virus (A/bean goose/Korea/F54-8/2017)						c
KJ509142	1424	Avian	6 (NA)	H5N8	South Korea	N	2014-02-01	Influenza A virus (A/bean goose/Korea/H328/2014(H5N8))						c
KJ508926	1424	Avian	6 (NA)	H5N8	South Korea	N	2014-01-19	Influenza A virus (A/bean goose/Korea/H40/2014(H5N8))						c
KJ508974	1425	Avian	6 (NA)	H5N8	South Korea	N	2014-01-20	Influenza A virus (A/bean goose/Korea/H53/2014(H5N8))						c
KX978842	1458	Avian	6 (NA)	H1N1	Netherlands	N	2007-01-15	Influenza A virus (A/bean goose/Netherlands/1/2007(H1N1))						c
KX979548	1458	Avian	6 (NA)	H7N1	Netherlands	N	2009-01-21	Influenza A virus (A/bean goose/Netherlands/1/2009(H7N1))						c
KX978908	1457	Avian	6 (NA)	H7N1	Netherlands	N	2009-01-21	Influenza A virus (A/bean goose/Netherlands/2/2009(H7N1))						c
GQ386151	1373	Avian	6 (NA)	H5N1	Russia	N	2009-06-22	Influenza A virus (A/bean goose/Tyva/10/2009(H5N1))						c
KX977791	1458	Avian	6 (NA)	H1N1	Netherlands	N	2006-11-17	Influenza A virus (A/bewicks swan/Netherlands/3/2006(H1N1))						c
KX978892	1458	Avian	6 (NA)	H1N1	Netherlands	N	2006-11-22	Influenza A virus (A/bewicks swan/Netherlands/6/2006(H1N1))						c
KX978951	1458	Avian	6 (NA)	H7N1	Netherlands	N	2008-12-24	Influenza A virus (A/bewicks swan/Netherlands/7/2008(H7N1))						c
MT407163	1426	Avian	6 (NA)	H11N9	Belgium	N	2016-11-15	Influenza A virus (A/bird/Belgium/10697/2016)						c
EU086249	1457	Avian	6 (NA)	H9N2	China	N	2005	Influenza A virus (A/bird/Guangxi/62/2005(H9N2))						c
EU086270	1457	Avian	6 (NA)	H9N2	China	N	2005	Influenza A virus (A/bird/Guangxi/63/2005(H9N2))						c
EU086271	1457	Avian	6 (NA)	H9N2	China	N	2005	Influenza A virus (A/bird/Guangxi/82/2005(H9N2))						c
EU086272	1457	Avian	6 (NA)	H9N2	China	N	2005	Influenza A virus (A/bird/Guangxi/83/2005(H9N2))						c
EU086307	1457	Avian	6 (NA)	H9N2	China	N	2006	Influenza A virus (A/bird/Guangxi/H1/2006(H9N2))						c
AY651441	1350	Avian	6 (NA)	H5N1	Thailand	T	2004	Influenza A virus (A/bird/Thailand/3.1/2004(H5N1))						c
KP286455	1413	Avian	6 (NA)	H5N6	China	N	2014-02-17	Influenza A virus (A/black chicken/Jiangxi/10129/2014(H5N6))						c
KP286610	1413	Avian	6 (NA)	mixed,N6	China	N	2014-02-17	Influenza A virus (A/black chicken/Jiangxi/10131/2014(mixed))						c
KP286623	1413	Avian	6 (NA)	mixed,N6	China	N	2014-02-17	Influenza A virus (A/black chicken/Jiangxi/10136/2014(mixed))						c
KP286624	1401	Avian	6 (NA)	mixed,N2	China	N	2014-02-17	Influenza A virus (A/black chicken/Jiangxi/10136/2014(mixed))						c
KP286637	1413	Avian	6 (NA)	mixed,N6	China	N	2014-02-17	Influenza A virus (A/black chicken/Jiangxi/10139/2014(mixed))						c
KP286638	1401	Avian	6 (NA)	mixed,N2	China	N	2014-02-17	Influenza A virus (A/black chicken/Jiangxi/10139/2014(mixed))						c
CY179813	1436	Avian	6 (NA)	H6N2	USA	N	1975	Influenza A virus (A/black duck/Alabama/748/1975(H6N2))						c
MG280069	1454	Avian	6 (NA)	H1N1	USA	N	2016-12-10	Influenza A virus (A/black duck/Deleware/16OS4338/2016(H1N1))						c
CY020887	1422	Avian	6 (NA)	H7N3	USA	N	2001-08-30	Influenza A virus (A/black duck/Maryland/415/2001(H7N3))			M			c
CY020767	1422	Avian	6 (NA)	H4N8	USA	N	2002-08-28	Influenza A virus (A/black duck/Maryland/834/2002(H4N8))		Juvenille	M			c
CY081236	1422	Avian	6 (NA)	mixed,N8	USA	N	2002-08-28	Influenza A virus (A/black duck/Maryland/839/2002(mixed))						c
EF607895	1410	Avian	6 (NA)	H5N1	USA	N	2006	Influenza A virus (A/black duck/NC/674-694/2006(H5N1))						c
CY117245	1425	Avian	6 (NA)	H2N3	USA	N	1978-02-04	Influenza A virus (A/black duck/New Jersey/1580/1978(H2N3))						c
KX879567	1425	Avian	6 (NA)	H2N3	USA	N	1978	Influenza A virus (A/black duck/New Jersey/1580/1978(H2N3))						c
CY018895	1434	Avian	6 (NA)	H6N2	USA	N	1986-10-24	Influenza A virus (A/black duck/Ohio/101/1986(H6N2))			F			c
CY021655	1422	Avian	6 (NA)	H11N9	USA	N	1999	Influenza A virus (A/black duck/Ohio/161/1999(H11N9))		Adult	F			c
CY081374	1420	Avian	6 (NA)	mixed,N9	USA	N	1990	Influenza A virus (A/black duck/Ohio/195/1990(mixed))						c
CY016126	1441	Avian	6 (NA)	H6N2	USA	N	1987-10-19	Influenza A virus (A/black duck/Ohio/307/1987(H6N2))		Immature	M			c
CY015445	1425	Avian	6 (NA)	H1N1	USA	N	1993-10-15	Influenza A virus (A/black duck/Ohio/95/1993(H1N1))		Adult	F			c
CY028638	1420	Avian	6 (NA)	H3N8	Australia	S	1978-01-26	Influenza A virus (A/black duck/Perth/699/1978(H3N8))						c
MG279888	1455	Avian	6 (NA)	H5N1	USA	N	2017-01-13	Influenza A virus (A/black duck/Tennessee/17OS0306/2017(H5N1))						c
CY028269	1421	Avian	6 (NA)	H3N8	Australia	S	1983	Influenza A virus (A/black duck/Western Australia/4954/1983(H3N8))						c
GQ907296	1428	Avian	6 (NA)	H16N3	Mongolia	N	2006-09-08	Influenza A virus (A/black headed gull/Mongolia/1756/2006(H16N3))						c
GQ907304	1411	Avian	6 (NA)	H13N6	Mongolia	N	2006-09-08	Influenza A virus (A/black headed gull/Mongolia/1766/2006(H13N6))						c
AB747168	1363	Avian	6 (NA)	H5N1	Japan	N	2011-01-19	Influenza A virus (A/black headed gull/Tottori/1-009/2011(H5N1))						c
CY149574	1433	Avian	6 (NA)	H10N7	USA	N	2011-12-03	Influenza A virus (A/black scoter/Maine/276/2011(H10N7))						c
CY125343	1424	Avian	6 (NA)	H3N8	Canada	N	2009-05-02	Influenza A virus (A/black scoter/New Brunswick/00002/2009(H3N8))						c
CY129420	1432	Avian	6 (NA)	H7N6	Canada	N	2009-02-05	Influenza A virus (A/black scoter/New Brunswick/00003/2009(H7N6))						c
CY125367	1432	Avian	6 (NA)	H7N6	Canada	N	2009-05-02	Influenza A virus (A/black scoter/New Brunswick/00010/2009(H7N6))						c
CY125375	1432	Avian	6 (NA)	H7N6	Canada	N	2009-05-02	Influenza A virus (A/black scoter/New Brunswick/00014/2009(H7N6))						c
CY167064	1442	Avian	6 (NA)	H3N2	USA	N	2011-10-24	Influenza A virus (A/black scoter/Wisconsin/11OS4260/2011(H3N2))						c
MH498639	1413	Avian	6 (NA)	H13N8	Chile	S	2016-12-13	Influenza A virus (A/black skimmer/Chile/C20057/2016)						c
MH499214	1413	Avian	6 (NA)	H13N9	Chile	S	2016-12-13	Influenza A virus (A/black skimmer/Chile/C20077/2016)						c
MH498645	1413	Avian	6 (NA)	H13N9	Chile	S	2016-12-13	Influenza A virus (A/black skimmer/Chile/C20084/2016)						c
MH498823	1413	Avian	6 (NA)	H13N9	Chile	S	2016-12-13	Influenza A virus (A/black skimmer/Chile/C20100/2016)						c
MH498914	1413	Avian	6 (NA)	H13N9	Chile	S	2016-12-13	Influenza A virus (A/black skimmer/Chile/C20108/2016)						c
MH499016	1413	Avian	6 (NA)	H13N9	Chile	S	2016-12-13	Influenza A virus (A/black skimmer/Chile/C20123/2016)						c
MH498787	1413	Avian	6 (NA)	H13N9	Chile	S	2016-12-13	Influenza A virus (A/black skimmer/Chile/C20124/2016)						c
MH499181	1413	Avian	6 (NA)	H13N9	Chile	S	2016-12-13	Influenza A virus (A/black skimmer/Chile/C20140/2016)						c
MH498918	1413	Avian	6 (NA)	H13N9	Chile	S	2016-12-13	Influenza A virus (A/black skimmer/Chile/C20142/2016)						c
LC274936	1393	Avian	6 (NA)	H5N6	Japan	N	2016-11-29	Influenza A virus (A/black swan/Aichi/2312T001/2016(H5N6))						c
LC274944	1393	Avian	6 (NA)	H5N6	Japan	N	2016-12-04	Influenza A virus (A/black swan/Aichi/2312T002/2016(H5N6))						c
LC274952	1393	Avian	6 (NA)	H5N6	Japan	N	2016-12-06	Influenza A virus (A/black swan/Aichi/2312T003/2016(H5N6))						c
LC198530	1423	Avian	6 (NA)	H5N6	Japan	N	2016-11-19	Influenza A virus (A/black swan/Akita/1/2016(H5N6))						c
LC198538	1426	Avian	6 (NA)	H5N6	Japan	N	2016-11-19	Influenza A virus (A/black swan/Akita/2/2016(H5N6))						c
AB684173	1350	Avian	6 (NA)	H5N1	Japan	N	2011/02	Influenza A virus (A/black swan/Yamaguchi/1/2011(H5N1))						c
MN937682	1433	Avian	6 (NA)	H10N7	USA	N	2018-02-17	Influenza A virus (A/black-bellied tree duck/Louisiana/UGAI18-484/2018)						c
CY207191	1441	Avian	6 (NA)	H5N2	Colombia	T	2011-04-13	Influenza A virus (A/black-bellied whistling-duck/Colombia/1/2011(H5N2))						c
GU121384	1401	Avian	6 (NA)	H9N2	China	N	2005/03	Influenza A virus (A/black-billed magpie/Guangxi/29/2005(H9N2))						c
HM590764	1401	Avian	6 (NA)	H9N2	China	N	2005/05	Influenza A virus (A/black-billed magpie/Guangxi/30/2005(H9N2))						c
HM590774	1401	Avian	6 (NA)	H9N2	China	N	2005/05	Influenza A virus (A/black-billed magpie/Guangxi/31/2005(H9N2))						c
CY036231	1355	Avian	6 (NA)	H5N1	Hong Kong	N	2008	Influenza A virus (A/black-crowned night heron/Hong Kong/659/2008(H5N1))						c
MK192372	1452	Avian	6 (NA)	H16N3	Netherlands	N	2017-07-03	Influenza A virus (A/black-headed Gull/Netherlands/5/2017)						c
CY185515	1433	Avian	6 (NA)	H13N8	Georgia	N	2011-04-19	Influenza A virus (A/black-headed gull/Georgia/1/2011(H13N8))						c
CY185523	1425	Avian	6 (NA)	H9N1	Georgia	N	2011-04-19	Influenza A virus (A/black-headed gull/Georgia/2/2011(H9N1))						c
CY185531	1433	Avian	6 (NA)	H13N8	Georgia	N	2011-04-19	Influenza A virus (A/black-headed gull/Georgia/3/2011(H13N8))						c
CY185539	1433	Avian	6 (NA)	H13N8	Georgia	N	2011-04-19	Influenza A virus (A/black-headed gull/Georgia/4/2011(H13N8))						c
CY185319	1422	Avian	6 (NA)	H9N3	Georgia	N	2011-05-01	Influenza A virus (A/black-headed gull/Georgia/5/2011(H9N3))						c
CY185555	1433	Avian	6 (NA)	H13N8	Georgia	N	2011-04-19	Influenza A virus (A/black-headed gull/Georgia/6/2011(H13N8))						c
CY185659	1433	Avian	6 (NA)	H13N8	Georgia	N	2011-12-06	Influenza A virus (A/black-headed gull/Georgia/9/2011(H13N8))						c
LC314560	1395	Avian	6 (NA)	H5N6	Japan	N	2017-01-18	Influenza A virus (A/black-headed gull/Hyogo/2801E009/2017(H5N6))						c
LC314512	1393	Avian	6 (NA)	H5N6	Japan	N	2016-12-05	Influenza A virus (A/black-headed gull/Ibaraki/0803-194/2016(H5N6))						c
CY149486	1419	Avian	6 (NA)	H10N5	Iceland	N	2011-10-23	Influenza A virus (A/black-headed gull/Iceland/1298/2011(H10N5))						c
CY138147	1426	Avian	6 (NA)	H16N3	Iceland	N	2010-09-13	Influenza A virus (A/black-headed gull/Iceland/713/2010(H16N3))						c
CY041380	1422	Avian	6 (NA)	H6N8	Netherlands	N	2005	Influenza A virus (A/black-headed gull/Netherlands/1/2005(H6N8))						c
CY076994	1430	Avian	6 (NA)	H4N5	Netherlands	N	2006	Influenza A virus (A/black-headed gull/Netherlands/1/2006(H4N5))						c
MF682753	1452	Avian	6 (NA)	mixed	Netherlands	N	2007-07-05	Influenza A virus (A/black-headed gull/Netherlands/1/2007(mixed))						c
MF575061	1453	Avian	6 (NA)	H1N3	Netherlands	N	2008-03-23	Influenza A virus (A/black-headed gull/Netherlands/1/2008(H1N3))						c
KX978063	1452	Avian	6 (NA)	H16N3	Netherlands	N	2011-06-21	Influenza A virus (A/black-headed gull/Netherlands/1/2011(H16N3))						c
MF146903	1452	Avian	6 (NA)	H16N3	Netherlands	N	2015-01-27	Influenza A virus (A/black-headed gull/Netherlands/1/2015(H16N3))						c
MF694218	1453	Avian	6 (NA)	H16N3	Netherlands	N	2016-07-15	Influenza A virus (A/black-headed gull/Netherlands/1/2016(H16N3))						c
MF682760	1452	Avian	6 (NA)	mixed	Netherlands	N	2009-07-15	Influenza A virus (A/black-headed gull/Netherlands/10/2009(mixed))						c
MF147073	1452	Avian	6 (NA)	H16N3	Netherlands	N	2008-07-15	Influenza A virus (A/black-headed gull/Netherlands/100/2008(H16N3))						c
KX978317	1452	Avian	6 (NA)	H16N3	Netherlands	N	2008-07-15	Influenza A virus (A/black-headed gull/Netherlands/101/2008(H16N3))						c
KY243234	1453	Avian	6 (NA)	H16N3	Netherlands	N	2012-07-19	Influenza A virus (A/black-headed gull/Netherlands/107/2012(H16N3))						c
KX977686	1452	Avian	6 (NA)	H16N3	Netherlands	N	2010-07-21	Influenza A virus (A/black-headed gull/Netherlands/11/2010(H16N3))						c
MF146064	1452	Avian	6 (NA)	H16N3	Netherlands	N	2011-06-21	Influenza A virus (A/black-headed gull/Netherlands/11/2011(H16N3))						c
KX978010	1453	Avian	6 (NA)	H16N3	Netherlands	N	2012-07-21	Influenza A virus (A/black-headed gull/Netherlands/114/2012(H16N3))						c
MF147960	1452	Avian	6 (NA)	H16N3	Netherlands	N	2009-07-15	Influenza A virus (A/black-headed gull/Netherlands/12/2009(H16N3))						c
KX978222	1452	Avian	6 (NA)	H16N3	Netherlands	N	2011-06-21	Influenza A virus (A/black-headed gull/Netherlands/13/2011(H16N3))						c
KX978553	1452	Avian	6 (NA)	H16N3	Netherlands	N	2009-07-15	Influenza A virus (A/black-headed gull/Netherlands/14/2009(H16N3))						c
KX978823	1452	Avian	6 (NA)	H16N3	Netherlands	N	2010-07-21	Influenza A virus (A/black-headed gull/Netherlands/14/2010(H16N3))						c
MF146824	1452	Avian	6 (NA)	H16N3	Netherlands	N	2009-07-15	Influenza A virus (A/black-headed gull/Netherlands/15/2009(H16N3))						c
KX978818	1452	Avian	6 (NA)	H16N3	Netherlands	N	2009-07-15	Influenza A virus (A/black-headed gull/Netherlands/16/2009(H16N3))						c
MF575144	1452	Avian	6 (NA)	mixed	Netherlands	N	2011-06-21	Influenza A virus (A/black-headed gull/Netherlands/16/2011(mixed))						c
KX979056	1452	Avian	6 (NA)	H13N3	Netherlands	N	2009-07-15	Influenza A virus (A/black-headed gull/Netherlands/17/2009(H13N3))						c
MF147736	1452	Avian	6 (NA)	H16N3	Netherlands	N	2014-12-24	Influenza A virus (A/black-headed gull/Netherlands/18/2014(H16N3))						c
MF147336	1452	Avian	6 (NA)	H16N3	Netherlands	N	2009-07-15	Influenza A virus (A/black-headed gull/Netherlands/19/2009(H16N3))						c
KX979355	1453	Avian	6 (NA)	H16N3	Netherlands	N	2013-06-29	Influenza A virus (A/black-headed gull/Netherlands/2/2013(H16N3))						c
KX978838	1453	Avian	6 (NA)	H16N3	Netherlands	N	2015-06-30	Influenza A virus (A/black-headed gull/Netherlands/2/2015(H16N3))						c
MF682662	1452	Avian	6 (NA)	mixed	Netherlands	N	2009-07-15	Influenza A virus (A/black-headed gull/Netherlands/20/2009(mixed))						c
MF959971	1452	Avian	6 (NA)	H16N3	Netherlands	N	2009-07-15	Influenza A virus (A/black-headed gull/Netherlands/21/2009(H16N3))						c
MF575033	1458	Avian	6 (NA)	H11N1	Netherlands	N	2014-12-26	Influenza A virus (A/black-headed gull/Netherlands/21/2014(H11N1))						c
KX977982	1452	Avian	6 (NA)	H16N3	Netherlands	N	2009-07-22	Influenza A virus (A/black-headed gull/Netherlands/22/2009(H16N3))						c
MF575234	1452	Avian	6 (NA)	H16N3	Netherlands	N	2011-06-21	Influenza A virus (A/black-headed gull/Netherlands/22/2011(H16N3))						c
MF146267	1452	Avian	6 (NA)	H16N3	Netherlands	N	2009-07-22	Influenza A virus (A/black-headed gull/Netherlands/23/2009(H16N3))						c
MF147969	1452	Avian	6 (NA)	H16N3	Netherlands	N	2009-07-22	Influenza A virus (A/black-headed gull/Netherlands/24/2009(H16N3))						c
MF147861	1452	Avian	6 (NA)	H16N3	Netherlands	N	2009-07-22	Influenza A virus (A/black-headed gull/Netherlands/25/2009(H16N3))						c
MF146151	1452	Avian	6 (NA)	H16N3	Netherlands	N	2008-07-06	Influenza A virus (A/black-headed gull/Netherlands/26/2008(H16N3))						c
KR087574	1426	Avian	6 (NA)	H16N3	Netherlands	N	2009-07-22	Influenza A virus (A/black-headed gull/Netherlands/26/2009(H16N3))						c
MF148031	1452	Avian	6 (NA)	H16N3	Netherlands	N	2009-07-22	Influenza A virus (A/black-headed gull/Netherlands/26/2009(H16N3))						c
MF145950	1452	Avian	6 (NA)	H16N3	Netherlands	N	2008-07-06	Influenza A virus (A/black-headed gull/Netherlands/27/2008(H16N3))						c
MF145953	1452	Avian	6 (NA)	H16N3	Netherlands	N	2011-06-27	Influenza A virus (A/black-headed gull/Netherlands/27/2011(H16N3))						c
MF146282	1452	Avian	6 (NA)	H16N3	Netherlands	N	2008-07-06	Influenza A virus (A/black-headed gull/Netherlands/28/2008(H16N3))						c
KX978503	1452	Avian	6 (NA)	H16N3	Netherlands	N	2009-07-22	Influenza A virus (A/black-headed gull/Netherlands/28/2009(H16N3))						c
MF147028	1453	Avian	6 (NA)	H16N3	Netherlands	N	2011-06-27	Influenza A virus (A/black-headed gull/Netherlands/28/2011(H16N3))						c
MF146751	1452	Avian	6 (NA)	H16N3	Netherlands	N	2008-07-06	Influenza A virus (A/black-headed gull/Netherlands/29/2008(H16N3))						c
KX979317	1453	Avian	6 (NA)	H16N3	Netherlands	N	2011-06-27	Influenza A virus (A/black-headed gull/Netherlands/29/2011(H16N3))						c
MF682887	1452	Avian	6 (NA)	H16N3	Netherlands	N	2007-07-05	Influenza A virus (A/black-headed gull/Netherlands/3/2007(H16N3))						c
KX978650	1452	Avian	6 (NA)	H16N3	Netherlands	N	2010-07-14	Influenza A virus (A/black-headed gull/Netherlands/3/2010(H16N3))						c
KX979312	1453	Avian	6 (NA)	H16N3	Netherlands	N	2013-06-29	Influenza A virus (A/black-headed gull/Netherlands/3/2013(H16N3))						c
KX977962	1452	Avian	6 (NA)	H16N3	Netherlands	N	2015-06-30	Influenza A virus (A/black-headed gull/Netherlands/3/2015(H16N3))						c
MF694043	1453	Avian	6 (NA)	H16N3	Netherlands	N	2016-07-15	Influenza A virus (A/black-headed gull/Netherlands/3/2016(H16N3))						c
MF147029	1452	Avian	6 (NA)	H16N3	Netherlands	N	2011-06-27	Influenza A virus (A/black-headed gull/Netherlands/30/2011(H16N3))						c
MF682736	1452	Avian	6 (NA)	mixed	Netherlands	N	2008-07-06	Influenza A virus (A/black-headed gull/Netherlands/31/2008(mixed))						c
MF147262	1453	Avian	6 (NA)	H16N3	Netherlands	N	2011-06-27	Influenza A virus (A/black-headed gull/Netherlands/31/2011(H16N3))						c
MF682889	1452	Avian	6 (NA)	mixed	Netherlands	N	2008-07-06	Influenza A virus (A/black-headed gull/Netherlands/32/2008(mixed))						c
KX977883	1452	Avian	6 (NA)	H16N3	Netherlands	N	2009-07-09	Influenza A virus (A/black-headed gull/Netherlands/32/2009(H16N3))						c
KX977788	1452	Avian	6 (NA)	H16N3	Netherlands	N	2011-06-27	Influenza A virus (A/black-headed gull/Netherlands/32/2011(H16N3))						c
MF147021	1452	Avian	6 (NA)	H16N3	Netherlands	N	2008-07-06	Influenza A virus (A/black-headed gull/Netherlands/33/2008(H16N3))						c
MF148017	1452	Avian	6 (NA)	H16N3	Netherlands	N	2011-06-27	Influenza A virus (A/black-headed gull/Netherlands/33/2011(H16N3))						c
MF682779	1452	Avian	6 (NA)	mixed	Netherlands	N	2008-07-06	Influenza A virus (A/black-headed gull/Netherlands/34/2008(mixed))						c
MF146615	1452	Avian	6 (NA)	H16N3	Netherlands	N	2011-06-27	Influenza A virus (A/black-headed gull/Netherlands/34/2011(H16N3))						c
KX977608	1452	Avian	6 (NA)	H16N3	Netherlands	N	2009-07-09	Influenza A virus (A/black-headed gull/Netherlands/35/2009(H16N3))						c
MF147948	1452	Avian	6 (NA)	H16N3	Netherlands	N	2008-07-06	Influenza A virus (A/black-headed gull/Netherlands/36/2008(H16N3))						c
MF575163	1452	Avian	6 (NA)	H16N3	Netherlands	N	2014-07-24	Influenza A virus (A/black-headed gull/Netherlands/36/2014(H16N3))						c
MF147694	1452	Avian	6 (NA)	H16N3	Netherlands	N	2011-07-29	Influenza A virus (A/black-headed gull/Netherlands/37/2011(H16N3))						c
KX978111	1453	Avian	6 (NA)	H16N3	Netherlands	N	2013-07-06	Influenza A virus (A/black-headed gull/Netherlands/4/2013(H16N3))						c
KX977812	1453	Avian	6 (NA)	H16N3	Netherlands	N	2015-06-30	Influenza A virus (A/black-headed gull/Netherlands/4/2015(H16N3))						c
MF694152	1453	Avian	6 (NA)	mixed	Netherlands	N	2016-07-15	Influenza A virus (A/black-headed gull/Netherlands/4/2016(mixed))						c
MF694191	1453	Avian	6 (NA)	mixed	Netherlands	N	2016-07-15	Influenza A virus (A/black-headed gull/Netherlands/4/2016(mixed))						c
MF147500	1453	Avian	6 (NA)	H16N3	Netherlands	N	2008-07-06	Influenza A virus (A/black-headed gull/Netherlands/40/2008(H16N3))						c
MF147343	1447	Avian	6 (NA)	H11N9	Netherlands	N	2009-11-20	Influenza A virus (A/black-headed gull/Netherlands/40/2009(H11N9))						c
MF147364	1453	Avian	6 (NA)	H16N3	Netherlands	N	2008-07-06	Influenza A virus (A/black-headed gull/Netherlands/41/2008(H16N3))						c
MF146690	1452	Avian	6 (NA)	H16N3	Netherlands	N	2008-07-06	Influenza A virus (A/black-headed gull/Netherlands/42/2008(H16N3))						c
MF146540	1452	Avian	6 (NA)	H16N3	Netherlands	N	2008-07-06	Influenza A virus (A/black-headed gull/Netherlands/45/2008(H16N3))						c
MF147087	1452	Avian	6 (NA)	H16N3	Netherlands	N	2008-07-06	Influenza A virus (A/black-headed gull/Netherlands/46/2008(H16N3))						c
MF147416	1453	Avian	6 (NA)	H16N3	Netherlands	N	2008-07-06	Influenza A virus (A/black-headed gull/Netherlands/47/2008(H16N3))						c
MF682638	1452	Avian	6 (NA)	mixed	Netherlands	N	2007-07-05	Influenza A virus (A/black-headed gull/Netherlands/5/2007(mixed))						c
KX979375	1453	Avian	6 (NA)	H16N3	Netherlands	N	2013-07-06	Influenza A virus (A/black-headed gull/Netherlands/5/2013(H16N3))						c
KX977687	1453	Avian	6 (NA)	H16N3	Netherlands	N	2015-06-30	Influenza A virus (A/black-headed gull/Netherlands/5/2015(H16N3))						c
MF694023	1453	Avian	6 (NA)	mixed	Netherlands	N	2016-07-15	Influenza A virus (A/black-headed gull/Netherlands/5/2016(mixed))						c
MF694079	1453	Avian	6 (NA)	mixed	Netherlands	N	2016-07-15	Influenza A virus (A/black-headed gull/Netherlands/5/2016(mixed))						c
MF147704	1452	Avian	6 (NA)	H16N3	Netherlands	N	2008-07-14	Influenza A virus (A/black-headed gull/Netherlands/50/2008(H16N3))						c
MF145794	1452	Avian	6 (NA)	H16N3	Netherlands	N	2008-07-14	Influenza A virus (A/black-headed gull/Netherlands/53/2008(H16N3))						c
MF146251	1452	Avian	6 (NA)	H16N3	Netherlands	N	2008-07-14	Influenza A virus (A/black-headed gull/Netherlands/54/2008(H16N3))						c
MF145716	1452	Avian	6 (NA)	H16N3	Netherlands	N	2008-07-14	Influenza A virus (A/black-headed gull/Netherlands/56/2008(H16N3))						c
MF147548	1452	Avian	6 (NA)	H16N3	Netherlands	N	2008-07-14	Influenza A virus (A/black-headed gull/Netherlands/57/2008(H16N3))						c
MF575300	1452	Avian	6 (NA)	mixed	Netherlands	N	2008-07-14	Influenza A virus (A/black-headed gull/Netherlands/58/2008(mixed))						c
MF146570	1453	Avian	6 (NA)	H16N3	Netherlands	N	2008-07-14	Influenza A virus (A/black-headed gull/Netherlands/59/2008(H16N3))						c
MF146722	1453	Avian	6 (NA)	H16N3	Netherlands	N	2011-06-21	Influenza A virus (A/black-headed gull/Netherlands/6/2011(H16N3))						c
MF145992	1452	Avian	6 (NA)	H16N3	Netherlands	N	2008-07-14	Influenza A virus (A/black-headed gull/Netherlands/60/2008(H16N3))						c
MF682804	1453	Avian	6 (NA)	H16N3	Netherlands	N	2008-07-14	Influenza A virus (A/black-headed gull/Netherlands/61/2008(H16N3))						c
MF146883	1452	Avian	6 (NA)	H16N3	Netherlands	N	2008-07-14	Influenza A virus (A/black-headed gull/Netherlands/62/2008(H16N3))						c
KX978979	1452	Avian	6 (NA)	H16N3	Netherlands	N	2008-07-14	Influenza A virus (A/black-headed gull/Netherlands/63/2008(H16N3))						c
MF147544	1453	Avian	6 (NA)	H16N3	Netherlands	N	2008-07-14	Influenza A virus (A/black-headed gull/Netherlands/69/2008(H16N3))						c
KX977885	1452	Avian	6 (NA)	H16N3	Netherlands	N	2007-07-05	Influenza A virus (A/black-headed gull/Netherlands/7/2007(H16N3))						c
MF575184	1453	Avian	6 (NA)	H16N3	Netherlands	N	2011-06-21	Influenza A virus (A/black-headed gull/Netherlands/7/2011(H16N3))						c
MF147753	1452	Avian	6 (NA)	H16N3	Netherlands	N	2008-07-14	Influenza A virus (A/black-headed gull/Netherlands/75/2008(H16N3))						c
MF147810	1452	Avian	6 (NA)	H16N3	Netherlands	N	2008-07-14	Influenza A virus (A/black-headed gull/Netherlands/76/2008(H16N3))						c
MF146772	1452	Avian	6 (NA)	H16N3	Netherlands	N	2008-07-14	Influenza A virus (A/black-headed gull/Netherlands/77/2008(H16N3))						c
MF146525	1452	Avian	6 (NA)	H16N3	Netherlands	N	2008-07-14	Influenza A virus (A/black-headed gull/Netherlands/78/2008(H16N3))						c
MF146814	1452	Avian	6 (NA)	H16N3	Netherlands	N	2008-07-14	Influenza A virus (A/black-headed gull/Netherlands/79/2008(H16N3))						c
KX978687	1452	Avian	6 (NA)	H16N3	Netherlands	N	2007-07-05	Influenza A virus (A/black-headed gull/Netherlands/8/2007(H16N3))						c
MF575149	1452	Avian	6 (NA)	H13N3	Netherlands	N	2011-06-21	Influenza A virus (A/black-headed gull/Netherlands/8/2011(H13N3))						c
MF145988	1452	Avian	6 (NA)	H16N3	Netherlands	N	2008-07-14	Influenza A virus (A/black-headed gull/Netherlands/80/2008(H16N3))						c
KX979476	1452	Avian	6 (NA)	H16N3	Netherlands	N	2008-07-14	Influenza A virus (A/black-headed gull/Netherlands/81/2008(H16N3))						c
MF145834	1452	Avian	6 (NA)	H16N3	Netherlands	N	2008-07-14	Influenza A virus (A/black-headed gull/Netherlands/82/2008(H16N3))						c
MF147384	1452	Avian	6 (NA)	H16N3	Netherlands	N	2008-07-14	Influenza A virus (A/black-headed gull/Netherlands/84/2008(H16N3))						c
MF148034	1452	Avian	6 (NA)	H16N3	Netherlands	N	2008-07-14	Influenza A virus (A/black-headed gull/Netherlands/85/2008(H16N3))						c
MF147549	1452	Avian	6 (NA)	H16N3	Netherlands	N	2008-07-14	Influenza A virus (A/black-headed gull/Netherlands/89/2008(H16N3))						c
KX978530	1452	Avian	6 (NA)	H16N3	Netherlands	N	2007-07-05	Influenza A virus (A/black-headed gull/Netherlands/9/2007(H16N3))						c
KX978946	1452	Avian	6 (NA)	H16N3	Netherlands	N	2010-07-21	Influenza A virus (A/black-headed gull/Netherlands/9/2010(H16N3))						c
MF682754	1452	Avian	6 (NA)	mixed	Netherlands	N	2008-07-14	Influenza A virus (A/black-headed gull/Netherlands/90/2008(mixed))						c
MF147306	1452	Avian	6 (NA)	H16N3	Netherlands	N	2008-07-14	Influenza A virus (A/black-headed gull/Netherlands/91/2008(H16N3))						c
KX977954	1452	Avian	6 (NA)	H16N3	Netherlands	N	2008-07-14	Influenza A virus (A/black-headed gull/Netherlands/92/2008(H16N3))						c
KX979471	1452	Avian	6 (NA)	H16N3	Netherlands	N	2012-07-17	Influenza A virus (A/black-headed gull/Netherlands/93/2012(H16N3))						c
KX978715	1452	Avian	6 (NA)	H16N3	Netherlands	N	2008-07-15	Influenza A virus (A/black-headed gull/Netherlands/98/2008(H16N3))						c
KX977645	1452	Avian	6 (NA)	H16N3	Netherlands	N	2008-07-15	Influenza A virus (A/black-headed gull/Netherlands/99/2008(H16N3))						c
CY185411	1425	Avian	6 (NA)	H11N1	Georgia	N	2010-01-20	Influenza A virus (A/black-headed gull/Republic of Georgia/1/2010(H11N1))						c
CY185327	1427	Avian	6 (NA)	H13N6	Georgia	N	2012-01-16	Influenza A virus (A/black-headed gull/Republic of Georgia/1/2012(H13N6))						c
CY185571	1427	Avian	6 (NA)	H13N6	Georgia	N	2012-01-09	Influenza A virus (A/black-headed gull/Republic of Georgia/2/2012(H13N6))						c
CY185334	1427	Avian	6 (NA)	N6	Georgia	N	2012-01-16	Influenza A virus (A/black-headed gull/Republic of Georgia/3/2012(N6))						c
CY185587	1425	Avian	6 (NA)	H16N3	Georgia	N	2012-01-09	Influenza A virus (A/black-headed gull/Republic of Georgia/4/2012(H16N3))						c
CY185491	1427	Avian	6 (NA)	H13N6	Georgia	N	2011-11-14	Influenza A virus (A/black-headed gull/Republic of Georgia/7/2011(H13N6))						c
CY185651	1416	Avian	6 (NA)	H2N7	Georgia	N	2012-01-23	Influenza A virus (A/black-headed gull/Republic of Georgia/7/2012(H2N7))						c
CY185547	1422	Avian	6 (NA)	H9N3	Georgia	N	2011-05-01	Influenza A virus (A/black-headed gull/Republic of Georgia/8/2011(H9N3))						c
CY185699	1416	Avian	6 (NA)	H2N7	Georgia	N	2012-01-02	Influenza A virus (A/black-headed gull/Republic of Georgia/8/2012(H2N7))						c
CY185619	1426	Avian	6 (NA)	H2N5	Georgia	N	2012-02-22	Influenza A virus (A/black-headed gull/Republic of Georgia/9/2012(H2N5))						c
CY077002	1436	Avian	6 (NA)	H13N8	Sweden	N	2005	Influenza A virus (A/black-headed gull/Sweden/1/2005(H13N8))						c
CY184474	1436	Avian	6 (NA)	mixed,N8	Sweden	N	2008-07-20	Influenza A virus (A/black-headed gull/Sweden/74331/2008(mixed))						c
CY184482	1425	Avian	6 (NA)	H16N3	Sweden	N	2008	Influenza A virus (A/black-headed gull/Sweden/74340/2008(H16N3))						c
CY184490	1433	Avian	6 (NA)	H13N8	Sweden	N	2008-07-21	Influenza A virus (A/black-headed gull/Sweden/74342/2008(H13N8))						c
CY184498	1425	Avian	6 (NA)	H16N3	Sweden	N	2009-07-29	Influenza A virus (A/black-headed gull/Sweden/87533/2009(H16N3))						c
GQ338085	1366	Avian	6 (NA)	H5N1	Russia	N	2009-06-09	Influenza A virus (A/black-headed gull/Tyva/115/2009(H5N1))						c
CY125303	1437	Avian	6 (NA)	H13N6	Canada	N	2009-08-18	Influenza A virus (A/black-legged kittiwake/Quebec/02838-1/2009(H13N6))						c
FJ602835	1351	Avian	6 (NA)	H5N1	China	N	2006-07-15	Influenza A virus (A/black-neck crane/Qinghai/7/2006(H5N1))						c
KJ907489	1410	Avian	6 (NA)	H1N2	China	N	2013-11-16	Influenza A virus (A/black-necked crane/Zhaotong/ZT-12/2013(H1N2))						c
AM914000	1350	Avian	6 (NA)	H5N1	Germany	N	2007	Influenza A virus (A/black-necked grebe/Germany/R1393/2007(H5N1))						c
CY207207	1422	Avian	6 (NA)	H11N9	Chile	S	2013-10-24	Influenza A virus (A/black-necked stilt/Chile/1/2013(H11N9))						c
KX101203	1422	Avian	6 (NA)	H11N9	Chile	S	2013-10-24	Influenza A virus (A/black-necked stilt/Chile/1/2013(H11N9))						c
CY207215	1422	Avian	6 (NA)	H11N9	Chile	S	2013-10-24	Influenza A virus (A/black-necked stilt/Chile/2/2013(H11N9))						c
KX101150	1413	Avian	6 (NA)	H11N9	Chile	S	2013-10-24	Influenza A virus (A/black-necked stilt/Chile/2/2013(H11N9))						c
KY635758	1430	Avian	6 (NA)	H7N5	Bangladesh	T	2015-02-22	Influenza A virus (A/black-tailed godwit/Bangladesh/24734/2015(H7N5))						c
AY741214	1350	Avian	6 (NA)	H5N1	China	N	2004	Influenza A virus (A/blackbird/Hunan/1/2004(H5N1))				6		c
MH499182	1413	Avian	6 (NA)	H13N9	Chile	S	2016-12-13	Influenza A virus (A/blackish oystercatcher/Chile/C20062/2016)						c
KY644185	1410	Avian	6 (NA)	H2N2	Chile	S	2016-01-29	Influenza A virus (A/blackish oystercatcher/Chile/C6534/2016(H2N2))						c
MH574751	1430	Avian	6 (NA)	H7N1	USA	N	1994/02	Influenza A virus (A/blue & white flycatcher/California/14875-1/1994)						c
FJ517332	1441	Avian	6 (NA)	H5N2	USA	N	1975	Influenza A virus (A/blue goose/WI/711/1975(H5N2))						c
MH637015	1439	Avian	6 (NA)	H4N6	Canada	N	2017-08-12	Influenza A virus (A/blue winged teal/Alberta/176/2017)						c
KF424236	1419	Avian	6 (NA)	H1N1	Canada	N	1984-08-09	Influenza A virus (A/blue winged teal/Alberta/212/1984(H1N1))						c
KU289897	1433	Avian	6 (NA)	H7N7	USA	N	2009-01-24	Influenza A virus (A/blue winged teal/Louisiana/A00557206/2009(H7N7))						c
KU289905	1437	Avian	6 (NA)	H7N3	USA	N	2009-01-22	Influenza A virus (A/blue winged teal/Louisiana/A00637297/2009(H7N3))						c
KU289913	1425	Avian	6 (NA)	H7N3	USA	N	2009-07-27	Influenza A virus (A/blue winged teal/Minnesota/A00137660/2009(H7N3))						c
KY463982	1413	Avian	6 (NA)	H4N8	USA	N	2014-09-06	Influenza A virus (A/blue winged teal/Missouri/14OS1832/2014(H4N8))						c
KU289921	1453	Avian	6 (NA)	H7N3	USA	N	2008-09-08	Influenza A virus (A/blue winged teal/Missouri/A00624483/2008(H7N3))						c
KU289929	1453	Avian	6 (NA)	H7N3	USA	N	2008-09-08	Influenza A virus (A/blue winged teal/Missouri/A00624484/2008(H7N3))						c
KU289937	1436	Avian	6 (NA)	H7N7	USA	N	2009-09-28	Influenza A virus (A/blue winged teal/South Dakota/A00772794/2009(H7N7))						c
FJ357055	1433	Avian	6 (NA)	H1N1	USA	N	2002	Influenza A virus (A/blue winged teal/TX/27/2002(H1N1))						c
FJ357039	1426	Avian	6 (NA)	H1N3	USA	N	2002	Influenza A virus (A/blue winged teal/TX/34/2002(H1N3))						c
FJ357063	1433	Avian	6 (NA)	H1N1	USA	N	2002	Influenza A virus (A/blue winged teal/TX/43/2002(H1N1))						c
FJ357047	1428	Avian	6 (NA)	H1N3	USA	N	2002	Influenza A virus (A/blue winged teal/TX/75/2002(H1N3))						c
KU289945	1453	Avian	6 (NA)	H7N3	USA	N	2010-03-10	Influenza A virus (A/blue winged teal/Texas/A00463679/2010(H7N3))						c
KU289953	1453	Avian	6 (NA)	H7N3	USA	N	2009-03-13	Influenza A virus (A/blue winged teal/Texas/A00605473/2009(H7N3))						c
KU289961	1453	Avian	6 (NA)	H7N3	USA	N	2009-01-24	Influenza A virus (A/blue winged teal/Texas/A00676566/2009(H7N3))						c
KY551209	1428	Avian	6 (NA)	H7N3	USA	N	2015-09-12	Influenza A virus (A/blue winged teal/Texas/UGAI15-4927/2015(H7N3))						c
CY187113	1439	Avian	6 (NA)	H3N2	USA	N	2012-09-29	Influenza A virus (A/blue winged-teal/Wisconsin/12OS2603/2012(H3N2))						c
CY187079	1422	Avian	6 (NA)	H11N9	USA	N	2012-09-22	Influenza A virus (A/blue winged-teal/Wisconsin/12OS3069/2012(H11N9))						c
CY187170	1421	Avian	6 (NA)	H4N8	USA	N	2012-10-13	Influenza A virus (A/blue winged-teal/Wisconsin/12OS4224/2012(H4N8))						c
CY187178	1439	Avian	6 (NA)	H3N2	USA	N	2012-10-13	Influenza A virus (A/blue winged-teal/Wisconsin/12OS4239/2012(H3N2))						c
CY187097	1435	Avian	6 (NA)	H4N8	USA	N	2012-10-13	Influenza A virus (A/blue winged-teal/Wisconsin/12OS4304/2012(H4N8))						c
CY187105	1435	Avian	6 (NA)	H4N8	USA	N	2012-10-13	Influenza A virus (A/blue winged-teal/Wisconsin/12OS4306/2012(H4N8))						c
MH932197	1435	Avian	6 (NA)	H3N8	Canada	N	2017-08-13	Influenza A virus (A/blue-winged Teal/Alberta/459/2017)						c
CY140697	1439	Avian	6 (NA)	H4N6	USA	N	2009-08-04	Influenza A virus (A/blue-winged Teal/Minnesota/AI09-2389/2009(H4N6))						c
CY140763	1433	Avian	6 (NA)	H4N8	USA	N	2009-09-06	Influenza A virus (A/blue-winged Teal/Minnesota/AI09-2977/2009(H4N8))						c
CY140846	1428	Avian	6 (NA)	H4N8	USA	N	2009-09-12	Influenza A virus (A/blue-winged Teal/Minnesota/AI09-3575/2009(H4N8))						c
CY140878	1439	Avian	6 (NA)	H4N6	USA	N	2009-09-06	Influenza A virus (A/blue-winged Teal/Minnesota/AI09-3786/2009(H4N6))						c
CY140755	1433	Avian	6 (NA)	H6N1	USA	N	2009-09-02	Influenza A virus (A/blue-winged Teal/North Dakota/AI09-2912/2009(H6N1))						c
CY140798	1439	Avian	6 (NA)	H4N6	USA	N	2009-09-03	Influenza A virus (A/blue-winged Teal/North Dakota/AI09-3131/2009(H4N6))						c
CY140862	1433	Avian	6 (NA)	H3N1	USA	N	2009-09-04	Influenza A virus (A/blue-winged Teal/North Dakota/AI09-3642/2009(H3N1))						c
CY140870	1428	Avian	6 (NA)	H7N3	USA	N	2009-09-04	Influenza A virus (A/blue-winged Teal/North Dakota/AI09-3760/2009(H7N3))						c
CY185939	1428	Avian	6 (NA)	H7N3	USA	N	2009-09-06	Influenza A virus (A/blue-winged Teal/North Dakota/AI09-3760/2009(H7N3))						c
CY140905	1439	Avian	6 (NA)	H4N6	USA	N	2009-09-13	Influenza A virus (A/blue-winged Teal/North Dakota/AI09-3881/2009(H4N6))						c
CY140921	1439	Avian	6 (NA)	H3N6	USA	N	2009-09-14	Influenza A virus (A/blue-winged Teal/North Dakota/AI09-4039/2009(H3N6))						c
CY140838	1421	Avian	6 (NA)	H4N8	USA	N	2009-09-13	Influenza A virus (A/blue-winged Teal/Texas/AI09-3464/2009(H4N8))						c
CY004898	1453	Avian	6 (NA)	H4N3	Canada	N	1990-08-22	Influenza A virus (A/blue-winged teal/ALB/136/1990(H4N3))						c
CY005017	1453	Avian	6 (NA)	H7N3	Canada	N	1977-09-01	Influenza A virus (A/blue-winged teal/ALB/295/1977(H7N3))						c
CY004636	1459	Avian	6 (NA)	H3N1	Canada	N	1983-08-12	Influenza A virus (A/blue-winged teal/ALB/452/1983(H3N1))						c
CY005189	1453	Avian	6 (NA)	H10N3	Canada	N	1978-08-08	Influenza A virus (A/blue-winged teal/ALB/778/1978(H10N3))						c
MH412210	1413	Avian	6 (NA)	H4N6	Canada	N	2017-08-12	Influenza A virus (A/blue-winged teal/Alberta/101/2017)						c
MH412042	1413	Avian	6 (NA)	H4N6	Canada	N	2017-08-12	Influenza A virus (A/blue-winged teal/Alberta/103/2017)						c
MH411939	1413	Avian	6 (NA)	H4N6	Canada	N	2017-08-12	Influenza A virus (A/blue-winged teal/Alberta/104/2017)						c
MH411902	1454	Avian	6 (NA)	H4N6	Canada	N	2017-08-12	Influenza A virus (A/blue-winged teal/Alberta/107/2017)						c
MH412223	1413	Avian	6 (NA)	H4N6	Canada	N	2017-08-12	Influenza A virus (A/blue-winged teal/Alberta/115/2017)						c
MH412204	1457	Avian	6 (NA)	H4N6	Canada	N	2017-08-12	Influenza A virus (A/blue-winged teal/Alberta/116/2017)						c
CY047522	1422	Avian	6 (NA)	H3N8	Canada	N	2005-08-05	Influenza A virus (A/blue-winged teal/Alberta/11646/2005(H3N8))		Hatch year				c
CY101645	1439	Avian	6 (NA)	H4N6	Canada	N	1990-08-27	Influenza A virus (A/blue-winged teal/Alberta/121/1990(H4N6))						c
CY101448	1435	Avian	6 (NA)	H3N8	Canada	N	1987-08-12	Influenza A virus (A/blue-winged teal/Alberta/130/1987(H3N8))						c
CY101083	1431	Avian	6 (NA)	H3N6	Canada	N	1989-08-22	Influenza A virus (A/blue-winged teal/Alberta/134/1989(H3N6))						c
CY014568	1445	Avian	6 (NA)	H1N1	Canada	N	1992-12-01	Influenza A virus (A/blue-winged teal/Alberta/141/1992(H1N1))						c
CY126970	1424	Avian	6 (NA)	H6N8	Canada	N	1992-08-16	Influenza A virus (A/blue-winged teal/Alberta/142/1992(H6N8))						c
MH412035	1439	Avian	6 (NA)	H4N6	Canada	N	2017-08-12	Influenza A virus (A/blue-winged teal/Alberta/147/2017)						c
MH412218	1439	Avian	6 (NA)	H4N6	Canada	N	2017-08-12	Influenza A virus (A/blue-winged teal/Alberta/148/2017)						c
MH412055	1435	Avian	6 (NA)	mixed,N8	Canada	N	2017-08-12	Influenza A virus (A/blue-winged teal/Alberta/15/2017)						c
MH412277	1439	Avian	6 (NA)	H4N6	Canada	N	2017-08-12	Influenza A virus (A/blue-winged teal/Alberta/156/2017)						c
AY633390	1456	Avian	6 (NA)	H2N9	Canada	N	1997	Influenza A virus (A/blue-winged teal/Alberta/16/1997(H2N9))						c
CY102230	1435	Avian	6 (NA)	H2N9	Canada	N	1997-07-29	Influenza A virus (A/blue-winged teal/Alberta/16/1997(H2N9))						c
MH981701	1435	Avian	6 (NA)	mixed,N8	Canada	N	2017-08-12	Influenza A virus (A/blue-winged teal/Alberta/16/2017)						c
MH412329	1439	Avian	6 (NA)	H4N6	Canada	N	2017-08-12	Influenza A virus (A/blue-winged teal/Alberta/161/2017)						c
MH412527	1435	Avian	6 (NA)	H3N8	Canada	N	2017-08-12	Influenza A virus (A/blue-winged teal/Alberta/162/2017)						c
MH932332	1413	Avian	6 (NA)	H4N6	Canada	N	2017-08-12	Influenza A virus (A/blue-winged teal/Alberta/205/2017)						c
MH932262	1413	Avian	6 (NA)	H4N6	Canada	N	2017-08-12	Influenza A virus (A/blue-winged teal/Alberta/206/2017)						c
MH932308	1413	Avian	6 (NA)	H4N6	Canada	N	2017-08-12	Influenza A virus (A/blue-winged teal/Alberta/207/2017)						c
MH932404	1413	Avian	6 (NA)	H4N6	Canada	N	2017-08-12	Influenza A virus (A/blue-winged teal/Alberta/209/2017)						c
MH932442	1413	Avian	6 (NA)	H4N6	Canada	N	2017-08-12	Influenza A virus (A/blue-winged teal/Alberta/210/2017)						c
MH932300	1413	Avian	6 (NA)	H4N6	Canada	N	2017-08-12	Influenza A virus (A/blue-winged teal/Alberta/211/2017)						c
MH412373	1457	Avian	6 (NA)	H4N6	Canada	N	2017-08-12	Influenza A virus (A/blue-winged teal/Alberta/217/2017)						c
MH412089	1457	Avian	6 (NA)	H4N6	Canada	N	2017-08-12	Influenza A virus (A/blue-winged teal/Alberta/218/2017)						c
CY185707	1435	Avian	6 (NA)	H3N8	Canada	N	1978-08-07	Influenza A virus (A/blue-winged teal/Alberta/221/1978(H3N8))						c
CY102961	1433	Avian	6 (NA)	H3N8	Canada	N	2005-08-10	Influenza A virus (A/blue-winged teal/Alberta/222/2005(H3N8))						c
MH411999	1413	Avian	6 (NA)	H4N6	Canada	N	2017-08-12	Influenza A virus (A/blue-winged teal/Alberta/224/2017)						c
MF046246	1422	Avian	6 (NA)	H12N5	Canada	N	2016-08-27	Influenza A virus (A/blue-winged teal/Alberta/233/2016(H12N5))						c
CY137708	1433	Avian	6 (NA)	H10N7	Canada	N	2007-08-04	Influenza A virus (A/blue-winged teal/Alberta/271/2007(H10N7))						c
MH412426	1413	Avian	6 (NA)	H3N8	Canada	N	2017-08-12	Influenza A virus (A/blue-winged teal/Alberta/3/2017)						c
CY103387	1433	Avian	6 (NA)	mixed,N8	Canada	N	2007-08-28	Influenza A virus (A/blue-winged teal/Alberta/340/2007(mixed))						c
CY103396	1428	Avian	6 (NA)	H4N3	Canada	N	2007-08-28	Influenza A virus (A/blue-winged teal/Alberta/346/2007(H4N3))						c
CY103404	1433	Avian	6 (NA)	H3N8	Canada	N	2007-08-28	Influenza A virus (A/blue-winged teal/Alberta/366/2007(H3N8))						c
CY101365	1431	Avian	6 (NA)	H3N6	Canada	N	2007-08-28	Influenza A virus (A/blue-winged teal/Alberta/376/2007(H3N6))						c
CY103413	1431	Avian	6 (NA)	mixed,N6	Canada	N	2007-08-28	Influenza A virus (A/blue-winged teal/Alberta/378/2007(mixed))						c
CY103414	1421	Avian	6 (NA)	mixed,N8	Canada	N	2007-08-28	Influenza A virus (A/blue-winged teal/Alberta/378/2007(mixed))						c
CY103425	1433	Avian	6 (NA)	mixed,N8	Canada	N	2007-08-28	Influenza A virus (A/blue-winged teal/Alberta/380/2007(mixed))						c
CY103426	1426	Avian	6 (NA)	mixed,N6	Canada	N	2007-08-28	Influenza A virus (A/blue-winged teal/Alberta/380/2007(mixed))						c
CY103436	1435	Avian	6 (NA)	H3N8	Canada	N	2007-08-28	Influenza A virus (A/blue-winged teal/Alberta/387/2007(H3N8))						c
MH932149	1413	Avian	6 (NA)	H3N8	Canada	N	2017-08-12	Influenza A virus (A/blue-winged teal/Alberta/4/2017)						c
CY136552	1433	Avian	6 (NA)	H10N7	Canada	N	2008-08-08	Influenza A virus (A/blue-winged teal/Alberta/405/2008(H10N7))						c
CY101573	1439	Avian	6 (NA)	H4N6	Canada	N	1986-08-15	Influenza A virus (A/blue-winged teal/Alberta/427/1986(H4N6))						c
MH637378	1439	Avian	6 (NA)	H4N6	Canada	N	2017-08-13	Influenza A virus (A/blue-winged teal/Alberta/452/2017)						c
MH637056	1435	Avian	6 (NA)	H3N8	Canada	N	2017-08-13	Influenza A virus (A/blue-winged teal/Alberta/456/2017)						c
MH936479	1428	Avian	6 (NA)	mixed,N3	Canada	N	2017-08-13	Influenza A virus (A/blue-winged teal/Alberta/460/2017)						c
MH936480	1429	Avian	6 (NA)	mixed,N8	Canada	N	2017-08-13	Influenza A virus (A/blue-winged teal/Alberta/460/2017)						c
MH932539	1439	Avian	6 (NA)	H4N6	Canada	N	2017-08-13	Influenza A virus (A/blue-winged teal/Alberta/554/2017)						c
MH932418	1439	Avian	6 (NA)	H4N6	Canada	N	2017-08-13	Influenza A virus (A/blue-winged teal/Alberta/556/2017)						c
CY126802	1442	Avian	6 (NA)	H6N2	Canada	N	1986-08-20	Influenza A virus (A/blue-winged teal/Alberta/599/1986(H6N2))						c
CY120779	1428	Avian	6 (NA)	H2N3	Canada	N	1978-08-10	Influenza A virus (A/blue-winged teal/Alberta/604/1978(H2N3))						c
CY136640	1432	Avian	6 (NA)	H1N1	Canada	N	1987-08-05	Influenza A virus (A/blue-winged teal/Alberta/69/1987(H1N1))						c
MH412116	1413	Avian	6 (NA)	H3N8	Canada	N	2017-08-12	Influenza A virus (A/blue-winged teal/Alberta/90/2017)						c
MH412358	1413	Avian	6 (NA)	H4N6	Canada	N	2017-08-12	Influenza A virus (A/blue-winged teal/Alberta/91/2017)						c
MH412540	1413	Avian	6 (NA)	H4N6	Canada	N	2017-08-12	Influenza A virus (A/blue-winged teal/Alberta/92/2017)						c
MH411938	1413	Avian	6 (NA)	H4N6	Canada	N	2017-08-12	Influenza A virus (A/blue-winged teal/Alberta/97/2017)						c
MH411970	1413	Avian	6 (NA)	H3N8	Canada	N	2017-08-12	Influenza A virus (A/blue-winged teal/Alberta/98/2017)						c
MH412084	1413	Avian	6 (NA)	H4N6	Canada	N	2017-08-12	Influenza A virus (A/blue-winged teal/Alberta/99/2017)						c
DQ236167	1428	Avian	6 (NA)	H4N3	Barbados	T	2004	Influenza A virus (A/blue-winged teal/Barbados/21/04(H4N3))						c
CY149654	1413	Avian	6 (NA)	H4N8	Canada	N	2011-08-29	Influenza A virus (A/blue-winged teal/Canada/3231/2011(H4N8))						c
CY149662	1413	Avian	6 (NA)	H3N8	Canada	N	2011-08-29	Influenza A virus (A/blue-winged teal/Canada/3233/2011(H3N8))						c
CY149670	1439	Avian	6 (NA)	H4N6	Canada	N	2011-09-19	Influenza A virus (A/blue-winged teal/Canada/3237/2011(H4N6))						c
CY149678	1439	Avian	6 (NA)	H4N6	Canada	N	2011-09-19	Influenza A virus (A/blue-winged teal/Canada/3239/2011(H4N6))						c
CY149750	1439	Avian	6 (NA)	H4N6	Canada	N	2011-09-19	Influenza A virus (A/blue-winged teal/Canada/3240/2011(H4N6))						c
CY149686	1439	Avian	6 (NA)	H4N6	Canada	N	2011-09-19	Influenza A virus (A/blue-winged teal/Canada/3241/2011(H4N6))						c
CY149694	1436	Avian	6 (NA)	H3N8	Canada	N	2011-09-19	Influenza A virus (A/blue-winged teal/Canada/3244/2011(H3N8))						c
CY149702	1413	Avian	6 (NA)	H3N8	Canada	N	2011-09-22	Influenza A virus (A/blue-winged teal/Canada/3264/2011(H3N8))						c
CY149710	1436	Avian	6 (NA)	H3N8	Canada	N	2011-09-24	Influenza A virus (A/blue-winged teal/Canada/3285/2011(H3N8))						c
CY149718	1436	Avian	6 (NA)	H3N8	Canada	N	2011-09-24	Influenza A virus (A/blue-winged teal/Canada/3286/2011(H3N8))						c
CY149726	1436	Avian	6 (NA)	H3N8	Canada	N	2011-09-24	Influenza A virus (A/blue-winged teal/Canada/3287/2011(H3N8))						c
CY149734	1436	Avian	6 (NA)	H3N8	Canada	N	2011-09-24	Influenza A virus (A/blue-winged teal/Canada/3288/2011(H3N8))						c
CY149742	1436	Avian	6 (NA)	H3N8	Canada	N	2011-09-24	Influenza A virus (A/blue-winged teal/Canada/3289/2011(H3N8))						c
CY149766	1440	Avian	6 (NA)	H11N2	Canada	N	2011-09-24	Influenza A virus (A/blue-winged teal/Canada/3296/2011(H11N2))						c
CY149782	1439	Avian	6 (NA)	H4N6	Canada	N	2011-09-25	Influenza A virus (A/blue-winged teal/Canada/3300/2011(H4N6))						c
CY149758	1439	Avian	6 (NA)	H4N6	Canada	N	2011-09-25	Influenza A virus (A/blue-winged teal/Canada/3301/2011(H4N6))						c
CY149774	1439	Avian	6 (NA)	H4N6	Canada	N	2011-09-25	Influenza A virus (A/blue-winged teal/Canada/3304/2011(H4N6))						c
CY149790	1439	Avian	6 (NA)	H4N6	Canada	N	2011-09-25	Influenza A virus (A/blue-winged teal/Canada/3305/2011(H4N6))						c
CY096706	1453	Avian	6 (NA)	H5N3	Guatemala	T	2010-01-31	Influenza A virus (A/blue-winged teal/Guatemala/CIP049-08/2010(H5N3))						c
CY096722	1453	Avian	6 (NA)	H5N3	Guatemala	T	2010-01-31	Influenza A virus (A/blue-winged teal/Guatemala/CIP049-09/2010(H5N3))						c
MK327670	1458	Avian	6 (NA)	mixed,N1	Guatemala	T	2013	Influenza A virus (A/blue-winged teal/Guatemala/CIP049-H116-05_N1/2013)						c
MK327669	1453	Avian	6 (NA)	mixed,N3	Guatemala	T	2013	Influenza A virus (A/blue-winged teal/Guatemala/CIP049-H116-05_N3/2013)						c
MK326731	1452	Avian	6 (NA)	H5N3	Guatemala	T	2013	Influenza A virus (A/blue-winged teal/Guatemala/CIP049-H116-07/2013)						c
MK326736	1453	Avian	6 (NA)	H11N3	Guatemala	T	2013	Influenza A virus (A/blue-winged teal/Guatemala/CIP049-H116-08/2013)						c
MK326743	1453	Avian	6 (NA)	H5N3	Guatemala	T	2013	Influenza A virus (A/blue-winged teal/Guatemala/CIP049-H116-10/2013)						c
MK327720	1453	Avian	6 (NA)	H14N3	Guatemala	T	2013	Influenza A virus (A/blue-winged teal/Guatemala/CIP049-H116-120/2013)						c
MK326764	1453	Avian	6 (NA)	H5N3	Guatemala	T	2013	Influenza A virus (A/blue-winged teal/Guatemala/CIP049-H116-22/2013)						c
MK326784	1453	Avian	6 (NA)	H5N3	Guatemala	T	2013	Influenza A virus (A/blue-winged teal/Guatemala/CIP049-H116-50/2013)						c
MK326792	1453	Avian	6 (NA)	H5N3	Guatemala	T	2013	Influenza A virus (A/blue-winged teal/Guatemala/CIP049-H116-51/2013)						c
MK327712	1453	Avian	6 (NA)	H1N3	Guatemala	T	2013	Influenza A virus (A/blue-winged teal/Guatemala/CIP049-H117-125/2013)						c
MK327696	1453	Avian	6 (NA)	H14N3	Guatemala	T	2013	Influenza A virus (A/blue-winged teal/Guatemala/CIP049-H117-34/2013)						c
MK326666	1453	Avian	6 (NA)	H5N3	Guatemala	T	2013	Influenza A virus (A/blue-winged teal/Guatemala/CIP049-H117-42/2013)						c
MK326675	1453	Avian	6 (NA)	mixed.N3	Guatemala	T	2014	Influenza A virus (A/blue-winged teal/Guatemala/CIP049-H118-23_N3/2014)						c
MK326691	1453	Avian	6 (NA)	H12N3	Guatemala	T	2014	Influenza A virus (A/blue-winged teal/Guatemala/CIP049-H119-01/2014)						c
MK327619	1453	Avian	6 (NA)	H3N3	Guatemala	T	2013	Influenza A virus (A/blue-winged teal/Guatemala/CIP049-I_H115-29/2013)						c
MK327679	1458	Avian	6 (NA)	mixed,N1	Guatemala	T	2013	Influenza A virus (A/blue-winged teal/Guatemala/CIP049-I_H116-48_N1/2013)						c
MK327680	1453	Avian	6 (NA)	mixed,N3	Guatemala	T	2013	Influenza A virus (A/blue-winged teal/Guatemala/CIP049-I_H116-48_N3/2013)						c
MK327728	1453	Avian	6 (NA)	H14N3	Guatemala	T	2013	Influenza A virus (A/blue-winged teal/Guatemala/CIP049-I_H117-123/2013)						c
MK327688	1453	Avian	6 (NA)	H14N3	Guatemala	T	2013	Influenza A virus (A/blue-winged teal/Guatemala/CIP049-I_H117-13/2013)						c
MK327760	1453	Avian	6 (NA)	H14N3	Guatemala	T	2013	Influenza A virus (A/blue-winged teal/Guatemala/CIP049-I_H117-143/2013)						c
MK326723	1453	Avian	6 (NA)	H3N3	Guatemala	T	2013	Influenza A virus (A/blue-winged teal/Guatemala/CIP049-S_H115-29/2013)						c
MK326776	1458	Avian	6 (NA)	mixed,N1	Guatemala	T	2013	Influenza A virus (A/blue-winged teal/Guatemala/CIP049-S_H116-48_N1/2013)						c
KX365064	1453	Avian	6 (NA)	H5N3	Guatemala	T	2010-11-19	Influenza A virus (A/blue-winged teal/Guatemala/CIP049H098-32/2010(H5N3))						c
KX960373	1453	Avian	6 (NA)	H1N3	Guatemala	T	2011-11-11	Influenza A virus (A/blue-winged teal/Guatemala/CIP049H102-08/2011(H1N3))						c
[truncated: 18,691 more rows]
